# Supplementary material for: Transcriptomic markers meet the real world: finding diagnostic signatures of corticosteroid treatment in commercial beef samples
Source: BMC Vet Res. 2012 Oct 30;8:205. doi: 10.1186/1746-6148-8-205 (PMC3541986; doi:10.1186/1746-6148-8-205)
Supplement: Additional file 1 — Table of the up-regulated genes identified by SAM analysis. [file 1746-6148-8-205-S1.xlsx]

## Sheet: Up-regulated transcripts
Probe ID	Target ID	FC	Ensembl ID	Gene Symbol	Description
A_73_100000	XM_867354	3.39838			PREDICTED: Bos taurus similar to tomosyn isoform m (LOC615520)
A_73_100018	XM_613742	4.50106			Bos taurus similar to Homo sapiens F-box and WD-40 domain protein 7 (archipelago homolog, Drosophila) (FBXW7), transcript variant 1
A_73_100042	XM_591933	2.35908	ENSBTAT00000044831	MEST	Mesoderm-specific transcript homolog protein (EC 3.-.-.-)(Paternally-expressed gene 1 protein) [Source:UniProtKB/Swiss-Prot;Acc:Q2HJM9]
A_73_100054	CB437706	3.22989			Bos taurus chromosome 4 open reading frame 22 ortholog (C6H4orf22), mRNA
A_73_100055	EE907157	2.25025	ENSBTAT00000025475	KIF3C	Kinesin-like protein KIF3C [Source:UniProtKB/Swiss-Prot;Acc:A0JN40]
A_73_100061	XM_868024	6.38209	ENSBTAT00000019878	TRAK2	trafficking protein, kinesin binding 2 [Source:HGNC Symbol;Acc:13206]
A_73_100065	NM_174653	2.20035	ENSBTAT00000006221	SLC18A2	Synaptic vesicular amine transporter (Vesicular amine transporter 2)(VAT2)(Monoamine transporter)(Solute carrier family 18 member 2) [Source:UniProtKB/Swiss-Prot;Acc:Q27963]
A_73_100081	EE937047	6.17342			Unidentified transcripts on BTA19 position 41679270-41680101
A_73_100083	AV596340	3.57388			Bos taurus mRNA turnover 4 homolog (S. cerevisiae) (MRTO4), mRNA
A_73_100095	XM_612610	3.02255	ENSBTAT00000025211	SYT16	synaptotagmin XVI [Source:HGNC Symbol;Acc:23142]
A_73_100102	BM446421	2.20246			Unidentified transcripts on BTA16 position 41296368-41297020
A_73_100104	XM_602920	2.03192	ENSBTAT00000019176	GATS	PREDICTED: Bos taurus GATS-like protein 2 (LOC524593), mRNA
A_73_100106	CB166415	2.55168			PREDICTED: Bos taurus twist homolog 1-like (TWIST1), mRNA
A_73_100122	XM_587703	3.52639	ENSBTAT00000016697	KIAA1530	PREDICTED: Bos taurus hypothetical LOC510550 (LOC510550), mRNA
A_73_100124	CB429702	2.18831			Unidentified transcripts on BTA14 position 26221213-26220306
A_73_100149	NM_176619	2.29537	ENSBTAT00000025597		pregnancy-associated glycoprotein 8 [Source:RefSeq peptide;Acc:NP_788792]
A_73_100151	XM_589847	4.86446			Bos taurus similar to Homo sapiens selenocysteine lyase (SCLY)
A_73_100165	XM_608792	3.41025	ENSBTAT00000028129		PREDICTED: Bos taurus misc_RNA (LOC522910), miscRNA. [Source:RefSeq DNA;Acc:XR_027973]
A_73_100177	BI541193	2.47425			Bos taurus phospholipid transfer protein (PLTP), mRNA
A_73_100195	NM_177491	2.69361	ENSBTAT00000034353	ZFY	Zinc finger X-chromosomal protein [Source:UniProtKB/Swiss-Prot;Acc:O62836]
A_73_100199	XM_864500	3.45169			PREDICTED: Bos taurus similar to MAP/microtubule affinity-regulating kinase 3 isoform 1 (LOC527454)
A_73_100215	XM_615672	5.13022	ENSBTAT00000009047	VPS37B	VPS37B protein Fragment [Source:UniProtKB/TrEMBL;Acc:A6QP64]
A_73_100217	XM_866433	6.42534			PREDICTED: Bos taurus similar to hedgehog acyltransferase (LOC614802), partial mRNA.
A_73_100236	BF776504	4.15778	ENSBTAT00000047389	LHFPL4	Lipoma HMGIC fusion partner-like 4 protein [Source:UniProtKB/Swiss-Prot;Acc:Q17R16]
A_73_100248	XM_609221	6.95725	ENSBTAT00000024796	CCNK	cyclin K [Source:HGNC Symbol;Acc:1596]
A_73_100249	NM_001015586	4.36235	ENSBTAT00000020512	DSTN	Destrin (Actin-depolymerizing factor)(ADF) [Source:UniProtKB/Swiss-Prot;Acc:Q5E9D5]
A_73_100267	NM_175810	2.03056	ENSBTAT00000056162	NDUFS6	NADH dehydrogenase [ubiquinone] iron-sulfur protein 6, mitochondrial Precursor (NADH-ubiquinone oxidoreductase 13 kDa-A subunit)(Complex I-13kD-A)(CI-13kD-A) [Source:UniProtKB/Swiss-Prot;Acc:P23934]
A_73_100271	XM_871308	4.19405			PREDICTED: Bos taurus similar to obscurin, cytoskeletal calmodulin and titin-interacting RhoGEF (LOC618998), partial mRNA.
A_73_100283	NM_001035365	2.02386	ENSBTAT00000014016		Bos taurus transmembrane protein 15 (TMEM15), mRNA. [Source:RefSeq DNA;Acc:NM_001035365]
A_73_100290	XM_605438	2.59107	ENSBTAT00000013009	CIDEA	cell death-inducing DFFA-like effector a [Source:RefSeq peptide;Acc:NP_001076918]
A_73_100294	XM_593474	2.96081	ENSBTAT00000048395	BCO2	hypothetical protein LOC514135 [Source:RefSeq peptide;Acc:NP_001095457]
A_73_100297	XM_869817	3.76104	ENSBTAT00000048583	IFNW1	Interferon tau-3 (IFN-tau-3)(Trophoblast protein 1)(TP-1)(Trophoblastin)(Antiluteolysin)(Trophoblast antiluteolytic protein) [Source:UniProtKB/Swiss-Prot;Acc:P56831]
A_73_100299	NM_001034656	2.0352	ENSBTAT00000001330	CKMT2	Creatine kinase S-type, mitochondrial Precursor (EC 2.7.3.2)(Sarcomeric mitochondrial creatine kinase)(S-MtCK)(Basic-type mitochondrial creatine kinase)(Mib-CK) [Source:UniProtKB/Swiss-Prot;Acc:Q3ZBP1]
A_73_100300	EE944066	4.03326			Bos taurus RNA binding motif (RNP1, RRM) protein 3 (RBM3), mRNA
A_73_100304	BM255454	7.03354			PREDICTED: Bos taurus hypothetical LOC789163 (LOC789163), mRNA
A_73_100315	XM_863917	2.80281			Bos taurus similar to Homo sapiens actinin, alpha 4 (ACTN4)
A_73_100316	NM_001024521	2.01027	ENSBTAT00000025393	TRAF7	ring finger and WD repeat domain 1 [Source:RefSeq peptide;Acc:NP_001019692]
A_73_100319	XM_870780	2.459	ENSBTAT00000002972	GLG1	golgi glycoprotein 1 [Source:HGNC Symbol;Acc:4316]
A_73_100322	XM_882299	3.32243	ENSBTAT00000017982	OSBPL7	oxysterol binding protein-like 7 [Source:HGNC Symbol;Acc:16387]
A_73_100347	XM_613661	2.78401			Bos taurus similar to Homo sapiens dynein heavy chain domain 1 (DNHD1)
A_73_100351	EE961433	2.95907			Unidentified transcripts
A_73_100356	NM_001017949	3.10768	ENSBTAT00000013234	NTM	neurotrimin [Source:RefSeq peptide;Acc:NP_001017949]
A_73_100359	XM_590488	4.32494	ENSBTAT00000029240	ALOX12	12-lipoxygenase Fragment [Source:UniProtKB/TrEMBL;Acc:Q95103]
A_73_100360	XM_615142	2.20482	ENSBTAT00000034358		PREDICTED: Bos taurus IKAROS family zinc finger 2 (Helios), transcript variant 2 (IKZF2), mRNA
A_73_100363	NM_174746	2.60448	ENSBTAT00000005606	ACSS1	acyl-CoA synthetase short-chain family member 1 [Source:RefSeq peptide;Acc:NP_777171]
A_73_100369	XM_609807	3.45291	ENSBTAT00000038321	HDAC7	histone deacetylase 7 [Source:HGNC Symbol;Acc:14067]
A_73_100371	XM_583672	2.1767	ENSBTAT00000007194	KIAA1967	KIAA1967 [Source:HGNC Symbol;Acc:23360]
A_73_100373	XM_606796	3.98381	ENSBTAT00000054054	OR4D1	olfactory receptor, family 4, subfamily D, member 1 [Source:HGNC Symbol;Acc:8293]
A_73_100390	NM_001001141	2.85377	ENSBTAT00000056280	KCNMB1	Calcium-activated potassium channel subunit beta-1 (Calcium-activated potassium channel, subfamily M subunit beta-1)(Calcium-activated potassium channel subunit beta)(Maxi K channel subunit beta-1)(BK channel subunit beta-1)(BKbeta1)(BKbeta)(K(VCA)beta-1)(Slo-beta-1)(Slo-beta)(Charybdotoxin receptor subunit beta-1) [Source:UniProtKB/Swiss-Prot;Acc:Q28067]
A_73_100394	XM_592203	6.37803	ENSBTAT00000056130	OR4D9	olfactory receptor, family 4, subfamily D, member 9 [Source:HGNC Symbol;Acc:15178]
A_73_100418	XM_865043	2.44739	ENSBTAT00000052321	GCSH	PREDICTED: Bos taurus similar to Glycine cleavage system H protein, mitochondrial precursor (LOC613861)
A_73_100465	NM_174503	3.04129	ENSBTAT00000026630		Apelin Precursor (APJ endogenous ligand) [Contains Apelin-36;Apelin-31;Apelin-28;Apelin-13] [Source:UniProtKB/Swiss-Prot;Acc:Q9TUI9]
A_73_100466	EE935851	3.19406			Bos taurus polymerase (RNA) II (DNA directed) polypeptide K, 7.0kDa (POLR2K), mRNA
A_73_100475	XM_868723	2.92575	ENSBTAT00000053250	PPM1L	Protein phosphatase 1L (EC 3.1.3.16)(Protein phosphatase 1-like)(Protein phosphatase 2C isoform epsilon)(PP2C-epsilon) [Source:UniProtKB/Swiss-Prot;Acc:A5PJZ2]
A_73_100478	XM_586074	2.50248	ENSBTAT00000006301	SAMD4B	PREDICTED: Bos taurus misc_RNA (LOC509172), miscRNA. [Source:RefSeq DNA;Acc:XR_028431]
A_73_100480	EE893810	3.49242			Bos taurus similar to Homo sapiens immunoglobulin superfamily containing leucine-rich repeat 2 (ISLR2)
A_73_100487	CB456838	2.67614			Unidentified transcripts
A_73_100509	XM_592227	2.74214	ENSBTAT00000012105	PAX9	paired box 9 [Source:HGNC Symbol;Acc:8623]
A_73_100519	XM_870878	5.7694			PREDICTED: Bos taurus similar to EEA1 (Early Endosome Antigen, Rab effector) homolog family member (eea-1) (LOC618548), partial mRNA.
A_73_100520	XM_865788	3.15165			PREDICTED: Bos taurus similar to bone morphogenetic protein 8A (LOC614328)
A_73_100535	XM_596577	8.99019	ENSBTAT00000007831	GPR123	G protein-coupled receptor 123 [Source:HGNC Symbol;Acc:13838]
A_73_100545	CB434788	3.60083			Bos taurus leucine rich repeat neuronal 2 (LRRN2), mRNA
A_73_100552	XM_610492	14.1014	ENSBTAT00000026773	MS4A2	membrane-spanning 4-domains, subfamily A, member 2 (Fc fragment of IgE, high affinity I, receptor for; beta polypeptide) [Source:HGNC Symbol;Acc:7316]
A_73_100568	NM_001014895	3.17921	ENSBTAT00000044197	ALAD	Delta-aminolevulinic acid dehydratase (ALADH)(EC 4.2.1.24)(Porphobilinogen synthase) [Source:UniProtKB/Swiss-Prot;Acc:Q58DK5]
A_73_100576	XM_603142	5.89786	ENSBTAT00000009471		PREDICTED: Bos taurus histone cluster 1, H2ae-like (LOC524808), mRNA
A_73_100578	XM_587746	7.55421	ENSBTAT00000018207	ZNF296	zinc finger protein 296 [Source:HGNC Symbol;Acc:15981]
A_73_100605	XM_866884	22.0327	ENSBTAT00000039224	C8orf34	PREDICTED: Bos taurus chromosome 8 open reading frame 34-like (LOC615152), mRNA
A_73_100625	XM_592949	3.32137	ENSBTAT00000002386	SP6	Sp6 transcription factor [Source:HGNC Symbol;Acc:14530]
A_73_100631	XM_868718	3.87965	ENSBTAT00000034572	TECRL	Trans-2,3-enoyl-CoA reductase-like (EC 1.3.1.-)(Steroid 5-alpha-reductase 2-like 2 protein) [Source:UniProtKB/Swiss-Prot;Acc:Q3SZ89]
A_73_100632	XM_592284	2.80522	ENSBTAT00000056371	OR12D3	PREDICTED: Bos taurus olfactory receptor, family 12, subfamily D, member 3-like (LOC540205), mRNA
A_73_100661	XM_870726	4.26154	ENSBTAT00000040038	OR2G6	olfactory receptor, family 2, subfamily G, member 6 [Source:HGNC Symbol;Acc:27019]
A_73_100671	XM_580885	3.37245	ENSBTAT00000020482	TGM7	transglutaminase 7 [Source:HGNC Symbol;Acc:30790]
A_73_100710	XM_588111	2.36578	ENSBTAT00000027019	SIK2	salt-inducible kinase 2 [Source:HGNC Symbol;Acc:21680]
A_73_100713	XM_601740	2.74928			PREDICTED: Bos taurus similar to CLIP-associating protein 1 (LOC523441)
A_73_100728	EE896174	3.73644			Unidentified transcripts
A_73_100731	NM_001013595	4.99886	ENSBTAT00000020038	CRYGD	Gamma-crystallin C (Gamma-C-crystallin)(Gamma-crystallin IIIA) [Source:UniProtKB/Swiss-Prot;Acc:Q28088]
A_73_100734	XM_864027	2.91732	ENSBTAT00000021734	MGEA5	PREDICTED: Bos taurus misc_RNA (LOC538561), miscRNA. [Source:RefSeq DNA;Acc:XR_027849]
A_73_100740	XM_614932	3.23374	ENSBTAT00000028030	E2F3	E2F transcription factor 3 [Source:HGNC Symbol;Acc:3115]
A_73_100743	XM_590942	2.06283	ENSBTAT00000032873	PPRC1	peroxisome proliferator-activated receptor gamma, coactivator-related 1 [Source:HGNC Symbol;Acc:30025]
A_73_100746	XM_607367	2.36394	ENSBTAT00000025482	OR6A2	olfactory receptor, family 6, subfamily A, member 2 [Source:HGNC Symbol;Acc:15301]
A_73_100749	XM_584528	3.97418			Bos taurus similar to Homo sapiens acylphosphatase 1, erythrocyte (common) type (ACYP1), transcript variant 1
A_73_100791	XM_591226	2.61876	ENSBTAT00000000457	OR52E5	PREDICTED: Bos taurus olfactory receptor Olr186 (predicted)-like (LOC513532), partial mRNA
A_73_100792	EE892165	2.34053			Unidentified transcripts
A_73_100794	XM_609116	3.31384	ENSBTAT00000042789	CROCC	PREDICTED: Bos taurus misc_RNA (LOC530641), miscRNA. [Source:RefSeq DNA;Acc:XR_028749]
A_73_100801	XM_615931	3.41715	ENSBTAT00000061632	STK39	serine threonine kinase 39 (STE20/SPS1 homolog, yeast) [Source:RefSeq peptide;Acc:NP_001069294]
A_73_100802	XM_597874	2.55708	ENSBTAT00000001935	PPPDE1	hypothetical protein LOC51029 [Source:RefSeq peptide;Acc:NP_001093854]
A_73_100805	XM_607500	3.78333	ENSBTAT00000019317	KEL	Kell blood group, metallo-endopeptidase [Source:HGNC Symbol;Acc:6308]
A_73_100810	NM_001008416	2.34805	ENSBTAT00000024677	KLK3	kallikrein 1 [Source:RefSeq peptide;Acc:NP_001008416]
A_73_100815	CB452276	2.7373			PREDICTED: Bos taurus TNF receptor-associated factor 5-like (TRAF2), mRNA
A_73_100825	NM_001038536	2.57517	ENSBTAT00000003779	ECHDC2	Enoyl-CoA hydratase domain-containing protein 2, mitochondrial Precursor [Source:UniProtKB/Swiss-Prot;Acc:Q2TBT3]
A_73_100831	XM_596639	2.94965			PREDICTED: Bos taurus similar to Potassium/sodium hyperpolarization-activated cyclic nucleotide-gated channel 1 (Brain cyclic nucleotide gated channel 1) (BCNG-1) (LOC518448)
A_73_100851	XM_612483	2.33342	ENSBTAT00000019457	SORL1	sortilin-related receptor, L(DLR class) A repeats-containing [Source:HGNC Symbol;Acc:11185]
A_73_100871	XM_864561	3.34152			Bos taurus similar to Homo sapiens NOL1/NOP2/Sun domain family, member 6 (NSUN6)
A_73_100875	XM_612592	3.06626	ENSBTAT00000003078	ZDHHC5	zinc finger, DHHC-type containing 5 [Source:HGNC Symbol;Acc:18472]
A_73_100885	XM_587041	5.67982	ENSBTAT00000010685	RBP5	Retinol-binding protein 5 (Cellular retinol-binding protein III)(CRBP-III) [Source:UniProtKB/Swiss-Prot;Acc:P82708]
A_73_100892	XM_589102	4.03012	ENSBTAT00000017659	MAGIX	MAGI family member, X-linked [Source:HGNC Symbol;Acc:30006]
A_73_100897	XM_618393	6.25671	ENSBTAT00000005166	AC012621.2	Centrosomal protein of 110 kDa (Cep110) [Source:UniProtKB/Swiss-Prot;Acc:O43303]
A_73_100913	XM_866927	8.24188	ENSBTAT00000047551	ADCYAP1	Pituitary adenylate cyclase-activating polypeptide Precursor (PACAP) [Contains PACAP-related peptide(PRP-48);Pituitary adenylate cyclase-activating polypeptide 27(PACAP-27)(PACAP27);Pituitary adenylate cyclase-activating polypeptide 38(PACAP-38)(PACAP38)] [Source:UniProtKB/Swiss-Prot;Acc:Q29W19]
A_73_100922	XM_610389	3.34363	ENSBTAT00000030874	TRIM71	tripartite motif-containing 71 [Source:HGNC Symbol;Acc:32669]
A_73_100925	NM_173921	4.68094	ENSBTAT00000021215	IL4	Interleukin-4 Precursor (IL-4)(B-cell stimulatory factor 1)(BSF-1)(Lymphocyte stimulatory factor 1) [Source:UniProtKB/Swiss-Prot;Acc:P30367]
A_73_100929	XM_876620	7.66364			Bos taurus similar to Homo sapiens cyclin T2 (CCNT2), transcript variant b
A_73_100931	XM_871772	2.03017			Bos taurus similar to Homo sapiens bobby sox homolog (Drosophila) (BBX)
A_73_100944	AU232881	2.53064			Bos taurus IMP2 inner mitochondrial membrane peptidase-like (S. cerevisiae) (IMMP2L), nuclear gene encoding mitochondrial protein, mRNA
A_73_100945	XM_600423	2.47859			PREDICTED: Bos taurus similar to transglutaminase 6 (LOC522148)
A_73_100952	XM_590603	8.52323			Bos taurus similar to Homo sapiens potassium voltage-gated channel, subfamily H (eag-related), member 2 (KCNH2), transcript variant 3
A_73_100979	XM_865332	2.99285			Bos taurus similar to Homo sapiens retinol saturase (all-trans-retinol 13,14-reductase) (RETSAT)
A_73_100980	XM_864972	2.56241	ENSBTAT00000025362	MAP9	MAP9 protein Fragment [Source:UniProtKB/TrEMBL;Acc:A4IFQ4]
A_73_100988	NM_174727	2.46275	ENSBTAT00000036426	MYH7	MYH7 protein Fragment [Source:UniProtKB/TrEMBL;Acc:Q3SZ64]
A_73_100996	CB463655	5.03296	ENSBTAT00000011375	PLEKHF1	apoptosis-inducing protein D [Source:RefSeq peptide;Acc:NP_001075937]
A_73_101007	NM_174379	2.42993	ENSBTAT00000012866		40S ribosomal protein SA (Laminin receptor 1)(LamR)(37/67 kDa laminin receptor)(LRP/LR)(Laminin-binding protein precursor p40)(LBP/p40)(37 kDa laminin receptor precursor)(37LRP)(67 kDa laminin receptor)(67LR)(Protein C10) [Source:UniProtKB/Swiss-Prot;Acc:P26452]
A_73_101013	XM_613666	2.8033	ENSBTAT00000053169	MPPED2	metallophosphoesterase domain containing 2 [Source:RefSeq peptide;Acc:NP_001070397]
A_73_101025	XM_595134	2.36836	ENSBTAT00000038151	TRIP12	thyroid hormone receptor interactor 12 [Source:HGNC Symbol;Acc:12306]
A_73_101051	XM_616125	3.55025	ENSBTAT00000061592	CEP110	centrosomal protein 110kDa [Source:HGNC Symbol;Acc:1858]
A_73_101054	NM_001038091	2.59286	ENSBTAT00000024487	MARS	Methionyl-tRNA synthetase, cytoplasmic (EC 6.1.1.10)(Methionine--tRNA ligase)(MetRS) [Source:UniProtKB/Swiss-Prot;Acc:Q2T9L8]
A_73_101058	XM_602611	2.59902	ENSBTAT00000012974	OCA2	oculocutaneous albinism II [Source:HGNC Symbol;Acc:8101]
A_73_101085	XM_866539	3.30569			PREDICTED: Bos taurus similar to Antigen KI-67 (LOC614894)
A_73_101086	XM_591765	2.4424	ENSBTAT00000011172		TCEAL4 protein Fragment [Source:UniProtKB/TrEMBL;Acc:A7E3D7]
A_73_101088	XM_583691	5.19377	ENSBTAT00000022610	RBM28	RNA binding motif protein 28 [Source:HGNC Symbol;Acc:21863]
A_73_101089	XM_592031	2.92066	ENSBTAT00000061399	ERMAP	PREDICTED: Bos taurus erythroblast membrane-associated protein (Scianna blood group)-like (ERMAP), mRNA
A_73_101093	XM_867165	2.31994	ENSBTAT00000057290	OR2T2	PREDICTED: Bos taurus olfactory receptor 157-like (LOC615374), mRNA
A_73_101095	NM_181669	6.16193	ENSBTAT00000022932	MECR	Trans-2-enoyl-CoA reductase, mitochondrial Precursor (EC 1.3.1.38)(Nuclear receptor-binding factor 1)(NRBF-1)(BtNrbf-1) [Source:UniProtKB/Swiss-Prot;Acc:Q7YS70]
A_73_101105	XM_594532	4.0248			PREDICTED: Bos taurus similar to Intestinal alkaline phosphatase precursor (IAP) (LOC516379)
A_73_101107	CB449370	2.04311			Bos taurus similar to Homo sapiens SRY (sex determining region Y)-box 7 (SOX7)
A_73_101118	XM_865695	2.04097			Bos taurus similar to Homo sapiens myeloid/lymphoid or mixed-lineage leukemia (trithorax homolog, Drosophila); translocated to, 10 (MLLT10), transcript variant 1
A_73_101125	XM_867806	4.44799			PREDICTED: Bos taurus similar to Rho-related BTB domain containing 2 (predicted) (LOC505083)
A_73_101137	XM_882423	2.56434	ENSBTAT00000012985	CACNA1G	Alpha1G T-type calcium channel subunit Fragment [Source:UniProtKB/TrEMBL;Acc:Q9N0Z2]
A_73_101171	NM_001035078	2.05889	ENSBTAT00000026421	MRPS11	28S ribosomal protein S11, mitochondrial Precursor (S11mt)(MRP-S11) [Source:UniProtKB/Swiss-Prot;Acc:P82911]
A_73_101181	CB165345	2.17359			PREDICTED: Bos taurus ankyrin 2, neuronal-like (ANK2), mRNA
A_73_101182	XM_617724	5.33581			PREDICTED: Bos taurus membrane-associated guanylate kinase, WW and PDZ domain-containing protein 2-like (MAGI2), mRNA
A_73_101183	XM_615207	2.0963	ENSBTAT00000010294	RCOR2	REST corepressor 2 [Source:HGNC Symbol;Acc:27455]
A_73_101187	XM_609607	7.56988	ENSBTAT00000035678	TTLL5	tubulin tyrosine ligase-like family, member 5 [Source:HGNC Symbol;Acc:19963]
A_73_101200	XM_589978	2.08519	ENSBTAT00000011024	AQP2	Aquaporin-2 (AQP-2)(Aquaporin-CD)(AQP-CD)(Water channel protein for renal collecting duct)(ADH water channel)(Collecting duct water channel protein)(WCH-CD) [Source:UniProtKB/Swiss-Prot;Acc:P79099]
A_73_101201	XM_590059	3.05321	ENSBTAT00000016242	TUBA1B	Tubulin alpha-1B chain (Tubulin alpha-ubiquitous chain)(Alpha-tubulin ubiquitous)(Tubulin K-alpha-1) [Source:UniProtKB/Swiss-Prot;Acc:P81947]
A_73_101210	XM_867675	5.38884	ENSBTAT00000015689	DAPK2	death-associated protein kinase 2 [Source:HGNC Symbol;Acc:2675]
A_73_101220	BM432354	2.46977			Bos taurus zinc finger protein LOC509810 (LOC509810), mRNA
A_73_101226	XM_582170	3.43529	ENSBTAT00000017013	MASP2	mannan-binding lectin serine peptidase 2 [Source:HGNC Symbol;Acc:6902]
A_73_101229	CB459660	2.03282			Bos taurus UDP-GlcNAc:betaGal beta-1,3-N-acetylglucosaminyltransferase 3 (B3GNT3), mRNA
A_73_101231	AV616491	4.94044			Unidentified transcripts on BTA13 position 56255671-56257057
A_73_101239	XM_582572	8.06716	ENSBTAT00000056692	OR2AG1	PREDICTED: Bos taurus olfactory receptor MOR283-2-like (LOC506162), mRNA
A_73_101241	AV601940	2.31275			Bos taurus similar to Homo sapiens ring finger protein 144 (RNF144)
A_73_101257	XM_867926	2.64192	ENSBTAT00000020832	COX16	Cytochrome c oxidase assembly protein COX16 homolog, mitochondrial Precursor [Source:UniProtKB/Swiss-Prot;Acc:Q2NKS2]
A_73_101258	XM_593890	6.3424	ENSBTAT00000005837	IPO9	importin 9 [Source:RefSeq peptide;Acc:NP_001098846]
A_73_101263	XM_870424	2.81017	ENSBTAT00000026906	TMEM151A	Transmembrane protein 151B [Source:UniProtKB/Swiss-Prot;Acc:A4IFG4]
A_73_101265	XM_584548	2.8766			PREDICTED: Bos taurus similar to Nesprin-2 (Nuclear envelope spectrin repeat protein 2) (Syne-2) (Synaptic nuclear envelope protein 2) (Nucleus and actin connecting element protein) (NUANCE protein) (LOC507863)
A_73_101270	XM_870075	4.01359			PREDICTED: Bos taurus similar to deleted in malignant brain tumors 1 isoform b precursor (LOC617758)
A_73_101274	none	12.53	ENSBTAT00000050419		Possibly (HOXD5), (HOXD6), or (HOXD7), not annotated in human or bovine genomes
A_73_101325	XM_614279	4.46104	ENSBTAT00000023124	LGI2	leucine-rich repeat LGI family, member 2 [Source:HGNC Symbol;Acc:18710]
A_73_101339	XM_872207	2.01092	ENSBTAT00000013647	SYTL3	synaptotagmin-like 3 [Source:HGNC Symbol;Acc:15587]
A_73_101341	XM_866654	6.80316			Bos taurus similar to Homo sapiens G protein-coupled receptor 116 (GPR116)
A_73_101367	EE928117	2.98857			Unidentified transcripts on BTA7 position 47391180-47392298
A_73_101368	XM_588567	6.33769			Bos taurus similar to Homo sapiens START domain containing 3 (STARD3)
A_73_101373	NM_001035482	3.04388	ENSBTAT00000012167	NSDHL	Sterol-4-alpha-carboxylate 3-dehydrogenase, decarboxylating (EC 1.1.1.170) [Source:UniProtKB/Swiss-Prot;Acc:Q3ZBE9]
A_73_101394	XM_586246	4.14963			PREDICTED: Bos taurus olfactory receptor, family 4, subfamily M, member 1-like (LOC509309), mRNA
A_73_101404	XM_590284	3.63909	ENSBTAT00000007889	MPND	MPN domain containing [Source:HGNC Symbol;Acc:25934]
A_73_101412	XM_605293	4.45606			PREDICTED: Bos taurus similar to HIV TAT specific factor 1 (LOC526910)
A_73_101441	CB422192	7.05187			PREDICTED: Bos taurus interleukin enhancer binding factor 3, 90kDa (ILF3), mRNA
A_73_101446	XM_608015	3.05101	ENSBTAT00000048173		ring finger protein 12 [Source:RefSeq peptide;Acc:NP_001093198]
A_73_101464	XM_863937	2.14496	ENSBTAT00000006716		PREDICTED: Bos taurus misc_RNA (LOC512165), miscRNA. [Source:RefSeq DNA;Acc:XR_027314]
A_73_101466	AW653997	2.99314			Unidentified transcripts
A_73_101486	XM_606689	2.11036	ENSBTAT00000020651	GRLF1	glucocorticoid receptor DNA binding factor 1 [Source:HGNC Symbol;Acc:4591]
A_73_101495	NM_174829	4.96591	ENSBTAT00000001747	SLCO2A1	solute carrier organic anion transporter family, member 2A1 [Source:RefSeq peptide;Acc:NP_777254]
A_73_101501	XM_584193	2.92009	ENSBTAT00000040291	KIAA1107	Bos taurus similar to PREDICTED: Homo sapiens KIAA1107 (KIAA1107)
A_73_101508	NM_001015676	3.62648	ENSBTAT00000003330	MYOZ2	Myozenin-2 (Calsarcin-1) [Source:UniProtKB/Swiss-Prot;Acc:Q5E9V3]
A_73_101509	XM_870345	3.23105	ENSBTAT00000056875		PREDICTED: Bos taurus GCL (Drosophila germ cell-less) homolog family member (gcl-1)-like (LOC618014), mRNA
A_73_101514	XM_615432	14.7377			Bos taurus similar to Homo sapiens EPH receptor B1 (EPHB1)
A_73_101527	XM_589440	2.2381	ENSBTAT00000027512	GNAI2	GNAI2 protein [Source:UniProtKB/TrEMBL;Acc:A7MBH9]
A_73_101528	XM_865518	4.38239	ENSBTAT00000023058	RUNX1T1	runt-related transcription factor 1; translocated to, 1 (cyclin D-related) [Source:HGNC Symbol;Acc:1535]
A_73_101544	XM_580318	6.06007	ENSBTAT00000057283	OR2A42	PREDICTED: Bos taurus olfactory receptor, family 2, subfamily A, member 1-like (LOC504233), mRNA
A_73_101552	NM_181667	2.77075	ENSBTAT00000056166	ADAMTS4	A disintegrin and metalloproteinase with thrombospondin motifs 4 Precursor (ADAMTS-4)(ADAM-TS 4)(ADAM-TS4)(EC 3.4.24.82)(Aggrecanase-1)(ADMP-1) [Source:UniProtKB/Swiss-Prot;Acc:Q9TT93]
A_73_101555	NM_173916	12.009	ENSBTAT00000000972	GCG	Glucagon Precursor [Contains Glicentin;Glicentin-related polypeptide(GRPP);Oxyntomodulin(OXY)(OXM);Glucagon;Glucagon-like peptide 1(GLP-1);Glucagon-like peptide 1(7-37)(GLP-1(7-37));Glucagon-like peptide 1(7-36)(GLP-1(7-36));Glucagon-like peptide 2(GLP-2)] [Source:UniProtKB/Swiss-Prot;Acc:P01272]
A_73_101556	XM_866198	3.71314			PREDICTED: Bos taurus similar to glutamate receptor delta-1 subunit (LOC614634)
A_73_101560	XM_602626	4.09431	ENSBTAT00000053278	OR9I1	olfactory receptor, family 9, subfamily I, member 1 [Source:HGNC Symbol;Acc:14718]
A_73_101567	XM_586019	2.97977			Bos taurus similar to Homo sapiens olfactory receptor, family 9, subfamily G, member 9 (OR9G9)
A_73_101568	XM_593669	3.7224			PREDICTED: Bos taurus olfactory receptor, family 51, subfamily E, member 2-like (LOC515619), mRNA
A_73_101579	XM_600216	9.36908			PREDICTED: Bos taurus similar to zinc finger and BTB domain containing 8, transcript variant 3 (LOC521943)
A_73_101592	CB170705	2.54221			Unidentified transcripts
A_73_101607	XM_869702	2.22132	ENSBTAT00000001378	MAP4K2	mitogen-activated protein kinase kinase kinase kinase 2 [Source:HGNC Symbol;Acc:6864]
A_73_101627	XM_601985	2.97433	ENSBTAT00000014098	CUX1	CUX1 protein Fragment [Source:UniProtKB/TrEMBL;Acc:Q2HJD6]
A_73_101631	XM_616682	5.43931	ENSBTAT00000009967	SPEF2	PREDICTED: Bos taurus misc_RNA (LOC526194), miscRNA. [Source:RefSeq DNA;Acc:XR_042516]
A_73_101639	XM_608892	3.17271			PREDICTED: Bos taurus similar to putative membrane protein Re9 (LOC530421)
A_73_101646	XM_588766	2.15864	ENSBTAT00000020664	DLC1	Rho GTPase-activating protein 7 (Rho-type GTPase-activating protein 7)(Deleted in liver cancer 1 protein homolog)(DLC-1)(StAR-related lipid transfer protein 12)(START domain-containing protein 12)(StARD12) [Source:UniProtKB/Swiss-Prot;Acc:A7E300]
A_73_101654	NM_174702	2.19593	ENSBTAT00000000993	AQP1	Aquaporin-1 (AQP-1)(Aquaporin-CHIP)(Water channel protein for red blood cells and kidney proximal tubule)(Water channel protein CHIP29) [Source:UniProtKB/Swiss-Prot;Acc:P47865]
A_73_101666	NM_174576	2.18003	ENSBTAT00000003033	PIK3R2	Phosphatidylinositol 3-kinase regulatory subunit beta (PtdIns-3-kinase regulatory subunit beta)(PI3-kinase regulatory subunit beta)(PI3K regulatory subunit beta)(Phosphatidylinositol 3-kinase 85 kDa regulatory subunit beta)(PtdIns-3-kinase regulatory subunit p85-beta)(PI3-kinase subunit p85-beta) [Source:UniProtKB/Swiss-Prot;Acc:P23726]
A_73_101687	XM_589261	3.26494	ENSBTAT00000049612	RASSF5	Ras association (RalGDS/AF-6) domain family member 5 [Source:HGNC Symbol;Acc:17609]
A_73_101692	AW654484	2.41028			Unidentified transcripts on BTA5 position 58377744-58376965
A_73_101696	XM_604513	2.18679			Bos taurus similar to Homo sapiens bromodomain containing 7 (BRD7)
A_73_101705	XM_866515	2.00905	ENSBTAT00000031889	B3GALT5	UDP-Gal:betaGlcNAc beta 1,3-galactosyltransferase, polypeptide 5 [Source:HGNC Symbol;Acc:920]
A_73_101708	XM_604089	3.45378	ENSBTAT00000061544	GPR176	GPR176 protein [Source:UniProtKB/TrEMBL;Acc:Q1RMG6]
A_73_101710	XM_864194	7.59331	ENSBTAT00000050771		Bos taurus similar to Homo sapiens lipocalin 9 (LCN9)
A_73_101717	XM_868220	3.04944			PREDICTED: Bos taurus similar to doublesex and mab-3 related transcription factor 1 (LOC616245), partial mRNA.
A_73_101726	XM_868377	2.27908	ENSBTAT00000035504	C9orf150	hypothetical protein LOC616371 [Source:RefSeq peptide;Acc:NP_001094726]
A_73_101727	NM_001034272	2.08735	ENSBTAT00000027612	C1orf35	Multiple myeloma tumor-associated protein 2 homolog [Source:UniProtKB/Swiss-Prot;Acc:Q58DU0]
A_73_101730	XM_869325	3.34646	ENSBTAT00000025898	C7orf31	Uncharacterized protein C7orf31 [Source:UniProtKB/Swiss-Prot;Acc:Q8N865]
A_73_101752	XM_868161	4.45703	ENSBTAT00000008715	OR4D5	olfactory receptor, family 4, subfamily D, member 5 [Source:HGNC Symbol;Acc:14852]
A_73_101754	BF043626	2.39088	ENSBTAT00000023912	ZYX	zyxin [Source:RefSeq peptide;Acc:NP_001071569]
A_73_101765	NM_174290	3.16271	ENSBTAT00000000556	CRYAB	Alpha-crystallin B chain (Alpha(B)-crystallin) [Source:UniProtKB/Swiss-Prot;Acc:P02510]
A_73_101769	XM_586149	7.39295	ENSBTAT00000047844	PIAS1	protein inhibitor of activated STAT, 1 [Source:RefSeq peptide;Acc:NP_001068864]
A_73_101775	XM_870204	2.67642	ENSBTAT00000016145	FBXO46	F-box protein 46 [Source:HGNC Symbol;Acc:25069]
A_73_101776	XM_609637	10.586			PREDICTED: Bos taurus similar to glucosaminyl (N-acetyl) transferase 2 isoform C (LOC531151)
A_73_101777	XM_605694	4.77914			PREDICTED: Bos taurus histone cluster 1, H1b-like (LOC527304), mRNA
A_73_101778	XM_591864	9.52045	ENSBTAT00000047650		PREDICTED: Bos taurus odorant receptor MOR10-like (LOC514071), mRNA
A_73_101779	XM_585883	2.68326	ENSBTAT00000045262	SLC35E3	Solute carrier family 35 member E3 [Source:UniProtKB/Swiss-Prot;Acc:A4IFK2]
A_73_101785	AV600296	2.50197			Unidentified transcripts on BTA11 position 83921781-83920582
A_73_101791	XM_602276	3.70053			PREDICTED: Bos taurus interferon regulatory factor 2 binding protein 1 (LOC523963), mRNA
A_73_101798	XM_607726	3.53537	ENSBTAT00000002419	COQ9	Ubiquinone biosynthesis protein COQ9, mitochondrial Precursor [Source:UniProtKB/Swiss-Prot;Acc:Q2NL34]
A_73_101808	XM_585467	2.1395	ENSBTAT00000003928	SRCRB4D	scavenger receptor cysteine rich domain containing, group B (4 domains) [Source:HGNC Symbol;Acc:14461]
A_73_101823	BM106218	3.65855	ENSBTAT00000010762	FOSB	FBJ murine osteosarcoma viral oncogene homolog B [Source:RefSeq peptide;Acc:NP_001095718]
A_73_101824	XM_598557	5.49554	ENSBTAT00000044654	PFAS	Phosphoribosylformylglycinamidine synthase Fragment (EC 6.3.5.3) [Source:UniProtKB/TrEMBL;Acc:Q6PWM4]
A_73_101853	XM_604713	6.86507			PREDICTED: Bos taurus similar to potassium voltage-gated channel, subfamily H, member 8 (LOC526344)
A_73_101858	XM_612540	4.20388			PREDICTED: Bos taurus similar to obscurin, cytoskeletal calmodulin and titin-interacting RhoGEF (LOC533212)
A_73_101863	XM_865920	2.36753	ENSBTAT00000000780	ST8SIA1	Alpha-N-acetylneuraminide alpha-2,8-sialyltransferase (EC 2.4.99.8)(Ganglioside GD3 synthase)(Ganglioside GT3 synthase)(Alpha-2,8-sialyltransferase 8A)(Sialytransferase St8Sia I)(ST8SiaI)(Sialyltransferase 8A)(SIAT8-A) [Source:UniProtKB/Swiss-Prot;Acc:Q6ZXD2]
A_73_101867	XM_607061	6.32464			Bos taurus similar to Homo sapiens similar to hemicentin (LOC392395)
A_73_101869	XM_614882	2.0079	ENSBTAT00000017006	UPP2	uridine phosphorylase 2 [Source:RefSeq peptide;Acc:NP_001069511]
A_73_101877	XM_866450	8.87422	ENSBTAT00000052746	OR1L4	Bos taurus similar to Homo sapiens olfactory receptor, family 1, subfamily L, member 6 (OR1L6)
A_73_101879	XM_595717	2.3481	ENSBTAT00000018891	RGS6	regulator of G-protein signaling 6 [Source:HGNC Symbol;Acc:10002]
A_73_101881	XM_583189	2.55928	ENSBTAT00000043390	RADIL	RADIL protein [Source:UniProtKB/TrEMBL;Acc:Q3MHR6]
A_73_101882	XM_583591	2.62743	ENSBTAT00000053722	PCDHGB1	Bos taurus similar to Homo sapiens protocadherin gamma subfamily A, 4 (PCDHGA4), transcript variant 2
A_73_101889	XM_873511	2.06362			Bos taurus similar to Homo sapiens RUN and FYVE domain containing 3 (RUFY3), transcript variant 2
A_73_101893	XM_614220	5.23868	ENSBTAT00000007756	LRP5L	Low-density lipoprotein receptor-related protein 5 Fragment [Source:UniProtKB/TrEMBL;Acc:Q1MW21]
A_73_101897	BG358804	2.97074			PREDICTED: Bos taurus midline-1-like (CMYA5), mRNA
A_73_101915	BE809709	2.95614	ENSBTAT00000061003	FHOD3	formin homology 2 domain containing 3 [Source:HGNC Symbol;Acc:26178]
A_73_101927	XM_590440	4.67198			Bos taurus similar to Homo sapiens keratin 84 (KRT84)
A_73_101930	CB446992	2.48162	ENSBTAT00000008847	ARID5B	PREDICTED: Bos taurus misc_RNA (LOC783538), miscRNA. [Source:RefSeq DNA;Acc:XR_027785]
A_73_101940	NM_174255	4.17044	ENSBTAT00000029979	CABP2	Calcium-binding protein 2 (CaBP2) [Source:UniProtKB/Swiss-Prot;Acc:Q9N1Q9]
A_73_101961	XM_594662	2.37946	ENSBTAT00000019433	LRRC66	leucine rich repeat containing 66 [Source:HGNC Symbol;Acc:34299]
A_73_101967	XM_602577	2.43847	ENSBTAT00000035145	ZNF300	zinc finger protein 300 [Source:HGNC Symbol;Acc:13091]
A_73_101976	XM_582371	2.24302			Bos taurus similar to Homo sapiens delta-like 3 (Drosophila) (DLL3), transcript variant 1
A_73_101983	NM_173964	2.29515	ENSBTAT00000026836	TEK	Angiopoietin-1 receptor Precursor (EC 2.7.10.1)(Tyrosine-protein kinase receptor TIE-2)(CD202b antigen) [Source:UniProtKB/Swiss-Prot;Acc:Q06807]
A_73_101992	BF440184	2.04445			Unidentified transcripts on BTA16 position 1487416-1486740
A_73_102001	NM_001014950	7.15061	ENSBTAT00000019148	ID3	DNA-binding protein inhibitor ID-3 (Inhibitor of DNA binding 3) [Source:UniProtKB/Swiss-Prot;Acc:Q5E981]
A_73_102011	NM_001035328	2.01084	ENSBTAT00000016497	C22orf25	Uncharacterized protein C22orf25 homolog [Source:UniProtKB/Swiss-Prot;Acc:Q29RZ5]
A_73_102016	XM_864794	5.36521			Bos taurus similar to Homo sapiens minichromosome maintenance deficient domain containing 1 (MCMDC1)
A_73_102022	CB437207	2.86629	ENSBTAT00000039902	MAN1A2	mannosidase, alpha, class 1A, member 2 [Source:HGNC Symbol;Acc:6822]
A_73_102029	BM253131	2.0191			Bos taurus similar to PREDICTED: Homo sapiens similar to KIAA1155 protein (LOC400961)
A_73_102034	XM_875024	3.52477			Bos taurus similar to Homo sapiens makorin, ring finger protein, 2 (MKRN2)
A_73_102051	XM_580961	2.24579	ENSBTAT00000045677	COG7	Bos taurus similar to Homo sapiens component of oligomeric golgi complex 7 (COG7)
A_73_102066	NM_001034382	2.50316	ENSBTAT00000005782	IVD	Isovaleryl-CoA dehydrogenase, mitochondrial Precursor (IVD)(EC 1.3.99.10) [Source:UniProtKB/Swiss-Prot;Acc:Q3SZI8]
A_73_102075	CB420097	2.41072			Unidentified transcripts on BTA16 position 45717703-45718311
A_73_102092	XM_865064	2.10254	ENSBTAT00000001095	SHPK	carbohydrate kinase-like [Source:RefSeq peptide;Acc:NP_001069016]
A_73_102109	XM_863836	7.81479	ENSBTAT00000002548	MAP1B	MAP1B protein Fragment [Source:UniProtKB/TrEMBL;Acc:Q148E3]
A_73_102110	XM_588745	4.41827	ENSBTAT00000044457	ZFYVE21	Zinc finger FYVE domain-containing protein 21 [Source:UniProtKB/Swiss-Prot;Acc:Q05B78]
A_73_102113	XM_866035	3.7512	ENSBTAT00000010779	MICALCL	MICAL C-terminal like [Source:HGNC Symbol;Acc:25933]
A_73_102126	XM_588124	2.79949	ENSBTAT00000001255	MRPS16	28S ribosomal protein S16, mitochondrial Precursor (S16mt)(MRP-S16) [Source:UniProtKB/Swiss-Prot;Acc:P82915]
A_73_102127	XM_594105	3.02431	ENSBTAT00000010500	HEPHL1	hephaestin-like 1 [Source:HGNC Symbol;Acc:30477]
A_73_102128	NM_001034324	4.0254	ENSBTAT00000021769	RBM18	Probable RNA-binding protein 18 (RNA-binding motif protein 18) [Source:UniProtKB/Swiss-Prot;Acc:Q3ZCC5]
A_73_102143	NM_001034332	2.27122	ENSBTAT00000042894	FAM54B	Protein FAM54B [Source:UniProtKB/Swiss-Prot;Acc:Q3ZBW7]
A_73_102146	CB418353	4.32294			PREDICTED: Bos taurus coiled-coil domain containing 138-like (CCDC138), mRNA
A_73_102156	XM_582186	5.24347	ENSBTAT00000017865	TTC30B	Tetratricopeptide repeat protein 30B (TPR repeat protein 30B) [Source:UniProtKB/Swiss-Prot;Acc:A6H739]
A_73_102166	CB424500	2.0372			Unidentified transcripts
A_73_102200	XM_870523	2.82847	ENSBTAT00000038035	SDC3	syndecan 3 [Source:HGNC Symbol;Acc:10660]
A_73_102203	CB447757	4.20402			Bos taurus caspase recruitment domain family, member 6 (CARD6), mRNA
A_73_102230	XM_868335	2.04189	ENSBTAT00000015724	TUT1	U6 snRNA-specific terminal uridylyltransferase 1 (U6-TUTase)(EC 2.7.7.52)(RNA-binding motif protein 21)(RNA-binding protein 21) [Source:UniProtKB/Swiss-Prot;Acc:Q1JPD6]
A_73_102231	BF600598	2.52607			Bos taurus similar to Homo sapiens sema domain, immunoglobulin domain (Ig), short basic domain, secreted, (semaphorin) 3G (SEMA3G)
A_73_102236	NM_001035444	2.00956	ENSBTAT00000032535	CTU2	Cytoplasmic tRNA 2-thiolation protein 2 [Source:UniProtKB/Swiss-Prot;Acc:Q3SZG9]
A_73_102242	CB434166	3.63477	ENSBTAT00000025604	TMEM144	Transmembrane protein 144 [Source:UniProtKB/Swiss-Prot;Acc:A6QQU6]
A_73_102254	XM_872090	2.77755	ENSBTAT00000019741	TXNDC11	Thioredoxin domain-containing protein 11 [Source:UniProtKB/Swiss-Prot;Acc:A4FUW8]
A_73_102271	XM_584218	2.64232	ENSBTAT00000000472	TTRAP	5'-tyrosyl-DNA phosphodiesterase (5'-Tyr-DNA phosphodiesterase)(EC 3.1.4.-)(Tyrosyl-DNA phosphodiesterase 2)(Tyr-DNA phosphodiesterase 2)(TRAF and TNF receptor-associated protein) [Source:UniProtKB/Swiss-Prot;Acc:A7YWI9]
A_73_102296	NM_001024564	2.97122	ENSBTAT00000017831	AGBL5	Cytosolic carboxypeptidase-like protein 5 (ATP/GTP-binding protein-like 5) [Source:UniProtKB/Swiss-Prot;Acc:Q58CX9]
A_73_102302	XM_864882	2.24868			Bos taurus similar to Homo sapiens protein tyrosine phosphatase, receptor type, f polypeptide (PTPRF), interacting protein (liprin), alpha 4 (PPFIA4)
A_73_102310	CB447902	3.15751			Bos taurus similar to Homo sapiens GTPase activating Rap/RanGAP domain-like 4 (GARNL4)
A_73_102314	NM_001001855	4.16723	ENSBTAT00000018046	BIRC5	Baculoviral IAP repeat-containing protein 5 (Apoptosis inhibitor survivin) [Source:UniProtKB/Swiss-Prot;Acc:Q6J1J1]
A_73_102315	XM_867369	3.10519	ENSBTAT00000003630	SULT1C3	sulfotransferase family, cytosolic, 1C, member 3 [Source:HGNC Symbol;Acc:33543]
A_73_102334	XM_866972	2.73597			PREDICTED: Bos taurus similar to translocator of inner mitochondrial membrane 44 (LOC615225)
A_73_102336	NM_001034676	9.379	ENSBTAT00000052499	NKX2-3	NK2 transcription factor related, locus 3 [Source:RefSeq peptide;Acc:NP_001029848]
A_73_102343	XM_870714	3.258			PREDICTED: Bos taurus KIAA1086 protein-like (ZFR2), mRNA
A_73_102365	XM_580450	4.38626	ENSBTAT00000055408		PREDICTED: Bos taurus odorant receptor MOR10-like (LOC504344), mRNA
A_73_102405	XM_870498	5.78815	ENSBTAT00000061067	RNF144A	ring finger protein 144A [Source:HGNC Symbol;Acc:20457]
A_73_102423	BI538290	3.09962			Bos taurus similar to Homo sapiens complexin 2 (CPLX2), transcript variant 1
A_73_102428	XM_584594	5.26069	ENSBTAT00000033479		Cationic trypsin Precursor (EC 3.4.21.4)(Beta-trypsin) [Contains Alpha-trypsin chain 1;Alpha-trypsin chain 2] [Source:UniProtKB/Swiss-Prot;Acc:P00760]
A_73_102444	XM_581362	2.67285	ENSBTAT00000016637	SPTA1	PREDICTED: Bos taurus spectrin alpha 1-like (SPTA1), mRNA
A_73_102456	XM_615351	2.55677	ENSBTAT00000035929	ALKBH7	Probable alpha-ketoglutarate-dependent dioxygenase ABH7 Precursor (EC 1.14.11.-)(Alkylated DNA repair protein alkB homolog 7) [Source:UniProtKB/Swiss-Prot;Acc:Q2M2S8]
A_73_102460	XM_603478	5.69459	ENSBTAT00000029204	KIAA0319	PREDICTED: Bos taurus similar to KIAA0319 (LOC525131)
A_73_102462	XM_581800	2.32659	ENSBTAT00000021587	RPS7	40S ribosomal protein S7 [Source:UniProtKB/Swiss-Prot;Acc:A6H769]
A_73_102470	XM_591447	2.34575	ENSBTAT00000002972	GLG1	golgi glycoprotein 1 [Source:HGNC Symbol;Acc:4316]
A_73_102476	XM_609625	2.0684	ENSBTAT00000000172	USP40	ubiquitin specific peptidase 40 [Source:HGNC Symbol;Acc:20069]
A_73_102484	AW431688	2.04001			PREDICTED: Bos taurus leucine rich repeat containing 70, transcript variant 2 (LRRC70), mRNA
A_73_102510	XM_866692	3.73389	ENSBTAT00000012643	GYLTL1B	glycosyltransferase-like 1B [Source:HGNC Symbol;Acc:16522]
A_73_102516	XM_585092	4.06684	ENSBTAT00000024084	MLL	myeloid/lymphoid or mixed-lineage leukemia (trithorax homolog, Drosophila) [Source:HGNC Symbol;Acc:7132]
A_73_102520	XM_584353	3.61116			Bos taurus similar to Homo sapiens ubiquitin-conjugating enzyme variant Kua (Kua)
A_73_102535	CB167779	5.4605	ENSBTAT00000008633	KLHL18	kelch-like 18 [Source:RefSeq peptide;Acc:NP_001095513]
A_73_102536	XM_608822	2.9174	ENSBTAT00000017209	TRUB1	PREDICTED: Bos taurus misc_RNA (LOC530353), miscRNA. [Source:RefSeq DNA;Acc:XR_027304]
A_73_102548	XM_585196	6.36769	ENSBTAT00000006032	PIM2	PIM2 protein Fragment [Source:UniProtKB/TrEMBL;Acc:A7YW25]
A_73_102565	XM_616238	3.0872	ENSBTAT00000015487	CEP152	centrosomal protein 152kDa [Source:HGNC Symbol;Acc:29298]
A_73_102587	XM_866348	8.04537	ENSBTAT00000023454	AEN	apoptosis enhancing nuclease [Source:HGNC Symbol;Acc:25722]
A_73_102590	XM_600655	3.92826	ENSBTAT00000002276	ADAM11	ADAM metallopeptidase domain 11 [Source:HGNC Symbol;Acc:189]
A_73_102604	EE902394	2.59464			Unidentified transcripts on BTA13 position 44898106-44897237
A_73_102610	XM_869964	3.04944	ENSBTAT00000055099		PREDICTED: Bos taurus tryptase alpha/beta 1-like (LOC617663), mRNA
A_73_102615	NM_001035498	32.562	ENSBTAT00000020331	BAIAP2L2	BAI1-associated protein 2-like 2 [Source:HGNC Symbol;Acc:26203]
A_73_102622	XM_878251	2.50598	ENSBTAT00000056114	ERG	v-ets erythroblastosis virus E26 oncogene like [Source:RefSeq peptide;Acc:NP_001095653]
A_73_102623	XM_864054	3.87469	ENSBTAT00000053165	SERPINB4	PREDICTED: Bos taurus similar to Squamous cell carcinoma antigen 1 (SCCA-1) (Protein T4-A) (LOC613366)
A_73_102654	XM_600866	2.96074			Bos taurus similar to Homo sapiens transient receptor potential cation channel, subfamily M, member 5 (TRPM5)
A_73_102656	XM_583894	2.13607	ENSBTAT00000015925	TGFB3	transforming growth factor, beta 3 [Source:RefSeq peptide;Acc:NP_001094653]
A_73_102686	AW656321	10.1392			Bos taurus similar to Homo sapiens growth arrest-specific 7 (GAS7), transcript variant a
A_73_102687	AV614903	4.38899	ENSBTAT00000007595		PREDICTED: Bos taurus misc_RNA (LOC786759), miscRNA. [Source:RefSeq DNA;Acc:XR_042701]
A_73_102693	XM_870863	2.51893	ENSBTAT00000039245	ROMO1	Reactive oxygen species modulator 1 (ROS modulator 1)(Protein MGR2 homolog) [Source:UniProtKB/Swiss-Prot;Acc:Q3SZV8]
A_73_102696	CB452742	2.34298	ENSBTAT00000031986	ZNF574	Zinc finger protein 574 [Source:UniProtKB/Swiss-Prot;Acc:Q29RK0]
A_73_102700	XM_868648	2.04294	ENSBTAT00000024088		Bos taurus leucine zipper, down-regulated in cancer 1 (LDOC1), mRNA. [Source:RefSeq DNA;Acc:NM_001081544]
A_73_102712	XM_595399	2.64884			Bos taurus similar to Homo sapiens chromosome 13 open reading frame 18 (C13orf18)
A_73_102717	NM_001035025	2.96126	ENSBTAT00000024444	MYL2	Myosin regulatory light chain 2, ventricular/cardiac muscle isoform (MLC-2v)(MLC-2) [Source:UniProtKB/Swiss-Prot;Acc:Q3SZE5]
A_73_102723	XM_611689	3.54773	ENSBTAT00000015881	LAMC1	laminin, gamma 1 (formerly LAMB2) [Source:HGNC Symbol;Acc:6492]
A_73_102727	XM_874197	2.34029	ENSBTAT00000023334	RTN4IP1	Reticulon-4-interacting protein 1, mitochondrial Precursor [Source:UniProtKB/Swiss-Prot;Acc:Q0VC50]
A_73_102728	XM_616284	7.88251	ENSBTAT00000005030	FAM120C	PREDICTED: Bos taurus hypothetical LOC536163 (LOC536163), partial mRNA
A_73_102730	AW313809	3.49934			Unidentified transcripts on BTA13 position 28112943-28113764
A_73_102750	XM_868812	5.19062			PREDICTED: Bos taurus Olfactory receptor, family 2, subfamily L, member 8-like (LOC616716), mRNA
A_73_102752	XM_612205	4.45741	ENSBTAT00000002001	FGF8	Fibroblast growth factor-8 Fragment [Source:UniProtKB/TrEMBL;Acc:Q863D7]
A_73_102756	XM_588340	2.15262	ENSBTAT00000043753	LGALS3	galectin 3 [Source:RefSeq peptide;Acc:NP_001095811]
A_73_102762	AW656245	4.68375			Unidentified transcripts
A_73_102774	XM_607350	4.47559	ENSBTAT00000017810		PREDICTED: Bos taurus Olfactory receptor 1F12-like (LOC528914), mRNA
A_73_102785	XM_869306	2.05821			PREDICTED: Bos taurus similar to ABI gene family, member 3 (NESH) binding protein isoform 5 (LOC617115)
A_73_102810	XM_613343	5.45285			PREDICTED: Bos taurus similar to Serine/threonine-protein kinase 3 (STE20-like kinase MST2) (MST-2) (Mammalian STE20-like protein kinase 2) (Serine/threonine-protein kinase Krs-1) (LOC533815)
A_73_102812	XM_588485	4.89606	ENSBTAT00000027448	ZNF366	zinc finger protein 366 [Source:HGNC Symbol;Acc:18316]
A_73_102815	XM_591180	4.72737	ENSBTAT00000014946	OR2Z1	olfactory receptor, family 2, subfamily Z, member 1 [Source:HGNC Symbol;Acc:15391]
A_73_102822	NM_001033614	3.33598	ENSBTAT00000003431	RPS18	40S ribosomal protein S18 [Source:UniProtKB/Swiss-Prot;Acc:Q3T0R1]
A_73_102839	CB460006	3.2072			Unidentified transcripts on BTA16 position 13960483-13962289
A_73_102843	XM_602464	6.65067			PREDICTED: Bos taurus similar to potassium channel, subfamily U, member 1 (LOC524144)
A_73_102855	XM_597433	4.59337	ENSBTAT00000015176	SERPINI2	serpin peptidase inhibitor, clade I (pancpin), member 2 [Source:RefSeq peptide;Acc:NP_001095524]
A_73_102856	NM_174822	2.68521	ENSBTAT00000023493	DHRS4	Dehydrogenase/reductase SDR family member 4 (EC 1.1.1.184)(NADPH-dependent carbonyl reductase/NADP-retinol dehydrogenase)(PHCR)(CR)(Peroxisomal short-chain alcohol dehydrogenase)(PSCD)(NADPH-dependent retinol dehydrogenase/reductase)(NDRD) [Source:UniProtKB/Swiss-Prot;Acc:Q8SPU8]
A_73_102858	NM_181021	3.04082	ENSBTAT00000002746	GNAS	Guanine nucleotide-binding protein G(s) subunit alpha isoforms short (Adenylate cyclase-stimulating G alpha protein) [Source:UniProtKB/Swiss-Prot;Acc:P04896]
A_73_102867	XM_585092	5.46604	ENSBTAT00000024084	MLL	myeloid/lymphoid or mixed-lineage leukemia (trithorax homolog, Drosophila) [Source:HGNC Symbol;Acc:7132]
A_73_102882	XM_580454	2.62071	ENSBTAT00000027026	FDXACB1	asparagine-linked glycosylation 9, alpha-1,2-mannosyltransferase homolog (S. cerevisiae) [Source:HGNC Symbol;Acc:15672]
A_73_102890	NM_174606	2.76876	ENSBTAT00000017073	SLC5A1	solute carrier family 5 (sodium/glucose cotransporter), member 1 [Source:RefSeq peptide;Acc:NP_777031]
A_73_102905	XM_616204	2.44251	ENSBTAT00000039578	EPHA7	PREDICTED: Bos taurus similar to ephrin receptor EphA7 (LOC536084), partial mRNA.
A_73_102908	XM_864898	14.8746			PREDICTED: Bos taurus similar to trophoblast glycoprotein (LOC613786)
A_73_102911	NM_001034635	2.95733	ENSBTAT00000012786	ACTN2	Alpha-actinin-2 (Alpha-actinin skeletal muscle isoform 2)(F-actin cross-linking protein) [Source:UniProtKB/Swiss-Prot;Acc:Q3ZC55]
A_73_102915	XM_591070	2.78985	ENSBTAT00000013207	DNAJA3	DnaJ (Hsp40) homolog, subfamily A, member 3 [Source:RefSeq peptide;Acc:NP_001073739]
A_73_102926	XM_873049	3.43246	ENSBTAT00000026930	WNT5A	wingless-type MMTV integration site family, member 5A [Source:HGNC Symbol;Acc:12784]
A_73_102940	XM_870904	3.2528	ENSBTAT00000061237	RALGAPA1	GTPase activating Rap/RanGAP domain-like 1 [Source:RefSeq peptide;Acc:NP_001076994]
A_73_102941	NC_006853	2.11024	ENSBTAT00000060543	MT-ND4L	NADH-ubiquinone oxidoreductase chain 4L (EC 1.6.5.3)(NADH dehydrogenase subunit 4L) [Source:UniProtKB/Swiss-Prot;Acc:P03902]
A_73_102951	XM_864726	3.92828	ENSBTAT00000018612	ELMOD2	ELMO domain-containing protein 2 [Source:UniProtKB/Swiss-Prot;Acc:Q08DZ3]
A_73_102971	XM_615982	6.2587			PREDICTED: Bos taurus BR serine/threonine kinase 2-like (BRSK2), mRNA
A_73_102973	XM_869587	2.581	ENSBTAT00000017463	TDP1	tyrosyl-DNA phosphodiesterase 1 [Source:HGNC Symbol;Acc:18884]
A_73_102974	XM_868149	2.52085			PREDICTED: Bos taurus similar to yippee-like 2 (LOC616180), partial mRNA.
A_73_102976	XM_882025	2.73522	ENSBTAT00000018997	MOV10	Putative helicase MOV-10 (EC 3.6.1.-) [Source:UniProtKB/Swiss-Prot;Acc:Q0V8H6]
A_73_102990	BI976749	2.62449			Bos taurus TSC22 domain family, member 3 (TSC22D3), mRNA
A_73_102991	EE935191	2.21913			PREDICTED: Bos taurus kinesin family member 7 (KIF7), mRNA
A_73_102994	XM_603865	4.14568	ENSBTAT00000024155		Histone H2B type 1 [Source:UniProtKB/Swiss-Prot;Acc:P62808]
A_73_103001	XM_606243	3.79173	ENSBTAT00000022392	LHFPL5	lipoma HMGIC fusion partner-like 5 [Source:HGNC Symbol;Acc:21253]
A_73_103006	XM_595204	2.67827	ENSBTAT00000018355	GABBR2	gamma-aminobutyric acid (GABA) B receptor, 2 [Source:HGNC Symbol;Acc:4507]
A_73_103035	XM_871005	7.82222	ENSBTAT00000002378	CDX2	Caudal type homeobox transcription factor 2 Fragment [Source:UniProtKB/TrEMBL;Acc:Q0VJ98]
A_73_103044	NM_174688	3.03389	ENSBTAT00000022955	LRRC25	Leucine-rich repeat-containing protein 25 Precursor (Monocyte and plasmacytoid-activated protein) [Source:UniProtKB/Swiss-Prot;Acc:Q8MII8]
A_73_103048	NM_174389	3.39381	ENSBTAT00000020045	MMP13	Collagenase 3 Precursor (EC 3.4.24.-)(Matrix metalloproteinase-13)(MMP-13) [Source:UniProtKB/Swiss-Prot;Acc:O77656]
A_73_103053	XM_869601	2.799	ENSBTAT00000005618		Glutathione S-transferase A1 (EC 2.5.1.18)(Glutathione S-transferase alpha-1)(GST class-alpha member 1) [Source:UniProtKB/Swiss-Prot;Acc:Q28035]
A_73_103060	XM_604915	4.93506	ENSBTAT00000026035	CRNN	cornulin [Source:HGNC Symbol;Acc:1230]
A_73_103063	XM_603618	3.96003			PREDICTED: Bos taurus similar to glutamate receptor, ionotropic, N-methyl-D-aspartate 3A (LOC525269)
A_73_103069	XM_869383	4.18878	ENSBTAT00000023648	TSPYL2	TSPY-like 2 [Source:HGNC Symbol;Acc:24358]
A_73_103074	XM_585755	2.05753	ENSBTAT00000052546	PARS2	prolyl-tRNA synthetase 2, mitochondrial (putative) [Source:HGNC Symbol;Acc:30563]
A_73_103079	XM_586554	2.01925	ENSBTAT00000027295	ADCK2	aarF domain containing kinase 2 [Source:HGNC Symbol;Acc:19039]
A_73_103122	XM_612378	3.28193	ENSBTAT00000008893	OTX1	orthodenticle homeobox 1 [Source:HGNC Symbol;Acc:8521]
A_73_103142	NC_006853	10.7789	ENSBTAT00000060543	MT-ND4L	NADH-ubiquinone oxidoreductase chain 4L (EC 1.6.5.3)(NADH dehydrogenase subunit 4L) [Source:UniProtKB/Swiss-Prot;Acc:P03902]
A_73_103150	XM_870860	3.27221	ENSBTAT00000026893	KREMEN2	kringle containing transmembrane protein 2 [Source:HGNC Symbol;Acc:18797]
A_73_103152	XM_585529	4.31464			Bos taurus similar to Homo sapiens membrane protein, palmitoylated 3 (MAGUK p55 subfamily member 3) (MPP3)
A_73_103153	XM_584243	2.58187	ENSBTAT00000018918	TFEC	Transcription factor EC [Source:UniProtKB/Swiss-Prot;Acc:A4IFU7]
A_73_103167	NM_176650	3.40912	ENSBTAT00000042638	ARHGDIA	Rho GDP-dissociation inhibitor 1 (Rho GDI 1)(Rho-GDI alpha) [Source:UniProtKB/Swiss-Prot;Acc:P19803]
A_73_103171	XM_580595	2.32107			Bos taurus similar to Homo sapiens gap junction protein, beta 4 (connexin 30.3) (GJB4)
A_73_103174	XM_870249	2.28768	ENSBTAT00000015588	TFR2	Transferrin receptor 2 [Source:UniProtKB/TrEMBL;Acc:D5KB40]
A_73_103176	XM_867062	2.19677	ENSBTAT00000007913	ISLR	Immunoglobulin superfamily containing leucine-rich repeat protein Precursor [Source:UniProtKB/Swiss-Prot;Acc:A4IFA6]
A_73_103183	XM_600126	2.13843	ENSBTAT00000012316	MTSS1L	metastasis suppressor 1-like [Source:HGNC Symbol;Acc:25094]
A_73_103207	NM_174786	9.46265	ENSBTAT00000016509	GUCA1B	Guanylyl cyclase-activating protein 2 (GCAP 2)(Guanylate cyclase activator 1B)(Retinal guanylyl cyclase activator protein p24) [Source:UniProtKB/Swiss-Prot;Acc:P51177]
A_73_103208	XM_870935	2.32386			Bos taurus similar to Homo sapiens unc-51-like kinase 2 (C. elegans) (ULK2)
A_73_103214	XM_583573	3.76632	ENSBTAT00000045768	OR52E4	olfactory receptor, family 52, subfamily E, member 4 [Source:HGNC Symbol;Acc:15213]
A_73_103238	XM_593561	2.62139	ENSBTAT00000055412	TMEM150B	Transmembrane protein 150B Precursor (Transmembrane protein 224) [Source:UniProtKB/Swiss-Prot;Acc:A7MBB3]
A_73_103239	NM_001015516	3.39429	ENSBTAT00000018700	FAM175A	BRCA1-A complex subunit Abraxas (Coiled-coil domain-containing protein 98)(Protein FAM175A) [Source:UniProtKB/Swiss-Prot;Acc:Q5E9P1]
A_73_103242	XM_587157	2.39448	ENSBTAT00000006438	ACOX3	acyl-Coenzyme A oxidase 3, pristanoyl [Source:RefSeq peptide;Acc:NP_001096706]
A_73_103244	XM_583634	2.0139	ENSBTAT00000017653	PIGL	N-acetylglucosaminyl-phosphatidylinositol de-N-acetylase (EC 3.5.1.89)(Phosphatidylinositol-glycan biosynthesis class L protein)(PIG-L) [Source:UniProtKB/Swiss-Prot;Acc:A6QQ24]
A_73_103277	XM_597528	4.86691	ENSBTAT00000023950	TNRC6A	trinucleotide repeat containing 6A [Source:HGNC Symbol;Acc:11969]
A_73_103285	BI534914	11.9392			Bos taurus G patch domain containing 4 (GPATCH4), mRNA
A_73_103296	XM_596938	2.14831	ENSBTAT00000000963	GPATCH1	G patch domain-containing protein 1 [Source:UniProtKB/Swiss-Prot;Acc:Q24K12]
A_73_103306	XM_612736	3.95675	ENSBTAT00000016301	SCNN1B	sodium channel, nonvoltage-gated 1, beta [Source:RefSeq peptide;Acc:NP_001091544]
A_73_103320	NM_001038550	2.44862	ENSBTAT00000015295	SERAC1	Protein SERAC1 [Source:UniProtKB/Swiss-Prot;Acc:Q2TBM9]
A_73_103321	XM_598956	2.2394	ENSBTAT00000040359		PREDICTED: Bos taurus preferentially expressed antigen in melanoma-like 3-like (LOC520706), mRNA
A_73_103323	XM_865076	2.71376	ENSBTAT00000018400	LEO1	Leo1, Paf1/RNA polymerase II complex component, homolog [Source:RefSeq peptide;Acc:NP_001076073]
A_73_103324	XM_585787	3.02534	ENSBTAT00000022182	ZNF624	zinc finger protein 624 [Source:HGNC Symbol;Acc:29254]
A_73_103348	NM_174794	2.58996	ENSBTAT00000022411	YWHAB	14-3-3 protein beta/alpha (Protein kinase C inhibitor protein 1)(KCIP-1) [Contains 14-3-3 protein beta/alpha, N-terminally processed] [Source:UniProtKB/Swiss-Prot;Acc:P68250]
A_73_103356	XM_614219	6.21237	ENSBTAT00000005328	KCNH2	potassium voltage-gated channel, subfamily H (eag-related), member 2 [Source:HGNC Symbol;Acc:6251]
A_73_103358	XM_868744	11.5386	ENSBTAT00000005756	FNBP1L	PREDICTED: Bos taurus misc_RNA (LOC616665), miscRNA. [Source:RefSeq DNA;Acc:XR_027877]
A_73_103378	XM_597976	3.75276	ENSBTAT00000029400	CYTSA	cytospin A [Source:HGNC Symbol;Acc:29022]
A_73_103385	XM_591348	4.31389	ENSBTAT00000054321	OR2D3	Bos taurus similar to Homo sapiens olfactory receptor, family 2, subfamily D, member 3 (OR2D3)
A_73_103436	XM_867171	2.22272			Bos taurus similar to PREDICTED: Homo sapiens early B-cell factor 2, transcript variant 3 (EBF2)
A_73_103441	XM_613474	2.1494	ENSBTAT00000008872	TMEM131	transmembrane protein 131 [Source:HGNC Symbol;Acc:30366]
A_73_103449	XM_583839	4.74114			PREDICTED: Bos taurus olfactory receptor, family 1, subfamily F, member 1-like (LOC538946), mRNA
A_73_103455	XM_872584	3.40096			PREDICTED: Bos taurus similar to Cbl-interacting protein Sts-1, transcript variant 3 (LOC523809)
A_73_103457	XM_866322	5.20718	ENSBTAT00000037353	ASPHD1	Aspartate beta-hydroxylase domain-containing protein 1 (EC 1.14.11.-) [Source:UniProtKB/Swiss-Prot;Acc:A1L515]
A_73_103475	NM_001024519	4.03288	ENSBTAT00000018168	SLC46A2	solute carrier family 46, member 2 [Source:RefSeq peptide;Acc:NP_001019690]
A_73_103476	NM_001034378	2.85282	ENSBTAT00000015584	ANKRD1	Ankyrin repeat domain-containing protein 1 [Source:UniProtKB/Swiss-Prot;Acc:Q3ZBX7]
A_73_103494	XM_584849	3.10705	ENSBTAT00000030816	JAGN1	Protein jagunal homolog 1 [Source:UniProtKB/Swiss-Prot;Acc:Q2NKY9]
A_73_103498	NM_001035444	2.02926	ENSBTAT00000032535	CTU2	Cytoplasmic tRNA 2-thiolation protein 2 [Source:UniProtKB/Swiss-Prot;Acc:Q3SZG9]
A_73_103514	XM_871104	4.15746			Bos taurus similar to Homo sapiens testis/prostate/placenta-expressed protein, isoform 2 (TEPP), transcript variant 2
A_73_103515	XM_867860	3.45813	ENSBTAT00000014779	MYO9B	myosin IXB [Source:HGNC Symbol;Acc:7609]
A_73_103521	NM_174831	3.25138	ENSBTAT00000003930	CAMP	Cathelicidin-7 Precursor (Antibacterial peptide BMAP-34) [Source:UniProtKB/Swiss-Prot;Acc:P56425]
A_73_103532	XM_613650	2.2469	ENSBTAT00000003980	NTRK1	Type II neuronal form TrkA Fragment [Source:UniProtKB/TrEMBL;Acc:Q9N140]
A_73_103543	NM_001040576	7.80591	ENSBTAT00000003923	PTPN7	protein tyrosine phosphatase, non-receptor type 7 isoform 2 [Source:RefSeq peptide;Acc:NP_001035666]
A_73_103546	XM_580862	8.88237			Bos taurus similar to Homo sapiens acid phosphatase, prostate (ACPP)
A_73_103549	XM_607854	5.42618			PREDICTED: Bos taurus SYT14 protein-like (SYT14), mRNA
A_73_103554	XM_871268	2.50599			PREDICTED: Bos taurus similar to glutaminyl-tRNA synthase (glutamine-hydrolyzing)-like 1 (LOC618957), partial mRNA.
A_73_103556	XM_586213	5.75903			PREDICTED: Bos taurus similar to Mitogen-activated protein kinase kinase kinase 14 (NF-kappa beta-inducing kinase) (Serine/threonine-protein kinase NIK) (HsNIK) (LOC509279)
A_73_103558	XM_870033	5.40459	ENSBTAT00000053917	ADAM20	ADAM metallopeptidase domain 20 [Source:HGNC Symbol;Acc:199]
A_73_103560	XM_618539	2.22932	ENSBTAT00000009766	CDKL5	cyclin-dependent kinase-like 5 [Source:HGNC Symbol;Acc:11411]
A_73_103570	XM_600908	4.19745			Bos taurus similar to Homo sapiens insulin-like growth factor binding protein 5 (IGFBP5)
A_73_103572	NM_001001142	2.91051	ENSBTAT00000040181		Granzyme A Precursor (EC 3.4.21.78) [Source:UniProtKB/Swiss-Prot;Acc:Q7YRZ7]
A_73_103573	NM_001031753	2.94272	ENSBTAT00000029052	C12orf43	Uncharacterized protein C12orf43 homolog [Source:UniProtKB/Swiss-Prot;Acc:Q58CQ0]
A_73_103589	XM_606668	2.69975	ENSBTAT00000022884		PREDICTED: Bos taurus olfactory receptor 94-like (LOC528254), mRNA
A_73_103629	NM_001035339	3.65714	ENSBTAT00000030925	CDH8	CDH8 protein [Source:UniProtKB/TrEMBL;Acc:A2VDQ2]
A_73_103639	XM_581687	2.644	ENSBTAT00000001675	NLRP3	NACHT, LRR and PYD domains-containing protein 3 [Source:UniProtKB/Swiss-Prot;Acc:A6QLE5]
A_73_103655	NM_173982	2.38267	ENSBTAT00000019179	AGER	Advanced glycosylation end product-specific receptor Precursor (Receptor for advanced glycosylation end products) [Source:UniProtKB/Swiss-Prot;Acc:Q28173]
A_73_103657	XM_870145	4.88165			PREDICTED: Bos taurus similar to Microtubule-associated serine/threonine-protein kinase 2 (LOC617820)
A_73_103664	XM_606317	2.59497	ENSBTAT00000005438	SKIL	SKI-like oncogene [Source:HGNC Symbol;Acc:10897]
A_73_103665	XM_876243	5.36322	ENSBTAT00000044978		PREDICTED: Bos taurus tumor necrosis factor-like weak inducer of apoptosis-like, transcript variant 2 (LOC517833), mRNA
A_73_103666	CB420814	4.28053			PREDICTED: Bos taurus centromere protein A-like (LOC100295709), mRNA
A_73_103671	XM_591897	2.18295	ENSBTAT00000024225	WDR82	WD repeat domain 82 [Source:RefSeq peptide;Acc:NP_001098929]
A_73_103690	BM956175	3.45385			Bos taurus similar to Homo sapiens TBC1 domain family, member 22B (TBC1D22B)
A_73_103699	XM_601573	5.21623	ENSBTAT00000021263	CADM4	cell adhesion molecule 4 [Source:HGNC Symbol;Acc:30825]
A_73_103709	XM_868673	10.259	ENSBTAT00000032633	PNPLA7	PREDICTED: Bos taurus patatin-like phospholipase domain-containing protein 7-like (LOC616610), partial mRNA
A_73_103720	XM_583739	2.32026	ENSBTAT00000019555	TMEM88	Transmembrane protein 88 [Source:UniProtKB/Swiss-Prot;Acc:A5D7M7]
A_73_103722	XM_592934	3.20882	ENSBTAT00000053243		keratin 38 [Source:HGNC Symbol;Acc:6456]
A_73_103727	XM_600475	2.23397			PREDICTED: Bos taurus similar to Neurexin-3-alpha precursor (Neurexin III-alpha) (LOC522200)
A_73_103762	XM_609695	2.09038	ENSBTAT00000010646	NACAD	NAC alpha domain containing [Source:HGNC Symbol;Acc:22196]
A_73_103763	NC_006853	2.29585	ENSBTAT00000060543	MT-ND4L	NADH-ubiquinone oxidoreductase chain 4L (EC 1.6.5.3)(NADH dehydrogenase subunit 4L) [Source:UniProtKB/Swiss-Prot;Acc:P03902]
A_73_103768	CB460614	2.05671			Unidentified transcripts on BTA22 position 13817892-13816965
A_73_103778	XM_583343	6.18802	ENSBTAT00000020675	PDE12	2',5'-phosphodiesterase 12 (2'-PDE)(2-PDE)(EC 3.1.4.-) [Source:UniProtKB/Swiss-Prot;Acc:Q08DF7]
A_73_103784	XM_600806	5.56485	ENSBTAT00000014311	ARHGEF18	Rho/Rac guanine nucleotide exchange factor (GEF) 18 [Source:HGNC Symbol;Acc:17090]
A_73_103799	CB448871	2.15449			Unidentified transcripts on BTA11 position 83487360-83485897
A_73_103811	XM_592946	3.11262	ENSBTAT00000047486	C3orf23	hypothetical protein LOC515010 [Source:RefSeq peptide;Acc:NP_001095486]
A_73_103815	XM_591061	3.83881	ENSBTAT00000025329	RP4-788L13.1	PREDICTED: Bos taurus similar to plasticity related gene 1 (LOC513388)
A_73_103820	XM_600490	6.92793	ENSBTAT00000027656	AFF2	AF4/FMR2 family, member 2 [Source:HGNC Symbol;Acc:3776]
A_73_103830	XM_587045	2.98336	ENSBTAT00000014193	ANGPTL1	Angiopoietin-related protein 1 Precursor (Angiopoietin-like protein 1) [Source:UniProtKB/Swiss-Prot;Acc:Q1RMR1]
A_73_103831	NM_198221	5.09372	ENSBTAT00000045080	ITGAL	Integrin alpha-L Precursor (Leukocyte adhesion glycoprotein LFA-1 alpha chain)(LFA-1A)(Leukocyte function-associated molecule 1 alpha chain)(CD11 antigen-like family member A)(CD11a antigen) [Source:UniProtKB/Swiss-Prot;Acc:P61625]
A_73_103836	CB458821	2.34826	ENSBTAT00000003055	APOLD1	apolipoprotein L domain containing 1 [Source:RefSeq peptide;Acc:NP_001094650]
A_73_103848	NM_001034666	2.16459	ENSBTAT00000035554	AHSA1	AHA1, activator of heat shock 90kDa protein ATPase homolog 1 [Source:RefSeq peptide;Acc:NP_001029838]
A_73_103852	CB418298	2.9039			Bos taurus similar to Homo sapiens acyltransferase like 2 (AYTL2)
A_73_103880	NM_001034377	2.09474	ENSBTAT00000061586	TSC22D1	TSC22 domain family protein 1 [Source:UniProtKB/Swiss-Prot;Acc:Q3MHL6]
A_73_103882	XM_616068	2.14974	ENSBTAT00000034583	ITGA1	integrin, alpha 1 [Source:HGNC Symbol;Acc:6134]
A_73_103901	XM_601946	2.83624	ENSBTAT00000000256		SHROOM2 Fragment [Source:UniProtKB/TrEMBL;Acc:B6Z9Q5]
A_73_103923	BE237035	3.47907			Bos taurus similar to Homo sapiens sarcoglycan, delta (35kDa dystrophin-associated glycoprotein) (SGCD), transcript variant 1
A_73_103929	XM_587252	8.3912	ENSBTAT00000012794	CMTM5	chemokine-like factor superfamily 5 [Source:RefSeq peptide;Acc:NP_001068902]
A_73_103941	NM_001035061	2.78427	ENSBTAT00000042855	MLX	MAX-like protein X [Source:RefSeq peptide;Acc:NP_001030233]
A_73_103952	XM_610493	3.91666	ENSBTAT00000046704	TEC	tec protein tyrosine kinase [Source:HGNC Symbol;Acc:11719]
A_73_103961	XM_591678	3.0437	ENSBTAT00000036142		ribosomal protein S4, Y-linked 1 [Source:RefSeq peptide;Acc:NP_001075891]
A_73_103966	XM_589529	2.02131			PREDICTED: Bos taurus MYB-related protein B-like (SNAPC4), mRNA
A_73_103967	XM_592584	4.3696			Bos taurus similar to Homo sapiens olfactory receptor, family 5, subfamily R, member 1 (OR5R1)
A_73_103973	CB436524	2.78437			PREDICTED: Bos taurus tripartite motif protein TRIM4-like (LOC100137838), mRNA
A_73_103976	XM_877736	2.85212	ENSBTAT00000004631	PPP1R13B	protein phosphatase 1, regulatory (inhibitor) subunit 13B [Source:HGNC Symbol;Acc:14950]
A_73_103980	XM_876742	3.34535	ENSBTAT00000020376	TRERF1	transcriptional regulating factor 1 [Source:HGNC Symbol;Acc:18273]
A_73_103984	CB165449	3.5433			Unidentified transcripts on BTA18 position 38065378-38066144
A_73_104003	XM_863923	2.12515	ENSBTAT00000017030		PDZ and LIM domain 5 [Source:RefSeq peptide;Acc:NP_001070912]
A_73_104015	XM_583748	4.24827	ENSBTAT00000018875	TBX21	T-box 21 [Source:HGNC Symbol;Acc:11599]
A_73_104028	NM_001034437	7.27658	ENSBTAT00000020243	CA3	Carbonic anhydrase 3 (EC 4.2.1.1)(Carbonic anhydrase III)(CA-III)(Carbonate dehydratase III) [Source:UniProtKB/Swiss-Prot;Acc:Q3SZX4]
A_73_104054	XM_585510	5.24899			PREDICTED: Bos taurus similar to poly(A) binding protein, cytoplasmic 4 (inducible form) (LOC539187)
A_73_104081	XM_588194	2.81574			PREDICTED: Bos taurus potassium channel, subfamily K, member 9 (KCNK9), mRNA
A_73_104095	XM_868247	3.38455	ENSBTAT00000025079		PREDICTED: Bos taurus histone cluster 2, H2be-like (LOC616267), mRNA
A_73_104096	CB441198	4.1942			Bos taurus similar to Homo sapiens sodium channel, voltage-gated, type III, beta (SCN3B), transcript variant 1
A_73_104097	NM_176630	4.20623	ENSBTAT00000038954		pregnancy-associated glycoprotein 21 [Source:RefSeq peptide;Acc:NP_788803]
A_73_104118	XM_598737	2.41098	ENSBTAT00000009063	ABCA9	ATP-binding cassette, sub-family A (ABC1), member 9 [Source:RefSeq peptide;Acc:NP_001095307]
A_73_104123	XM_586241	8.40143	ENSBTAT00000007772	PARD6G	PAR-6 gamma protein [Source:RefSeq peptide;Acc:NP_001091569]
A_73_104134	XM_881612	2.69255	ENSBTAT00000000147	MPDU1	mannose-P-dolichol utilization defect 1 [Source:RefSeq peptide;Acc:NP_001068647]
A_73_104145	XM_583173	4.12061	ENSBTAT00000009725	NAALADL1	N-acetylated alpha-linked acidic dipeptidase-like 1 [Source:RefSeq peptide;Acc:NP_001093778]
A_73_104180	BM929119	2.81849			Bos taurus similar to Homo sapiens membrane-spanning 4-domains, subfamily A, member 2 (Fc fragment of IgE, high affinity I, receptor for; beta polypeptide) (MS4A2)
A_73_104181	XM_614871	2.09776	ENSBTAT00000021759	VNN2	PREDICTED: Bos taurus misc_RNA (LOC534929), miscRNA. [Source:RefSeq DNA;Acc:XR_027716]
A_73_104192	XM_590623	3.57753	ENSBTAT00000001840	SLC45A1	solute carrier family 45, member 1 [Source:HGNC Symbol;Acc:17939]
A_73_104193	BE755646	5.73586			Bos taurus CD4 molecule (CD4), mRNA
A_73_104194	XM_602621	3.50292	ENSBTAT00000015258	IL12RB1	interleukin 12 receptor, beta 1 [Source:HGNC Symbol;Acc:5971]
A_73_104197	XM_597724	4.8677			Bos taurus similar to Homo sapiens glutamate receptor interacting protein 1 (GRIP1)
A_73_104208	NM_001024471	2.78723	ENSBTAT00000028851	RPL27A	Bos taurus ribosomal protein L27a (RPL27A), mRNA
A_73_104226	XM_585382	4.04681	ENSBTAT00000024649	GAS2L2	growth arrest-specific 2 like 2 [Source:HGNC Symbol;Acc:24846]
A_73_104250	XM_867736	3.52577	ENSBTAT00000002151		PREDICTED: Bos taurus erythrocyte protein band 4.1-like 1-like, transcript variant 2 (EPB41L1), mRNA
A_73_104266	XM_601821	2.92199	ENSBTAT00000057245		PREDICTED: Bos taurus vomeronasal 1 receptor bosTauV1R437 (BOSTAUV1R437), mRNA
A_73_104283	NM_174476	2.51651	ENSBTAT00000044294	TRPC1	Short transient receptor potential channel 1 (TrpC1)(Transient receptor protein 1)(TRP-1) [Source:UniProtKB/Swiss-Prot;Acc:O18784]
A_73_104295	XM_590066	2.80393	ENSBTAT00000016260	ANO2	anoctamin 2 [Source:HGNC Symbol;Acc:1183]
A_73_104307	XM_595209	4.20698	ENSBTAT00000001929	ARVCF	armadillo repeat protein [Source:RefSeq peptide;Acc:NP_001098850]
A_73_104308	NM_001040534	3.48201	ENSBTAT00000017939	BNIP2	BCL2/adenovirus E1B 19kD interacting protein 2 [Source:UniProtKB/TrEMBL;Acc:Q58D22]
A_73_104322	BM029789	2.15702			PREDICTED: Bos taurus golgi associated PDZ and coiled-coil motif containing, transcript variant 1 (GOPC), mRNA
A_73_104324	NM_174297	3.6158	ENSBTAT00000017528	CTLA4	cytotoxic T-lymphocyte-associated protein 4 [Source:RefSeq peptide;Acc:NP_776722]
A_73_104326	XM_615247	2.3547	ENSBTAT00000003449	WNT9B	wingless-type MMTV integration site family, member 9B [Source:HGNC Symbol;Acc:12779]
A_73_104329	XM_865260	3.32234	ENSBTAT00000003309	PDZK1IP1	PDZK1-interacting protein 1 [Source:UniProtKB/Swiss-Prot;Acc:Q2KIP5]
A_73_104332	XM_590319	2.27586	ENSBTAT00000027357	FBXO34	F-box protein 34 [Source:RefSeq peptide;Acc:NP_001075080]
A_73_104345	XM_591578	4.57188	ENSBTAT00000019083	EIF2AK4	eukaryotic translation initiation factor 2 alpha kinase 4 [Source:HGNC Symbol;Acc:19687]
A_73_104348	XM_879929	2.9556	ENSBTAT00000008433	KCNE4	potassium voltage-gated channel, Isk-related family, member 4 [Source:RefSeq peptide;Acc:NP_001075012]
A_73_104353	XM_615487	2.17869	ENSBTAT00000027968	ACP2	Lysosomal acid phosphatase Precursor (LAP)(EC 3.1.3.2) [Source:UniProtKB/Swiss-Prot;Acc:Q0P5F0]
A_73_104359	BF653952	3.48059			Bos taurus similar to Homo sapiens serine/threonine/tyrosine interacting protein (STYX)
A_73_104370	XM_586228	3.64728	ENSBTAT00000023514	RIN1	Ras and Rab interactor 1 [Source:HGNC Symbol;Acc:18749]
A_73_104389	XM_867970	3.08679	ENSBTAT00000061292	ANTXR1	anthrax toxin receptor 1 [Source:HGNC Symbol;Acc:21014]
A_73_104393	XM_590262	3.51313			PREDICTED: Bos taurus similar to phospholipase B (LOC512699), partial mRNA.
A_73_104395	NM_001037821	3.76732	ENSBTAT00000043399	MADCAM1	mucosal vascular addressin cell adhesion molecule 1 [Source:RefSeq peptide;Acc:NP_001032910]
A_73_104396	XM_605174	2.48752	ENSBTAT00000029218	ANKRD44	ankyrin repeat domain 44 [Source:HGNC Symbol;Acc:25259]
A_73_104408	XM_864953	5.6097	ENSBTAT00000030296	HEPACAM	Hepatocyte cell adhesion molecule Precursor (Protein hepaCAM) [Source:UniProtKB/Swiss-Prot;Acc:A4FUY1]
A_73_104416	NM_001040547	4.79849	ENSBTAT00000011496	NCS1	Neuronal calcium sensor 1 (NCS-1)(Frequenin homolog) [Source:UniProtKB/Swiss-Prot;Acc:Q2V8Y7]
A_73_104419	XM_580797	4.43625	ENSBTAT00000015160	MUC20	mucin 20, cell surface associated [Source:HGNC Symbol;Acc:23282]
A_73_104421	BM107566	4.86753			Unidentified transcripts on BTA12 position 45220545-45219630
A_73_104422	NM_174650	2.08049	ENSBTAT00000020150	S100A10	Protein S100-A10 (S100 calcium-binding protein A10)(Calpactin-1 light chain)(Calpactin I light chain)(p10 protein)(p11)(Cellular ligand of annexin II) [Source:UniProtKB/Swiss-Prot;Acc:P60902]
A_73_104425	XM_590771	2.01319	ENSBTAT00000011166	CTBP1	C-terminal binding protein 1 Fragment [Source:UniProtKB/TrEMBL;Acc:A5D9F1]
A_73_104426	XM_869665	6.06201	ENSBTAT00000034073	CALML6	calmodulin-like 6 [Source:HGNC Symbol;Acc:24193]
A_73_104450	CB166081	2.47786			PREDICTED: Bos taurus ephrin-B3-like (EFNB3), mRNA
A_73_104475	XM_610326	3.73124	ENSBTAT00000048382	TTC21A	tetratricopeptide repeat domain 21A [Source:HGNC Symbol;Acc:30761]
A_73_104512	XM_581592	2.91871	ENSBTAT00000007216	ARIH2	ariadne homolog 2 (Drosophila) [Source:HGNC Symbol;Acc:690]
A_73_104521	XM_588109	3.21238	ENSBTAT00000012893	PRRG3	proline rich Gla (G-carboxyglutamic acid) 3 (transmembrane) [Source:HGNC Symbol;Acc:30798]
A_73_104529	XM_591458	2.70717	ENSBTAT00000021198	ARAP3	ArfGAP with RhoGAP domain, ankyrin repeat and PH domain 3 [Source:HGNC Symbol;Acc:24097]
A_73_104538	XM_866803	2.29936	ENSBTAT00000024325	TBPL2	TATA box binding protein like 2 [Source:HGNC Symbol;Acc:19841]
A_73_104581	XM_588389	2.51878	ENSBTAT00000004651	ZKSCAN4	zinc finger with KRAB and SCAN domains 4 [Source:HGNC Symbol;Acc:13854]
A_73_104594	AV591087	2.59605			Unidentified transcripts on BTA21 position 1960345-1959112
A_73_104597	NM_174791	2.54212	ENSBTAT00000020065	PTGDS	Prostaglandin-H2 D-isomerase Precursor (EC 5.3.99.2)(Lipocalin-type prostaglandin-D synthase)(Glutathione-independent PGD synthase)(Prostaglandin-D2 synthase)(PGD2 synthase)(PGDS2)(PGDS) [Source:UniProtKB/Swiss-Prot;Acc:O02853]
A_73_104609	XM_593520	2.14318	ENSBTAT00000000253	ARHGAP31	Rho GTPase activating protein 31 [Source:HGNC Symbol;Acc:29216]
A_73_104625	AV591055	6.73009	ENSBTAT00000003141	BCL9	PREDICTED: Bos taurus misc_RNA (LOC788729), miscRNA. [Source:RefSeq DNA;Acc:XR_028680]
A_73_104648	CB418022	2.15523	ENSBTAT00000016618	PCDH1	protocadherin 1 [Source:RefSeq peptide;Acc:NP_001077124]
A_73_104650	XM_868122	3.86772			PREDICTED: Bos taurus calcium homeostasis modulator 2-like (LOC616158), mRNA
A_73_104654	XM_589525	3.26715	ENSBTAT00000014109	PIK3IP1	Phosphoinositide-3-kinase-interacting protein 1 Precursor (Kringle domain-containing protein HGFL) [Source:UniProtKB/Swiss-Prot;Acc:Q1RMT9]
A_73_104675	BG688835	4.90946			PREDICTED: Bos taurus pleckstrin homology domain containing, family G (with RhoGef domain) member 1 (PLEKHG1), mRNA
A_73_104677	NM_001035455	3.02668	ENSBTAT00000014850	PDLIM1	PDZ and LIM domain protein 1 (Elfin) [Source:UniProtKB/Swiss-Prot;Acc:Q5E9E1]
A_73_104680	XM_581642	2.6687	ENSBTAT00000016132	WFDC1	WAP four-disulfide core domain 1 [Source:HGNC Symbol;Acc:15466]
A_73_104710	XM_869732	2.6721			PREDICTED: Bos taurus similar to cAMP-dependent protein kinase type I-alpha regulatory subunit (LOC517266)
A_73_104713	XM_866902	4.66391	ENSBTAT00000056487	OR5AN1	Bos taurus similar to Homo sapiens olfactory receptor, family 5, subfamily AN, member 1 (OR5AN1)
A_73_104718	XM_604049	5.75605	ENSBTAT00000022140	LVRN	Aminopeptidase Q (AP-Q)(EC 3.4.11.-)(Laeverin)(CHL2 antigen) [Source:UniProtKB/Swiss-Prot;Acc:Q6Q4G3]
A_73_104722	NM_001001174	6.32128	ENSBTAT00000044491	P2RY12	purinergic receptor P2Y12 [Source:RefSeq peptide;Acc:NP_001001174]
A_73_104741	XM_866161	4.00599			PREDICTED: Bos taurus PDZ domain containing 2 (PDZD2), partial mRNA
A_73_104749	XM_611822	2.82753	ENSBTAT00000019119	CHD3	PREDICTED: Bos taurus misc_RNA (CHD3), miscRNA. [Source:RefSeq DNA;Acc:XR_028724]
A_73_104753	BM285887	5.2137			Unidentified transcripts
A_73_104769	XM_589186	5.2745	ENSBTAT00000001053		folate receptor 1 (adult) [Source:HGNC Symbol;Acc:3791]
A_73_104770	XM_581038	2.86608	ENSBTAT00000007309	MLLT4	myeloid/lymphoid or mixed-lineage leukemia (trithorax homolog, Drosophila); translocated to, 4 [Source:HGNC Symbol;Acc:7137]
A_73_104771	XM_604418	2.33017			Bos taurus similar to Homo sapiens ATP-binding cassette, sub-family D (ALD), member 3 (ABCD3)
A_73_104798	XM_867905	3.44628	ENSBTAT00000011054	ATRIP	ATR interacting protein [Source:RefSeq peptide;Acc:NP_001096800]
A_73_104802	XM_595578	2.09457			Bos taurus similar to Homo sapiens Williams-Beuren syndrome chromosome region 1 (WBSCR1), transcript variant 2
A_73_104805	XM_596554	3.32692	ENSBTAT00000018362	PRHOXNB	2-oxo-4-hydroxy-4-carboxy-5-ureidoimidazoline decarboxylase (OHCU decarboxylase)(EC 4.1.1.n1)(Parahox neighbor) [Source:UniProtKB/Swiss-Prot;Acc:A5PJD0]
A_73_104816	XM_603952	15.8855			PREDICTED: Bos taurus similar to butyrophilin-like 7 (LOC525599)
A_73_104823	XM_869028	4.04447	ENSBTAT00000015305	RARB	PREDICTED: Bos taurus retinoic acid receptor beta (LOC616895), partial mRNA
A_73_104828	BF706678	2.31608	ENSBTAT00000046297	EXOC1	exocyst complex component 1 [Source:RefSeq peptide;Acc:NP_001095954]
A_73_104836	XM_605891	4.11865	ENSBTAT00000009869	P2RX2	purinergic receptor P2X, ligand-gated ion channel, 2 [Source:HGNC Symbol;Acc:15459]
A_73_104837	XM_582377	3.66811	ENSBTAT00000019510	SPNS1	Protein spinster homolog 1 [Source:UniProtKB/Swiss-Prot;Acc:Q08DX7]
A_73_104857	NM_001007820	2.84758			Bos taurus CART prepropeptide (CARTPT), mRNA
A_73_104860	XM_610214	8.15886	ENSBTAT00000009703	ALK	anaplastic lymphoma receptor tyrosine kinase [Source:HGNC Symbol;Acc:427]
A_73_104862	XM_872953	2.71806	ENSBTAT00000038279	SHOX	short stature homeobox [Source:HGNC Symbol;Acc:10853]
A_73_104883	XM_587082	2.44325			Bos taurus similar to Homo sapiens nucleoporin 93kDa (NUP93)
A_73_104888	XM_602313	3.17035			Bos taurus similar to Homo sapiens phosphatidylinositol transfer protein, membrane-associated 2 (PITPNM2)
A_73_104892	AV613712	4.25716			PREDICTED: Bos taurus sorting nexin 16 (SNX16), mRNA
A_73_104894	XM_593569	4.89702	ENSBTAT00000003574	IL20	interleukin 20 [Source:HGNC Symbol;Acc:6002]
A_73_104902	NM_001034562	2.73527	ENSBTAT00000028162		Bos taurus heterogeneous nuclear ribonucleoprotein K (HNRNPK), mRNA
A_73_104905	NM_001034738	2.19764	ENSBTAT00000036478	LTB4R	Leukotriene B4 receptor 1 (LTB4-R 1)(LTB4-R1) [Source:UniProtKB/Swiss-Prot;Acc:Q3T181]
A_73_104911	XM_868961	2.6462			PREDICTED: Bos taurus similar to cytochrome P450, family 2, subfamily j, polypeptide 13 (LOC616842)
A_73_104929	NM_177518	6.19835	ENSBTAT00000005817	EGFL8	NG3 protein [Source:RefSeq peptide;Acc:NP_001092657]
A_73_104932	EE914207	7.83542			Bos taurus similar to PREDICTED: Homo sapiens chromosome 20 open reading frame 194, transcript variant 1 (C20orf194)
A_73_104946	XM_867002	10.3632	ENSBTAT00000007219		PREDICTED: Bos taurus TBP-associated factor 11-like (LOC615245), mRNA
A_73_104960	XM_610836	4.48292	ENSBTAT00000055166	CHML	choroideremia-like (Rab escort protein 2) [Source:HGNC Symbol;Acc:1941]
A_73_104968	XM_587574	2.76825	ENSBTAT00000054253	OR8H2	Bos taurus similar to Homo sapiens olfactory receptor, family 8, subfamily H, member 1 (OR8H1)
A_73_104974	XM_601592	2.87887	ENSBTAT00000018157	ERC1	ELKS/RAB6-interacting/CAST family member 1 [Source:HGNC Symbol;Acc:17072]
A_73_104977	BE685026	2.05121	ENSBTAT00000050668	TAB3	mitogen-activated protein kinase kinase kinase 7 interacting protein 3 [Source:RefSeq peptide;Acc:NP_001073840]
A_73_104982	BF604034	2.31009	ENSBTAT00000021172	ACN9	Protein ACN9 homolog, mitochondrial Precursor [Source:UniProtKB/Swiss-Prot;Acc:Q0P574]
A_73_104991	NM_001035281	2.48855	ENSBTAT00000014649	PTGR1	Prostaglandin reductase 1 (PRG-1)(EC 1.3.1.-)(NADP-dependent leukotriene B4 12-hydroxydehydrogenase)(EC 1.3.1.74)(15-oxoprostaglandin 13-reductase)(EC 1.3.1.48) [Source:UniProtKB/Swiss-Prot;Acc:Q3SZJ4]
A_73_105004	XM_607355	2.79978	ENSBTAT00000052416	FBXW12	FBXW12 protein [Source:UniProtKB/TrEMBL;Acc:Q3ZBZ4]
A_73_105025	NM_177521	2.04147	ENSBTAT00000011388	SULT1A2	Sulfotransferase 1A1 (ST1A1)(EC 2.8.2.1)(Aryl sulfotransferase)(Phenol sulfotransferase)(Phenol-sulfating phenol sulfotransferase)(P-PST) [Source:UniProtKB/Swiss-Prot;Acc:P50227]
A_73_105029	XM_613061	2.36337	ENSBTAT00000015790		WAS protein family homolog 1 [Source:UniProtKB/Swiss-Prot;Acc:A7Z063]
A_73_105030	XM_864717	4.09377	ENSBTAT00000049180	APEX1	PREDICTED: Bos taurus similar to DNA-(apurinic or apyrimidinic site) lyase (AP endonuclease 1) (APEX nuclease) (APEN) (REF-1 protein) (LOC513322)
A_73_105043	XM_870194	3.37413	ENSBTAT00000061217	SPATA16	spermatogenesis associated 16 [Source:HGNC Symbol;Acc:29935]
A_73_105048	AU278156	4.77613			Bos taurus similar to Homo sapiens grainyhead-like 2 (Drosophila) (GRHL2)
A_73_105054	CB224539	5.03592			Bos taurus split hand/foot malformation (ectrodactyly) type 1 (SHFM1), mRNA
A_73_105060	XM_868970	4.96816	ENSBTAT00000056195		PREDICTED: Bos taurus similar to regulator of sex-limitation candidate 1 (LOC616851)
A_73_105061	XM_591883	2.12382	ENSBTAT00000028703	ROCK2	Transcription factor E2F6 (E2F-6) [Source:UniProtKB/Swiss-Prot;Acc:Q08DY6]
A_73_105064	XM_592468	10.682			Bos taurus similar to Homo sapiens chromosome 3 open reading frame 29 (C3orf29)
A_73_105082	XM_612363	9.99138	ENSBTAT00000016560	CDCP1	CUB domain containing protein 1 [Source:HGNC Symbol;Acc:24357]
A_73_105085	XM_610368	6.02163	ENSBTAT00000046490	OAZ3	PREDICTED: Bos taurus misc_RNA (LOC531865), miscRNA. [Source:RefSeq DNA;Acc:XR_028488]
A_73_105087	XM_594042	2.10017	ENSBTAT00000000932	MYO18B	myosin XVIIIB [Source:HGNC Symbol;Acc:18150]
A_73_105098	XM_612424	3.06413	ENSBTAT00000021288	ALS2CR8	Amyotrophic lateral sclerosis 2 chromosomal region candidate gene 8 protein homolog [Source:UniProtKB/Swiss-Prot;Acc:Q58CW6]
A_73_105106	CB167024	2.44068			PREDICTED: Bos taurus ankyrin repeat domain 12, transcript variant 2 (ANKRD12), mRNA
A_73_105124	XM_609132	2.29098	ENSBTAT00000018479	COL6A3	collagen, type VI, alpha 3 [Source:HGNC Symbol;Acc:2213]
A_73_105126	NW_932049	5.79881			Bovine miRNA bta-miR-320 on chr Un, (+) strand. Mature length 23 nt, stem-loop length 82 nt. Source: NW_975964.1:132762-132843
A_73_105139	NM_001002887	8.52356	ENSBTAT00000051909	ZIM2	Paternally-expressed gene 3 protein [Source:UniProtKB/Swiss-Prot;Acc:Q6H236]
A_73_105155	XM_867653	2.95504	ENSBTAT00000003798	MYST4	MYST4 protein Fragment [Source:UniProtKB/TrEMBL;Acc:A7E390]
A_73_105159	AV593028	2.02698	ENSBTAT00000038460	C14orf2	6.8 kDa mitochondrial proteolipid [Source:UniProtKB/Swiss-Prot;Acc:P14790]
A_73_105172	XM_585328	4.66303	ENSBTAT00000045192	FAM47E	family with sequence similarity 47, member E [Source:HGNC Symbol;Acc:34343]
A_73_105212	CB454997	2.01474	ENSBTAT00000005698	ROBO4	roundabout homolog 4, magic roundabout [Source:RefSeq peptide;Acc:NP_001092661]
A_73_105213	XM_597002	2.77523	ENSBTAT00000019392	C10orf79	PREDICTED: Bos taurus hypothetical LOC518801 (LOC518801), mRNA
A_73_105230	XM_583477	4.2949	ENSBTAT00000048938	MAP7D3	MAP7 domain containing 3 [Source:HGNC Symbol;Acc:25742]
A_73_105237	EE906578	3.27581			Bos taurus SAM and SH3 domain containing 3 (SASH3), mRNA
A_73_105238	XM_870728	2.15668	ENSBTAT00000002715	RHPN1	rhophilin, Rho GTPase binding protein 1 [Source:HGNC Symbol;Acc:19973]
A_73_105242	EE902563	4.35631			Unidentified transcripts
A_73_105243	XM_580825	2.50298	ENSBTAT00000019366	FAM107A	hypothetical protein LOC538515 [Source:RefSeq peptide;Acc:NP_001076957]
A_73_105244	XM_589014	32.0299	ENSBTAT00000010154	MOCS3	molybdenum cofactor synthesis 3 [Source:RefSeq peptide;Acc:NP_001075203]
A_73_105248	XM_606460	6.73078			PREDICTED: Bos taurus olfactory receptor 480-like (LOC528051), mRNA
A_73_105259	XM_863905	5.07142	ENSBTAT00000024147	DTL	PREDICTED: Bos taurus misc_RNA (LOC539953), miscRNA. [Source:RefSeq DNA;Acc:XR_027743]
A_73_105262	XM_865365	2.57243			PREDICTED: Bos taurus similar to Protein C9orf25 homolog, transcript variant 1 (LOC614125)
A_73_105265	XM_864469	2.04478	ENSBTAT00000012241	TMEM100	Transmembrane protein 100 [Source:UniProtKB/Swiss-Prot;Acc:Q2KIC8]
A_73_105276	XM_585599	2.66449	ENSBTAT00000018735	CELF6	CUGBP, Elav-like family member 6 [Source:HGNC Symbol;Acc:14059]
A_73_105289	XM_869106	4.87318			PREDICTED: Bos taurus similar to RAB17, member RAS oncogene family (LOC616956), partial mRNA.
A_73_105304	EE895291	2.7274			Bos taurus similar to Homo sapiens neurogenin 2 (NEUROG2)
A_73_105310	XM_867474	4.16382			PREDICTED: Bos taurus similar to Williams-Beuren syndrome chromosome region 17 homolog (LOC615614)
A_73_105322	NM_001015664	2.29389	ENSBTAT00000007065	DPAGT1	UDP-N-acetylglucosamine--dolichyl-phosphate N-acetylglucosaminephosphotransferase (EC 2.7.8.15)(N-acetylglucosamine-1-phosphate transferase)(GlcNAc-1-P transferase)(G1PT)(GPT) [Source:UniProtKB/Swiss-Prot;Acc:Q5EA65]
A_73_105330	XM_864058	4.21979	ENSBTAT00000006714		PREDICTED: Bos taurus high mobility group box 3-like (LOC613370), mRNA
A_73_105338	XM_606040	2.23269	ENSBTAT00000015162	CD72	CD72 molecule [Source:HGNC Symbol;Acc:1696]
A_73_105343	hmm161764	4.40378	ENSBTAT00000056333	DENND5A	DENN/MADD domain containing 5A [Source:HGNC Symbol;Acc:19344]
A_73_105352	XM_588501	2.28444	ENSBTAT00000014176	DLAT	Pyruvate dehydrogenase complex acetyltransferase, E2 Fragment [Source:UniProtKB/TrEMBL;Acc:Q9TRP7]
A_73_105357	XM_618611	3.12184	ENSBTAT00000025003	TMC1	transmembrane channel-like 1 [Source:HGNC Symbol;Acc:16513]
A_73_105369	XM_601367	5.37607	ENSBTAT00000038471		keratin 85 [Source:RefSeq peptide;Acc:NP_001094581]
A_73_105370	XM_591655	2.76254			PREDICTED: Bos taurus similar to obscurin, cytoskeletal calmodulin and titin-interacting RhoGEF (LOC513894)
A_73_105372	CB420454	2.64755			Unidentified transcripts
A_73_105375	XM_606138	2.53159	ENSBTAT00000013366	CBFA2T2	core-binding factor, runt domain, alpha subunit 2; translocated to, 2 [Source:HGNC Symbol;Acc:1536]
A_73_105394	XM_613964	4.12856	ENSBTAT00000022214	CLCA2	chloride channel accessory 2 [Source:HGNC Symbol;Acc:2016]
A_73_105406	XM_594203	2.84356			Bos taurus similar to Homo sapiens folate receptor 3 (gamma) (FOLR3)
A_73_105441	NM_174182	2.3402	ENSBTAT00000015302	SELL	L-selectin Precursor (Lymph node homing receptor)(Leukocyte adhesion molecule 1)(LAM-1)(Leukocyte-endothelial cell adhesion molecule 1)(LECAM1)(CD62 antigen-like family member L)(CD62L antigen) [Source:UniProtKB/Swiss-Prot;Acc:P98131]
A_73_105456	XM_871039	6.76972	ENSBTAT00000017304	CCDC13	coiled-coil domain containing 13 [Source:HGNC Symbol;Acc:26358]
A_73_105457	XM_580765	2.39434	ENSBTAT00000012557	PPEF1	protein phosphatase, EF-hand calcium binding domain 1 [Source:HGNC Symbol;Acc:9243]
A_73_105466	XM_585815	2.53154	ENSBTAT00000019719	ANXA6	Annexin A6 (Annexin-6)(Annexin VI) [Source:UniProtKB/Swiss-Prot;Acc:P79134]
A_73_105474	NM_173885	2.96118	ENSBTAT00000005625	CRMP1	collapsin response mediator protein 1 [Source:HGNC Symbol;Acc:2365]
A_73_105487	NM_174639	2.40247	ENSBTAT00000007353	CYP21A2	Steroid 21-hydroxylase (EC 1.14.99.10)(Cytochrome P450 21)(Cytochrome P450 XXI)(21-OHase)(Cytochrome P450-C21)(Cytochrome P-450c21) [Source:UniProtKB/Swiss-Prot;Acc:P00191]
A_73_105488	XM_589026	3.91071	ENSBTAT00000037557	DECR2	2,4-dienoyl CoA reductase 2, peroxisomal [Source:RefSeq peptide;Acc:NP_001071590]
A_73_105496	XM_589501	2.26491	ENSBTAT00000008529	YRDC	YrdC domain-containing protein, mitochondrial Precursor [Source:UniProtKB/Swiss-Prot;Acc:Q0VC80]
A_73_105522	XM_866287	3.49085	ENSBTAT00000061224	C14orf145	Bos taurus similar to Homo sapiens chromosome 14 open reading frame 145 (C14orf145)
A_73_105530	XM_867068	5.80485	ENSBTAT00000005861	C17orf53	PREDICTED: Bos taurus chromosome 17 open reading frame 53-like (LOC615299), mRNA
A_73_105536	NM_174423	3.50681	ENSBTAT00000017446	PLAUR	Urokinase plasminogen activator surface receptor Precursor (U-PAR)(uPAR)(CD87 antigen) [Source:UniProtKB/Swiss-Prot;Acc:Q05588]
A_73_105574	XM_581482	2.84541	ENSBTAT00000045243		Bos taurus similar to Homo sapiens olfactory receptor, family 52, subfamily B, member 4 (OR52B4)
A_73_105576	XM_868705	7.42892	ENSBTAT00000045035	HIST1H2AK	Histone H2A type 1 (H2A.1b) [Source:UniProtKB/Swiss-Prot;Acc:P0C0S9]
A_73_105586	XM_586585	9.90466	ENSBTAT00000023650	FRMPD4	FERM and PDZ domain containing 4 [Source:HGNC Symbol;Acc:29007]
A_73_105589	XM_588852	4.57784	ENSBTAT00000021995	CAMK1G	calcium/calmodulin-dependent protein kinase IG [Source:RefSeq peptide;Acc:NP_001070304]
A_73_105601	NM_174661	2.63785	ENSBTAT00000002023	SLC34A2	Sodium-dependent phosphate transport protein 2B (Sodium-phosphate transport protein 2B)(Na(+)-dependent phosphate cotransporter 2B)(Sodium/phosphate cotransporter 2B)(Na(+)/Pi cotransporter 2B)(NaPi-2b)(Solute carrier family 34 member 2) [Source:UniProtKB/Swiss-Prot;Acc:Q27960]
A_73_105603	NM_173927	2.27767	ENSBTAT00000056920	EVC2	Bos taurus Ellis van Creveld syndrome 2 (EVC2), mRNA
A_73_105607	XM_593079	3.01811	ENSBTAT00000022798	SLC8A3	solute carrier family 8 (sodium/calcium exchanger), member 3 [Source:HGNC Symbol;Acc:11070]
A_73_105617	CB439984	2.25306	ENSBTAT00000022561	RAP2B	RAP2B, member of RAS oncogene family [Source:RefSeq peptide;Acc:NP_001096001]
A_73_105619	NM_001034040	3.32683	ENSBTAT00000024015	PSMB10	Proteasome subunit beta type-10 Precursor (EC 3.4.25.1)(Proteasome subunit beta-2i) [Source:UniProtKB/Swiss-Prot;Acc:Q3T0T1]
A_73_105628	NM_001034459	3.30021	ENSBTAT00000023872		Bos taurus ribosomal protein L17 (RPL17), mRNA
A_73_105667	XM_618360	2.38127	ENSBTAT00000021183	DNAL1	Dynein light chain 1, axonemal [Source:UniProtKB/Swiss-Prot;Acc:Q2KID4]
A_73_105670	CB449264	2.15067			Bos taurus similar to Homo sapiens bassoon (presynaptic cytomatrix protein) (BSN)
A_73_105671	XM_612760	3.15628	ENSBTAT00000021084	FGD1	FYVE, RhoGEF and PH domain containing 1 [Source:RefSeq peptide;Acc:NP_001096014]
A_73_105678	XM_865577	2.5114	ENSBTAT00000000798	SYT10	synaptotagmin X [Source:HGNC Symbol;Acc:19266]
A_73_105682	XM_585783	2.40534	ENSBTAT00000033238	MRPS15	mitochondrial ribosomal protein S15 [Source:HGNC Symbol;Acc:14504]
A_73_105695	NM_173889	2.47629	ENSBTAT00000023406	AK2	Adenylate kinase 2, mitochondrial (AK 2)(EC 2.7.4.3)(ATP-AMP transphosphorylase 2) [Source:UniProtKB/Swiss-Prot;Acc:P08166]
A_73_105702	XM_603857	4.4417	ENSBTAT00000020028	MST1R	macrophage stimulating 1 receptor (c-met-related tyrosine kinase) [Source:HGNC Symbol;Acc:7381]
A_73_105705	XM_864302	2.16051			PREDICTED: Bos taurus similar to erythrocyte membrane protein band 4.1 like 5 (LOC613477), partial mRNA.
A_73_105709	XM_870831	2.5761	ENSBTAT00000016118	EHMT1	euchromatic histone-lysine N-methyltransferase 1 [Source:RefSeq peptide;Acc:NP_001092511]
A_73_105713	XM_593553	2.98227	ENSBTAT00000018343	OR5D18	olfactory receptor, family 5, subfamily D, member 18 [Source:HGNC Symbol;Acc:15285]
A_73_105720	XM_867027	2.34452			PREDICTED: Bos taurus histamine receptor H3 (HRH3), mRNA
A_73_105722	NM_001014869	2.462	ENSBTAT00000003071	PPIL1	Peptidyl-prolyl cis-trans isomerase-like 1 (PPIase)(EC 5.2.1.8)(Rotamase PPIL1) [Source:UniProtKB/Swiss-Prot;Acc:Q5E992]
A_73_105746	XM_594900	2.96706	ENSBTAT00000049925		PREDICTED: Bos taurus histone H4 replacement-like (LOC516742), mRNA
A_73_105747	EE897343	6.82363			Unidentified transcripts
A_73_105748	NM_176666	2.03998	ENSBTAT00000005013	SMARCAL1	SWI/SNF-related matrix-associated actin-dependent regulator of chromatin subfamily A-like protein 1 (EC 3.6.1.-)(Sucrose nonfermenting protein 2-like 1)(HepA-related protein) [Source:UniProtKB/Swiss-Prot;Acc:Q9TTA5]
A_73_105751	XM_614963	2.19726	ENSBTAT00000026686	LYN	Tyrosine-protein kinase Lyn [Source:UniProtKB/TrEMBL;Acc:D4QGC1]
A_73_105756	XM_612338	3.06833	ENSBTAT00000050590	FBXO45	F-box protein 45 [Source:HGNC Symbol;Acc:29148]
A_73_105770	CB460162	7.78824			PREDICTED: Bos taurus butyrophilin, subfamily 3, member A3-like (LOC786760), miscRNA
A_73_105783	XM_590209	3.88302	ENSBTAT00000036314	MPP7	MAGUK p55 subfamily member 7 [Source:UniProtKB/Swiss-Prot;Acc:A6QQZ7]
A_73_105784	XM_603752	3.5018	ENSBTAT00000045807	ENDOU	Poly(U)-specific endoribonuclease Precursor (EC 3.1.-.-)(Uridylate-specific endoribonuclease)(Protein endoU) [Source:UniProtKB/Swiss-Prot;Acc:A6QLQ8]
A_73_105792	CB169598	4.50435			PREDICTED: Bos taurus hypothetical LOC100140857 (LOC100140857), mRNA
A_73_105796	XM_863927	2.00307	ENSBTAT00000009110	USP48	ubiquitin specific peptidase 48 [Source:HGNC Symbol;Acc:18533]
A_73_105811	XM_865128	2.13311	ENSBTAT00000002277	ZCCHC6	zinc finger, CCHC domain containing 6 [Source:HGNC Symbol;Acc:25817]
A_73_105812	XM_581579	4.80636	ENSBTAT00000021033	RPL18A	60S ribosomal protein L18a [Source:UniProtKB/Swiss-Prot;Acc:Q3T003]
A_73_105824	XM_871083	3.63923	ENSBTAT00000042589	PHF21B	PHD finger protein 21B [Source:HGNC Symbol;Acc:25161]
A_73_105825	A_73_105825	7.51326			Putative orthologue of human miRNA hsa-miR-202 on chr10, (-) strand. Mature length 22 nt, stem-loop length 110 nt. Source: NW_001008579.1:c77774-77699
A_73_105847	XM_584870	5.84697	ENSBTAT00000023175	GPR55	G protein-coupled receptor 55 [Source:HGNC Symbol;Acc:4511]
A_73_105852	NM_206970	2.94144	ENSBTAT00000023397	TREM1	Triggering receptor expressed on myeloid cells 1 Precursor (TREM-1) [Source:UniProtKB/Swiss-Prot;Acc:Q6QUN5]
A_73_105858	XM_583447	7.04021	ENSBTAT00000051866	H1F0	Histone H1.0 (Histone H1(0)) [Source:UniProtKB/Swiss-Prot;Acc:Q0IIJ2]
A_73_105884	XM_596346	2.46068	ENSBTAT00000007294	HYAL4	hyaluronoglucosaminidase 4 [Source:HGNC Symbol;Acc:5323]
A_73_105901	XM_587044	7.90009	ENSBTAT00000023312	TBX20	T-box 20 [Source:HGNC Symbol;Acc:11598]
A_73_105902	XM_615590	2.57875	ENSBTAT00000010703	IFIH1	interferon induced with helicase C domain 1 [Source:HGNC Symbol;Acc:18873]
A_73_105910	XM_608827	2.9392	ENSBTAT00000023232	KLF3	PREDICTED: Bos taurus Kruppel-like factor 3 (basic)-like (KLF3), mRNA
A_73_105915	XM_587292	3.62463	ENSBTAT00000007699	SLC6A1	solute carrier family 6 (neurotransmitter transporter, GABA), member 1 [Source:RefSeq peptide;Acc:NP_001071304]
A_73_105926	XM_580540	7.53518			PREDICTED: Bos taurus similar to RAB11a, member RAS oncogene family (LOC504421)
A_73_105930	XM_615530	3.18656	ENSBTAT00000033652	PLA2G2F	phospholipase A2, group IIF [Source:RefSeq peptide;Acc:NP_001095992]
A_73_105956	XM_866053	3.7678	ENSBTAT00000061154	PIKFYVE	phosphoinositide kinase, FYVE finger containing [Source:HGNC Symbol;Acc:23785]
A_73_105962	XM_866799	2.4171			Bos taurus similar to Homo sapiens coiled-coil domain containing 109B (CCDC109B)
A_73_105964	XM_868214	2.96159	ENSBTAT00000005481	BCL7A	B-cell CLL/lymphoma 7A [Source:HGNC Symbol;Acc:1004]
A_73_105978	NM_174714	3.23576	ENSBTAT00000034039	CELA2A	Chymotrypsin-like elastase family member 2A Precursor (EC 3.4.21.71)(Elastase-2A)(Elastase-2)(Elastase II) [Source:UniProtKB/Swiss-Prot;Acc:Q29461]
A_73_105979	XM_587868	2.05969			Bos taurus similar to Homo sapiens RAB8A, member RAS oncogene family (RAB8A)
A_73_105986	XM_584327	4.73827	ENSBTAT00000025512	PHOX2A	paired-like homeobox 2a [Source:HGNC Symbol;Acc:691]
A_73_105994	XM_617909	3.54141	ENSBTAT00000017171	PHF2	PHD finger protein 2 [Source:HGNC Symbol;Acc:8920]
A_73_106000	XM_583717	3.81559	ENSBTAT00000010124	TMEM59L	Transmembrane protein 59-like Precursor [Source:UniProtKB/Swiss-Prot;Acc:Q0VCT2]
A_73_106012	CB538931	4.12547			Unidentified transcripts on BTA25 position 31093369-31094201
A_73_106020	XM_597558	7.16751			PREDICTED: Bos taurus similar to Transcription factor COE2 (Early B-cell factor 2) (EBF-2) (Olf-1/EBF-like 3) (OE-3) (O/E-3) (Metencephalon-mesencephalon-olfactory transcription factor 1) (MET-mesencephalon-olfactory transcription factor 1)...
A_73_106027	XM_583083	3.10348	ENSBTAT00000017191	DTNBP1	Dysbindin (Dysbindin-1)(Dystrobrevin-binding protein 1) [Source:UniProtKB/Swiss-Prot;Acc:Q2HJA5]
A_73_106036	XM_580683	4.97677	ENSBTAT00000001841	CACNG3	Voltage-dependent calcium channel gamma-3 subunit (Neuronal voltage-gated calcium channel gamma-3 subunit) [Source:UniProtKB/Swiss-Prot;Acc:Q0VD05]
A_73_106038	XM_616109	4.61417			Bos taurus similar to Homo sapiens low density lipoprotein-related protein 1 (alpha-2-macroglobulin receptor) (LRP1)
A_73_106059	NM_205818	2.19633	ENSBTAT00000006104		Nucleoside diphosphate kinase A 1 (NDP kinase A 1)(NDK A 1)(EC 2.7.4.6)(Nucleoside diphosphate kinase NBR-A)(NDK NBR-A) [Source:UniProtKB/Swiss-Prot;Acc:P52174]
A_73_106062	NM_001038033	2.8292	ENSBTAT00000005164	SNX20	Sorting nexin-20 [Source:UniProtKB/Swiss-Prot;Acc:Q2T9W1]
A_73_106064	XM_608941	5.59559	ENSBTAT00000039552	P2RX3	purinergic receptor P2X, ligand-gated ion channel, 3 [Source:HGNC Symbol;Acc:8534]
A_73_106065	XM_612442	2.29604	ENSBTAT00000007814	RSPH3	Radial spoke head protein 3 homolog (Radial spoke head-like protein 2) [Source:UniProtKB/Swiss-Prot;Acc:A8E4N3]
A_73_106068	XM_869187	3.79203	ENSBTAT00000000486	SSRP1	structure specific recognition protein 1 [Source:RefSeq peptide;Acc:NP_001094511]
A_73_106082	AV592530	3.07938			Bos taurus similar to Homo sapiens E1A binding protein p400 (EP400)
A_73_106096	XM_617890	3.47344			Bos taurus similar to Homo sapiens abl interactor 2 (ABI2)
A_73_106097	XM_584693	2.08258	ENSBTAT00000005473	TANC1	PREDICTED: Bos taurus rolling pebbles-like (LOC507983), mRNA
A_73_106107	BI681577	2.68782			Bos taurus similar to Homo sapiens TEA domain family member 1 (SV40 transcriptional enhancer factor) (TEAD1)
A_73_106122	XM_870812	4.01298			Bos taurus similar to Homo sapiens hypothetical protein MGC14327 (MGC14327)
A_73_106130	XM_864329	2.11698			Bos taurus similar to Homo sapiens RNA binding motif protein 13 (RBM13)
A_73_106132	XM_590628	9.69443			Bos taurus similar to PREDICTED: Homo sapiens similar to dJ153G14.3 (novel C2H2 type Zinc Finger protein) (LOC346157)
A_73_106137	XM_584984	3.24232	ENSBTAT00000018435	SIPA1	signal-induced proliferation-associated gene 1 [Source:RefSeq peptide;Acc:NP_001095365]
A_73_106153	CB423954	6.41504			Unidentified transcripts on BTA1 position 43687597-43687301
A_73_106165	XM_605966	3.0779	ENSBTAT00000003621	SEMA6B	sema domain, transmembrane domain (TM), and cytoplasmic domain, (semaphorin) 6B [Source:HGNC Symbol;Acc:10739]
A_73_106166	NM_001034345	3.26496	ENSBTAT00000016850	CCL19	small inducible cytokine A19 [Source:RefSeq peptide;Acc:NP_001029517]
A_73_106194	XM_599563	2.99627	ENSBTAT00000034148	METTL11B	methyltransferase like 11B [Source:HGNC Symbol;Acc:31932]
A_73_106195	XM_869286	2.75141			PREDICTED: Bos taurus similar to NEDD4-like ubiquitin-protein ligase 1 (LOC617098)
A_73_106206	XM_615116	4.59074	ENSBTAT00000024222	ZBTB8A	Zinc finger and BTB domain-containing protein 8A [Source:UniProtKB/Swiss-Prot;Acc:Q0VCJ6]
A_73_106211	XM_584542	2.28883	ENSBTAT00000047502	LARP6	acheron [Source:RefSeq peptide;Acc:NP_001092675]
A_73_106220	XM_580298	3.00616	ENSBTAT00000061369	AC021593.2	Trinucleotide repeat-containing gene 6C protein [Source:UniProtKB/Swiss-Prot;Acc:Q9HCJ0]
A_73_106221	XM_614031	3.67972	ENSBTAT00000015478	SAMD10	sterile alpha motif domain containing 10 [Source:HGNC Symbol;Acc:16129]
A_73_106226	NM_001034589	4.16539	ENSBTAT00000030136	BTK	Bruton agammaglobulinemia tyrosine kinase [Source:RefSeq peptide;Acc:NP_001029761]
A_73_106245	XM_584796	2.03839			PREDICTED: Bos taurus similar to histone 1, H2bg (LOC508068)
A_73_106288	NM_173972	3.05896	ENSBTAT00000016620	XDH	Xanthine dehydrogenase/oxidase [Includes Xanthine dehydrogenase(XD)(EC 1.17.1.4);Xanthine oxidase(XO)(EC 1.17.3.2)(Xanthine oxidoreductase)] [Source:UniProtKB/Swiss-Prot;Acc:P80457]
A_73_106291	XM_589877	2.70358	ENSBTAT00000014559	STARD5	StAR-related lipid transfer protein 5 (START domain-containing protein 5)(StARD5) [Source:UniProtKB/Swiss-Prot;Acc:A1A4M6]
A_73_106318	NM_174623	7.35563	ENSBTAT00000007429	TMSB10	Thymosin beta-10 (Thymosin beta-9) [Contains Thymosin beta-8] [Source:UniProtKB/Swiss-Prot;Acc:P21752]
A_73_106323	XM_591979	2.11013	ENSBTAT00000000819	CPEB1	cytoplasmic polyadenylation element binding protein 1 [Source:HGNC Symbol;Acc:21744]
A_73_106327	XM_865029	2.8219	ENSBTAT00000011734	SF3B1	splicing factor 3b, subunit 1, 155kDa [Source:HGNC Symbol;Acc:10768]
A_73_106335	NM_001034804	2.41247	ENSBTAT00000031738	LENG1	Leukocyte receptor cluster member 1 homolog [Source:UniProtKB/Swiss-Prot;Acc:Q3T0Z5]
A_73_106346	XM_604060	2.18235			PREDICTED: Bos taurus similar to Rab proteins geranylgeranyltransferase component A 1 (Rab escort protein 1) (REP-1) (Choroideraemia protein) (TCD protein) (LOC525705)
A_73_106347	BF041253	2.19069	ENSBTAT00000014725	FAR2	Fatty acyl-CoA reductase 2 (EC 1.2.1.n2)(Male sterility domain-containing protein 1) [Source:UniProtKB/Swiss-Prot;Acc:Q0P5J1]
A_73_106349	XM_587526	3.17662	ENSBTAT00000009810	GUCY1B2	guanylate cyclase 1, soluble, beta 2 [Source:HGNC Symbol;Acc:4686]
A_73_106350	XM_614054	2.04816			Bos taurus similar to Homo sapiens serpin peptidase inhibitor, clade B (ovalbumin), member 5 (SERPINB5)
A_73_106356	XM_612806	4.34512	ENSBTAT00000021876	WNK3	WNK lysine deficient protein kinase 3 [Source:HGNC Symbol;Acc:14543]
A_73_106358	XM_867321	4.46177	ENSBTAT00000055549	RAG1	Recombination activating protein 1 Fragment [Source:UniProtKB/TrEMBL;Acc:Q8WN39]
A_73_106359	XM_617344	3.09049	ENSBTAT00000003497	UGT3A1	UDP-glucuronosyltransferase 3A1 Precursor (UDPGT 3A1)(EC 2.4.1.17) [Source:UniProtKB/Swiss-Prot;Acc:Q1LZI1]
A_73_106360	XM_589419	2.72432			Bos taurus similar to Homo sapiens TruB pseudouridine (psi) synthase homolog 2 (E. coli) (TRUB2)
A_73_106372	XM_869332	2.00265	ENSBTAT00000013680	DLL4	delta-like 4 protein [Source:RefSeq peptide;Acc:NP_001069247]
A_73_106386	XM_589053	3.37834			PREDICTED: Bos taurus zinc finger, MYND-type containing 15 (ZMYND15), mRNA
A_73_106394	XM_863979	3.16273	ENSBTAT00000004057	ZNF385B	hypothetical protein LOC613328 [Source:RefSeq peptide;Acc:NP_001076971]
A_73_106412	XM_612024	3.71855	ENSBTAT00000004931	LPAR3	lysophosphatidic acid receptor 3 [Source:HGNC Symbol;Acc:14298]
A_73_106414	NW_929975	2.1637			Putative orthologue of human miRNA hsa-mir-184 on chr 15, (+) strand. Mature length 22 nt, stem-loop length 84 nt. Source: NW_929975.1:21549-21631
A_73_106418	NM_001025207	4.34753	ENSBTAT00000036456	TNFSF8	tumor necrosis factor (ligand) superfamily, member 8 [Source:RefSeq peptide;Acc:NP_001020378]
A_73_106422	XM_870734	3.35331	ENSBTAT00000011590	ARHGEF38	PREDICTED: Bos taurus rho guanine nucleotide exchange factor 9-like (LOC618404), mRNA
A_73_106431	XM_867858	7.68404	ENSBTAT00000018204	SFRS16	Splicing factor, arginine/serine-rich 16 [Source:UniProtKB/Swiss-Prot;Acc:A0JNI5]
A_73_106432	XM_618596	2.36813	ENSBTAT00000029173	CDC42BPA	CDC42 binding protein kinase alpha (DMPK-like) [Source:HGNC Symbol;Acc:1737]
A_73_106435	XM_867305	3.01057	ENSBTAT00000021642		PREDICTED: Bos taurus similar to B(0,+)-type amino acid transporter 1 (B(0,+)AT) (Glycoprotein-associated amino acid transporter b0,+AT1) (LOC529399)
A_73_106438	NM_001001145	2.90814	ENSBTAT00000005073		Seminal plasma protein PDC-109 Precursor (Seminal vesicle secretory protein 109)(SVSP109)(BSP-A1 and BSP-A2) [Source:UniProtKB/Swiss-Prot;Acc:P02784]
A_73_106442	XM_586419	2.25905	ENSBTAT00000001821	ZSCAN2	zinc finger protein 29 [Source:RefSeq peptide;Acc:NP_001094660]
A_73_106471	EE959807	4.91657			Bos taurus similar to Homo sapiens phosphatidylglycerophosphate synthase (PGS1)
A_73_106472	XM_598984	2.09694	ENSBTAT00000061441	MED1	mediator complex subunit 1 [Source:HGNC Symbol;Acc:9234]
A_73_106475	EE899397	3.51578			Unidentified transcripts on BTA22 position 44577838-44577053
A_73_106480	XM_598915	9.69665			PREDICTED: Bos taurus similar to topoisomerase I binding, arginine/serine-rich (LOC520667)
A_73_106482	XM_865022	3.60121	ENSBTAT00000061482	CCDC46	coiled-coil domain containing 46 [Source:RefSeq peptide;Acc:NP_001069919]
A_73_106495	XM_868273	2.2649	ENSBTAT00000061013	DACH1	dachshund homolog 1 (Drosophila) [Source:HGNC Symbol;Acc:2663]
A_73_106532	XM_867623	3.70677			PREDICTED: Bos taurus similar to Dickkopf-related protein 2 precursor (Dkk-2) (Dickkopf-2) (hDkk-2) (LOC615740)
A_73_106535	XM_882359	15.4345			PREDICTED: Bos taurus similar to PHD finger protein 12, transcript variant 3 (LOC507057)
A_73_106538	XM_864323	3.26389			Bos taurus similar to Homo sapiens sema domain, transmembrane domain (TM), and cytoplasmic domain, (semaphorin) 6A (SEMA6A)
A_73_106545	XM_585530	2.9905	ENSBTAT00000011434	GABRD	gamma-aminobutyric acid (GABA) A receptor, delta [Source:RefSeq peptide;Acc:NP_001075184]
A_73_106581	XM_595276	2.79196	ENSBTAT00000000364	DHTKD1	dehydrogenase E1 and transketolase domain containing 1 [Source:HGNC Symbol;Acc:23537]
A_73_106622	XM_592220	2.03188	ENSBTAT00000015123	NAT9	N-acetyltransferase 9 [Source:RefSeq peptide;Acc:NP_001096716]
A_73_106631	XM_601748	4.98889			Bos taurus similar to Homo sapiens serine/threonine kinase 32B (STK32B)
A_73_106650	XM_866304	3.87436	ENSBTAT00000022975	RHBDL1	rhomboid, veinlet-like 1 (Drosophila) [Source:HGNC Symbol;Acc:10007]
A_73_106657	XM_604180	4.50457	ENSBTAT00000002546	TFAP2E	transcription factor AP-2 epsilon (activating enhancer binding protein 2 epsilon) [Source:HGNC Symbol;Acc:30774]
A_73_106661	XM_615447	3.07375	ENSBTAT00000061273	PARD3B	PREDICTED: Bos taurus misc_RNA (LOC535378), miscRNA. [Source:RefSeq DNA;Acc:XR_042691]
A_73_106667	AU232578	2.18756			Bos taurus similar to Homo sapiens FYN oncogene related to SRC, FGR, YES (FYN), transcript variant 2
A_73_106679	XM_606688	4.58616	ENSBTAT00000020691	NPAS1	neuronal PAS domain protein 1 [Source:HGNC Symbol;Acc:7894]
A_73_106684	XM_587956	2.81334	ENSBTAT00000043649	MYBPC1	myosin binding protein C, slow type [Source:RefSeq peptide;Acc:NP_001104243]
A_73_106687	CB451161	3.15464			Unidentified transcripts on BTA3 position 22937694-22938353
A_73_106711	XM_605959	3.94342	ENSBTAT00000034053	DNAH6	dynein, axonemal, heavy chain 6 [Source:HGNC Symbol;Acc:2951]
A_73_106732	XM_869220	2.48239			PREDICTED: Bos taurus similar to transmembrane protein 55A (LOC617041)
A_73_106733	XM_866156	2.05566	ENSBTAT00000005380	ALAS1	5-aminolevulinate synthase, nonspecific, mitochondrial Precursor (ALAS-H)(EC 2.3.1.37)(5-aminolevulinic acid synthase 1)(Delta-aminolevulinate synthase 1)(Delta-ALA synthase 1) [Source:UniProtKB/Swiss-Prot;Acc:A6QLI6]
A_73_106739	XM_599218	2.56432	ENSBTAT00000061496	GFOD1	glucose-fructose oxidoreductase domain containing 1 [Source:HGNC Symbol;Acc:21096]
A_73_106770	XM_600326	2.24075	ENSBTAT00000049072	MYO7B	PREDICTED: Bos taurus misc_RNA (LOC522053), miscRNA. [Source:RefSeq DNA;Acc:XR_028300]
A_73_106790	AU097777	3.16673			Bos taurus similar to Homo sapiens tweety homolog 3 (Drosophila) (TTYH3)
A_73_106792	XM_581598	2.77694	ENSBTAT00000003856	LRCH1	leucine-rich repeats and calponin homology (CH) domain containing 1 [Source:HGNC Symbol;Acc:20309]
A_73_106804	XM_613674	2.15599	ENSBTAT00000016835	PCTK3	PCTAIRE protein kinase 3 [Source:RefSeq peptide;Acc:NP_001076942]
A_73_106805	BE589506	2.35213			Unidentified transcripts on BTAX position 392484-391807
A_73_106809	XM_605818	2.21348			PREDICTED: Bos taurus similar to mediator of RNA polymerase II transcription, subunit 12 homolog (LOC527427)
A_73_106811	XM_599903	2.59337	ENSBTAT00000012081	LPIN3	lipin 3 [Source:HGNC Symbol;Acc:14451]
A_73_106812	XM_867962	3.03068	ENSBTAT00000043713	CBLC	Cas-Br-M (murine) ecotropic retroviral transforming sequence c [Source:RefSeq peptide;Acc:NP_001094718]
A_73_106823	XM_870478	2.21742	ENSBTAT00000001534	TLE2	transducin-like enhancer of split 2 (E(sp1) homolog, Drosophila) [Source:HGNC Symbol;Acc:11838]
A_73_106834	XM_586362	3.46719	ENSBTAT00000020361		PREDICTED: Bos taurus similar to High mobility group protein 4 (HMG-4) (High mobility group protein 2a) (HMG-2a) (LOC539304)
A_73_106838	NM_001037474	2.25654	ENSBTAT00000037373	TRAPPC9	Trafficking protein particle complex subunit 9 (NIK- and IKBKB-binding protein) [Source:UniProtKB/Swiss-Prot;Acc:Q32PH0]
A_73_106841	XM_870889	2.44689	ENSBTAT00000017688	GGT7	Gamma-glutamyltransferase 7 Precursor (GGT 7)(EC 2.3.2.2)(Gamma-glutamyltranspeptidase 7)(Gamma-glutamyltransferase-like 3) [Contains Gamma-glutamyltransferase 7 heavy chain;Gamma-glutamyltransferase 7 light chain] [Source:UniProtKB/Swiss-Prot;Acc:Q0V8L2]
A_73_106859	XM_591403	7.90756	ENSBTAT00000017753	SIX5	SIX homeobox 5 [Source:HGNC Symbol;Acc:10891]
A_73_106898	XM_589642	5.60945			PREDICTED: Bos taurus similar to ST6 (alpha-N-acetyl-neuraminyl-2,3-beta-galactosyl-1, 3)-N-acetylgalactosaminide alpha-2,6-sialyltransferase 3 (LOC539812)
A_73_106926	XM_594245	3.42056			PREDICTED: Bos taurus teashirt family zinc finger 1 (TSHZ1), mRNA
A_73_106927	XM_603692	4.30783	ENSBTAT00000005534	TSR1	TSR1, 20S rRNA accumulation [Source:RefSeq peptide;Acc:NP_001095403]
A_73_106931	CB443856	3.3095			Bos taurus similar to Homo sapiens runt-related transcription factor 1 (acute myeloid leukemia 1; aml1 oncogene) (RUNX1), transcript variant 2
A_73_106943	XM_866870	3.61501	ENSBTAT00000027470	STK16	serine/threonine kinase 16 [Source:RefSeq peptide;Acc:NP_001039720]
A_73_106955	NM_001038210	4.3441	ENSBTAT00000023779	ZMAT5	Zinc finger matrin-type protein 5 (U11/U12 small nuclear ribonucleoprotein 20 kDa protein)(U11/U12 snRNP 20 kDa protein) [Source:UniProtKB/Swiss-Prot;Acc:Q2TA39]
A_73_106962	XM_881313	2.58587	ENSBTAT00000003115	APOBEC3H	apolipoprotein B mRNA editing enzyme, catalytic polypeptide-like 3B [Source:RefSeq peptide;Acc:NP_001071313]
A_73_106964	XM_618569	2.60589			Bos taurus similar to Homo sapiens sorting nexin associated golgi protein 1 (SNAG1)
A_73_106972	XM_581330	2.23184			Bos taurus similar to Homo sapiens proline dehydrogenase (oxidase) 1 (PRODH), nuclear gene encoding mitochondrial protein
A_73_106973	XM_603250	3.1448	ENSBTAT00000038322	NBEAL1	neurobeachin-like 1 [Source:RefSeq peptide;Acc:NP_001096643]
A_73_106975	XM_612093	2.01136	ENSBTAT00000061449	TTN	Connectin Fragment [Source:UniProtKB/TrEMBL;Acc:Q28086]
A_73_106978	XM_865516	9.64838	ENSBTAT00000061512	DENND1A	DENN/MADD domain containing 1A [Source:HGNC Symbol;Acc:29324]
A_73_106982	XM_615187	10.8886			Bos taurus similar to Homo sapiens bruno-like 4, RNA binding protein (Drosophila) (BRUNOL4)
A_73_106985	XM_587723	4.63802			Bos taurus similar to Homo sapiens FLJ45455 protein (FLJ45455)
A_73_106986	CB455472	2.59682			Unidentified transcripts on BTA14 position 27390083-27391628
A_73_106991	XM_585994	2.02161			Bos taurus similar to Homo sapiens sorting nexin 26 (SNX26)
A_73_107009	EE896623	4.15508			Unidentified transcripts on BTA11 position 60533312-60532650
A_73_107050	XM_592451	3.02456	ENSBTAT00000026154	SHROOM3	shroom family member 3 [Source:HGNC Symbol;Acc:30422]
A_73_107060	XM_614454	2.33163	ENSBTAT00000029329	SPDEF	SAM pointed domain containing ets transcription factor [Source:RefSeq peptide;Acc:NP_001075047]
A_73_107089	CB464814	4.34051			PREDICTED: Bos taurus zinc finger protein 627 (ZNF627), mRNA
A_73_107103	XM_882377	4.29497	ENSBTAT00000045367	SLC44A4	Choline transporter-like protein 4 (Solute carrier family 44 member 4) [Source:UniProtKB/Swiss-Prot;Acc:A3KMY4]
A_73_107104	XM_594894	4.76572			PREDICTED: Bos taurus transmembrane phosphatase with tensin homology-like (LOC516736), partial mRNA
A_73_107113	XM_586610	2.80593	ENSBTAT00000024229	CD101	CD101 molecule [Source:HGNC Symbol;Acc:5949]
A_73_107119	AU278971	2.605			Region on unlocalized contig between LOC613924 and LOC531151
A_73_107126	NM_001038140	2.48139	ENSBTAT00000012351	MYOM2	myomesin (M-protein) 2, 165kDa [Source:HGNC Symbol;Acc:7614]
A_73_107144	XM_600416	3.13225	ENSBTAT00000036468	ARID3C	AT rich interactive domain 3C (BRIGHT-like) [Source:HGNC Symbol;Acc:21209]
A_73_107157	XM_612534	2.90611			Bos taurus similar to Homo sapiens golgi-specific brefeldin A resistance factor 1 (GBF1)
A_73_107171	XM_585407	3.63043	ENSBTAT00000011030		Bos taurus similar to Homo sapiens olfactory receptor, family 4, subfamily C, member 45 (OR4C45)
A_73_107183	CB434797	5.25939			Bos taurus similar to Homo sapiens protocadherin 11 X-linked (PCDH11X), transcript variant c
A_73_107186	XM_596716	8.06202	ENSBTAT00000006711	DGKG	diacylglycerol kinase, gamma 90kDa [Source:HGNC Symbol;Acc:2853]
A_73_107188	XM_601553	3.23846	ENSBTAT00000010329	VSIG10	V-set and immunoglobulin domain containing 10 [Source:HGNC Symbol;Acc:26078]
A_73_107189	XM_613184	4.61476	ENSBTAT00000024514	DDX5	DDX5 protein Fragment [Source:UniProtKB/TrEMBL;Acc:Q3SYZ5]
A_73_107209	XM_866177	2.15912	ENSBTAT00000029153	THAP5	THAP domain-containing protein 5 [Source:UniProtKB/Swiss-Prot;Acc:Q1RMM0]
A_73_107210	XM_602099	2.063	ENSBTAT00000030638		Bos taurus similar to Homo sapiens cadherin, EGF LAG seven-pass G-type receptor 3 (flamingo homolog, Drosophila) (CELSR3)
A_73_107223	XM_872858	2.96379			Bos taurus similar to Homo sapiens vestigial like 1 (Drosophila) (VGLL1)
A_73_107236	XM_866895	3.09832			PREDICTED: Bos taurus similar to Inner centromere protein (LOC615163)
A_73_107241	XM_592941	2.66718	ENSBTAT00000007471	GPR183	G-protein coupled receptor 183 [Source:UniProtKB/Swiss-Prot;Acc:Q1RMI1]
A_73_107275	BE752700	3.21553			Unidentified transcripts on BTA13 position 35199150-35195784
A_73_107278	XM_878207	3.65111	ENSBTAT00000033499	SSX2IP	synovial sarcoma, X breakpoint 2 interacting protein [Source:RefSeq peptide;Acc:NP_001069504]
A_73_107280	XM_589498	3.01585	ENSBTAT00000043181	MATN1	matrilin 1, cartilage matrix protein [Source:HGNC Symbol;Acc:6907]
A_73_107283	XM_868094	3.5198	ENSBTAT00000052757	OR1I1	olfactory receptor, family 1, subfamily I, member 1 [Source:HGNC Symbol;Acc:8207]
A_73_107292	XM_604919	2.32486	ENSBTAT00000013219	SP110	Bos taurus similar to Homo sapiens SP110 nuclear body protein (SP110), transcript variant c
A_73_107297	NM_174406	2.2005	ENSBTAT00000024152	NXPH2	Neurexophilin-2 Precursor (Neurophilin-2) [Source:UniProtKB/Swiss-Prot;Acc:Q28145]
A_73_107303	XM_617996	3.1214			Bos taurus similar to Homo sapiens PHD finger protein 14 (PHF14), transcript variant 2
A_73_107305	BI680422	4.25563			Unidentified transcripts on BTA15 position 20349188-20350030
A_73_107322	XM_596056	4.97222	ENSBTAT00000015611	FLG2	filaggrin family member 2 [Source:HGNC Symbol;Acc:33276]
A_73_107324	XM_864549	6.94468	ENSBTAT00000022110	C17orf85	PREDICTED: Bos taurus similar to ELG protein (LOC613601)
A_73_107329	XM_868652	8.53074	ENSBTAT00000016664		PREDICTED: Bos taurus similar to nucleolin-related protein (LOC616595)
A_73_107334	XM_584526	3.91283			Bos taurus similar to Homo sapiens cytokeratin associated protein (LOC389816)
A_73_107340	EE889981	3.02604			Unidentified transcripts on BTA2 position 69242028-69243096
A_73_107341	XM_603281	3.9248	ENSBTAT00000018961	UNC5B	unc-5 homolog B [Source:RefSeq peptide;Acc:NP_001092499]
A_73_107352	XM_598123	2.29967	ENSBTAT00000013805	NUAK1	NUAK family, SNF1-like kinase, 1 [Source:HGNC Symbol;Acc:14311]
A_73_107365	XM_610090	2.90709			Bos taurus similar to PREDICTED: Homo sapiens formin 1, transcript variant 1 (FMN1)
A_73_107394	AW311722	2.03769			Bos taurus similar to Homo sapiens Down syndrome critical region gene 1-like 1 (DSCR1L1)
A_73_107395	XM_583895	2.4274	ENSBTAT00000052268	HTR1B	5-hydroxytryptamine serotonin receptor 1B Fragment [Source:UniProtKB/TrEMBL;Acc:A1Y9Q0]
A_73_107406	AV664629	2.00364			PREDICTED: Bos taurus putative adapter and scaffold protein-like (SASH1), mRNA
A_73_107411	AV606331	2.123	ENSBTAT00000002357	SYT4	synaptotagmin IV [Source:RefSeq peptide;Acc:NP_001091577]
A_73_107412	XM_603676	6.76457			PREDICTED: Bos taurus similar to PR-domain zinc finger protein 7 (LOC525325)
A_73_107415	XM_612766	5.00187	ENSBTAT00000009384	ESF1	ESF1, nucleolar pre-rRNA processing protein, homolog (S. cerevisiae) [Source:HGNC Symbol;Acc:15898]
A_73_107423	XM_600377	3.1416	ENSBTAT00000030845	STK39	serine threonine kinase 39 (STE20/SPS1 homolog, yeast) [Source:RefSeq peptide;Acc:NP_001069294]
A_73_107472	NM_001015563	2.38452	ENSBTAT00000003140	PIGM	GPI mannosyltransferase 1 (EC 2.4.1.-)(GPI mannosyltransferase I)(GPI-MT-I)(Phosphatidylinositol-glycan biosynthesis class M protein)(PIG-M) [Source:UniProtKB/Swiss-Prot;Acc:Q5EA10]
A_73_107478	XM_610020	2.13306	ENSBTAT00000016302	CIZ1	CDKN1A interacting zinc finger protein 1 [Source:HGNC Symbol;Acc:16744]
A_73_107489	CB464572	3.22925			Unidentified transcripts on BTA4 position 24821755-24823045
A_73_107499	XM_869577	3.37417			PREDICTED: Bos taurus similar to F-box protein 36 (LOC617339)
A_73_107513	XM_589319	5.45268	ENSBTAT00000047682		olfactory receptor, family 5, subfamily L, member 1 [Source:HGNC Symbol;Acc:8350]
A_73_107519	XM_604080	2.30083	ENSBTAT00000033859	COL28A1	collagen, type XXVIII, alpha 1 [Source:HGNC Symbol;Acc:22442]
A_73_107526	CB421764	5.46322			Bos taurus interferon regulatory factor 5 (IRF5), mRNA
A_73_107529	XM_864161	3.69529			PREDICTED: Bos taurus similar to Rap guanine nucleotide exchange factor 5 (Guanine nucleotide exchange factor for Rap1) (M-Ras-regulated Rap GEF) (MR-GEF) (LOC613408)
A_73_107539	XM_600195	7.03296	ENSBTAT00000028129		PREDICTED: Bos taurus misc_RNA (LOC522910), miscRNA. [Source:RefSeq DNA;Acc:XR_027973]
A_73_107553	XM_865318	2.16105	ENSBTAT00000039336	ZNF512B	PREDICTED: Bos taurus misc_RNA (LOC614014), miscRNA. [Source:RefSeq DNA;Acc:XR_028277]
A_73_107554	NM_001030298	2.48795	ENSBTAT00000016262	MTR	Methionine synthase (EC 2.1.1.13)(5-methyltetrahydrofolate--homocysteine methyltransferase)(Vitamin-B12 dependent methionine synthase)(MS) [Source:UniProtKB/Swiss-Prot;Acc:Q4JIJ3]
A_73_107555	XM_872233	4.57433	ENSBTAT00000017673	PHF8	PHD finger protein 8 [Source:HGNC Symbol;Acc:20672]
A_73_107563	XM_873557	2.15041	ENSBTAT00000018580	SOD3	superoxide dismutase 3, extracellular [Source:RefSeq peptide;Acc:NP_001076079]
A_73_107574	EE910209	2.77636			Bos taurus Fas (TNF receptor superfamily, member 6) (FAS), mRNA
A_73_107583	XM_590827	6.95912			Bos taurus similar to Homo sapiens immunoglobulin superfamily, member 11 (IGSF11), transcript variant 1
A_73_107587	NM_001034048	2.54292	ENSBTAT00000019814	GABARAP	Gamma-aminobutyric acid receptor-associated protein (GABA(A) receptor-associated protein) [Source:UniProtKB/Swiss-Prot;Acc:Q9GJW7]
A_73_107589	XM_599700	8.64959			Bos taurus similar to Homo sapiens seizure related 6 homolog (mouse)-like (SEZ6L)
A_73_107608	XM_593576	9.55661	ENSBTAT00000046034	OR1E1	PREDICTED: Bos taurus olfactory receptor, family 1, subfamily E, member 2-like (LOC515540), mRNA
A_73_107610	XM_584665	2.01913	ENSBTAT00000027280	KDM5A	lysine (K)-specific demethylase 5A [Source:HGNC Symbol;Acc:9886]
A_73_107611	XM_866006	4.38032			PREDICTED: Bos taurus similar to cytochrome P450, family 2, subfamily J, polypeptide 2 (LOC614482), partial mRNA.
A_73_107617	XM_599474	3.50405	ENSBTAT00000051883	APOL3	PREDICTED: Bos taurus apolipoprotein L6-like (LOC521214), mRNA
A_73_107630	XM_877281	2.86233			Bos taurus similar to Homo sapiens actin binding LIM protein family, member 3 (ABLIM3)
A_73_107687	XM_582232	4.13769	ENSBTAT00000021229	SCN2B	sodium channel, voltage-gated, type II, beta [Source:HGNC Symbol;Acc:10589]
A_73_107691	NM_177943	3.26602	ENSBTAT00000023138	SEC14L2	SEC14-like protein 2 (Alpha-tocopherol-associated protein)(TAP)(bTAP) [Source:UniProtKB/Swiss-Prot;Acc:P58875]
A_73_107695	AW478655	2.37267			Unidentified transcripts on BTA5 position 45735200-45734530
A_73_107720	XM_593123	2.70272	ENSBTAT00000040059	OPN4	opsin 4 [Source:HGNC Symbol;Acc:14449]
A_73_107722	XM_612142	6.4359			PREDICTED: Bos taurus similar to UDP-N-acetyl-alpha-D-galactosamine:polypeptide N-acetylgalactosaminyltransferase-like 4 (LOC532921)
A_73_107732	XM_597891	2.7965	ENSBTAT00000055706	ZSCAN4	zinc finger and SCAN domain containing 4 [Source:HGNC Symbol;Acc:23709]
A_73_107753	XM_882202	4.52426	ENSBTAT00000013159	HOXB2	homeobox B2 [Source:HGNC Symbol;Acc:5113]
A_73_107756	XM_590659	3.48477			Bos taurus similar to Homo sapiens neuregulin 3 (NRG3)
A_73_107770	XM_611592	2.26812	ENSBTAT00000036128	URM1	Ubiquitin-related modifier 1 homolog [Source:UniProtKB/Swiss-Prot;Acc:Q148F0]
A_73_107773	XM_604820	3.95167			PREDICTED: Bos taurus similar to solute carrier family 30 member 8 (LOC526449)
A_73_107775	NM_001014907	2.07322	ENSBTAT00000016263	PNPO	Pyridoxine-5'-phosphate oxidase (EC 1.4.3.5)(Pyridoxamine-phosphate oxidase) [Source:UniProtKB/Swiss-Prot;Acc:Q5E9K3]
A_73_107784	BI536642	2.42565			Unidentified transcripts on BTA28 position 22915476-22914689
A_73_107793	XM_867416	4.28163	ENSBTAT00000026519	WNK4	WNK lysine deficient protein kinase 4 [Source:HGNC Symbol;Acc:14544]
A_73_107794	BE484090	4.64663			Bos taurus ATP binding domain 4 (ATPBD4), mRNA
A_73_107834	XM_870049	3.93353			PREDICTED: Bos taurus similar to DEP domain containing 6 (LOC617735)
A_73_107835	BF042586	4.12952	ENSBTAT00000007537	GATA6	GATA-6 Fragment [Source:UniProtKB/TrEMBL;Acc:Q2QCT4]
A_73_107847	XM_614399	3.11865			Bos taurus similar to Homo sapiens nuclear factor (erythroid-derived 2)-like 1 (NFE2L1)
A_73_107852	XM_868819	3.36228	ENSBTAT00000043768		LOC616722 protein Fragment [Source:UniProtKB/TrEMBL;Acc:Q32KU1]
A_73_107885	BE505079	2.82078			Bos taurus similar to Homo sapiens SWI/SNF related, matrix associated, actin dependent regulator of chromatin, subfamily c, member 1 (SMARCC1)
A_73_107889	XM_614021	3.38089	ENSBTAT00000019539	DHX57	DEAH (Asp-Glu-Ala-Asp/His) box polypeptide 57 Fragment [Source:UniProtKB/TrEMBL;Acc:Q0V8H0]
A_73_107890	XM_864240	2.78922	ENSBTAT00000043704	USP17L1P	PREDICTED: Bos taurus misc_RNA (LOC788665), miscRNA. [Source:RefSeq DNA;Acc:XR_028674]
A_73_107898	NM_173997	9.56308	ENSBTAT00000039172	ARFGEF1	ADP-ribosylation factor guanine nucleotide-exchange factor 1(brefeldin A-inhibited) [Source:HGNC Symbol;Acc:15772]
A_73_107900	XM_588302	2.57269	ENSBTAT00000002389	SASH1	SAM and SH3 domain containing 1 [Source:HGNC Symbol;Acc:19182]
A_73_107911	XM_581474	3.34894	ENSBTAT00000013227	CHDH	choline dehydrogenase [Source:HGNC Symbol;Acc:24288]
A_73_107915	NM_001001154	2.89077	ENSBTAT00000020082	MOGAT2	Bos taurus monoacylglycerol O-acyltransferase 2 (MOGAT2), mRNA
A_73_107926	XM_582007	2.76834	ENSBTAT00000030045	ANKRD13D	ankyrin repeat domain 13 family, member D [Source:HGNC Symbol;Acc:27880]
A_73_107930	NM_001034372	2.41358	ENSBTAT00000013668	ABHD11	Abhydrolase domain-containing protein 11 (EC 3.-.-.-) [Source:UniProtKB/Swiss-Prot;Acc:Q3SZ73]
A_73_107944	XM_598088	3.39875	ENSBTAT00000027421	PRDM6	Putative histone-lysine N-methyltransferase PRDM6 (EC 2.1.1.43)(PR domain zinc finger protein 6)(PR domain-containing protein 6) [Source:UniProtKB/Swiss-Prot;Acc:A6QPM3]
A_73_107965	XM_869816	3.60918	ENSBTAT00000036400	FAM22B	PREDICTED: Bos taurus similar to nuclear protein in testis (LOC617539)
A_73_107975	XM_595958	3.66703	ENSBTAT00000038364	DNAH7	dynein, axonemal, heavy chain 7 [Source:HGNC Symbol;Acc:18661]
A_73_107983	CB456573	2.30342			Bos taurus similar to Homo sapiens myeloid/lymphoid or mixed-lineage leukemia (trithorax homolog, Drosophila); translocated to, 1 (MLLT1)
A_73_108004	XM_868063	4.11659	ENSBTAT00000055354	HTR3E	5-hydroxytryptamine (serotonin) receptor 3, family member E [Source:HGNC Symbol;Acc:24005]
A_73_108037	XM_590414	3.4506			PREDICTED: Bos taurus heterogeneous nuclear ribonucleoprotein A2/B1-like (LOC512831), mRNA
A_73_108056	XM_869761	6.0231			Bos taurus similar to Homo sapiens hypothetical protein LOC374920 (LOC374920)
A_73_108060	XM_597900	2.58642	ENSBTAT00000015618	C1QL1	complement component 1, q subcomponent-like 1 [Source:HGNC Symbol;Acc:24182]
A_73_108067	XM_589121	2.07243			Bos taurus similar to Homo sapiens KIAA1913 (KIAA1913)
A_73_108072	XM_617558	2.1531	ENSBTAT00000017388	PIK3C2B	phosphoinositide-3-kinase, class 2, beta polypeptide [Source:HGNC Symbol;Acc:8972]
A_73_108075	XM_587336	3.80891	ENSBTAT00000028224	ADAMTS14	ADAM metallopeptidase with thrombospondin type 1 motif, 14 [Source:HGNC Symbol;Acc:14899]
A_73_108076	XM_592557	5.70782	ENSBTAT00000008028	EXOC8	Exocyst complex component 8 [Source:UniProtKB/Swiss-Prot;Acc:A4IF89]
A_73_108083	XM_868442	2.51918			PREDICTED: Bos taurus similar to kinesin-like motor protein C20orf23 (LOC616420)
A_73_108090	NW_929064	6.26988			Bovine miRNA bta-miR-214 on chr 16, (-) strand. Mature length 21 nt, stem-loop length 110 nt. Source: NW_929064.1:c129712-129603
A_73_108092	XM_595904	4.19317	ENSBTAT00000046446	NAPB	Beta-soluble NSF attachment protein (SNAP-beta)(N-ethylmaleimide-sensitive factor attachment protein beta) [Source:UniProtKB/Swiss-Prot;Acc:P81126]
A_73_108103	NM_174410	2.07612	ENSBTAT00000001919	P2RY1	P2Y purinoceptor 1 (P2Y1)(Purinergic receptor)(ATP receptor) [Source:UniProtKB/Swiss-Prot;Acc:P48042]
A_73_108112	XM_599434	2.25545	ENSBTAT00000012406	GAN	gigaxonin [Source:RefSeq peptide;Acc:NP_001092485]
A_73_108118	XM_608339	5.44877	ENSBTAT00000042846	CCDC69	Coiled-coil domain-containing protein 69 [Source:UniProtKB/Swiss-Prot;Acc:A6QNP9]
A_73_108135	XM_877499	2.44546			Bos taurus similar to Homo sapiens transcription factor 2, hepatic; LF-B3; variant hepatic nuclear factor (TCF2), transcript variant a
A_73_108145	XM_618065	2.30949	ENSBTAT00000052262	PEX26	peroxisome biogenesis factor 26 [Source:RefSeq peptide;Acc:NP_001094642]
A_73_108158	NM_001038513	5.8777	ENSBTAT00000046106	FAM166B	Protein FAM166B [Source:UniProtKB/Swiss-Prot;Acc:Q2TBR5]
A_73_108175	NM_001002891	2.66887	ENSBTAT00000022949	COX5A	Cytochrome c oxidase subunit 5A, mitochondrial Precursor (Cytochrome c oxidase polypeptide Va) [Source:UniProtKB/Swiss-Prot;Acc:P00426]
A_73_108180	AW267045	2.77068	ENSBTAT00000001246	PLEKHB2	pleckstrin homology domain containing, family B (evectins) member 2 [Source:RefSeq peptide;Acc:NP_001076998]
A_73_108202	XM_583974	9.8179			Bos taurus similar to Homo sapiens olfactory receptor, family 8, subfamily K, member 5 (OR8K5)
A_73_108206	XM_580821	2.66141	ENSBTAT00000010627	NRBP2	nuclear receptor binding protein 2 [Source:HGNC Symbol;Acc:19339]
A_73_108209	XM_870843	3.89362			Bos taurus similar to Homo sapiens olfactory receptor, family 4, subfamily C, member 15 (OR4C15)
A_73_108210	XM_586457	3.92381	ENSBTAT00000003617	FUT11	fucosyltransferase 11 (alpha (1,3) fucosyltransferase) [Source:HGNC Symbol;Acc:19233]
A_73_108211	NM_001040545	5.49268	ENSBTAT00000004963		hypothetical protein LOC524650 [Source:RefSeq peptide;Acc:NP_001035635]
A_73_108243	NM_001003906	2.59813	ENSBTAT00000052142	TKT	Transketolase (TK)(EC 2.2.1.1) [Source:UniProtKB/Swiss-Prot;Acc:Q6B855]
A_73_108271	XM_613028	2.08646	ENSBTAT00000054958	NEB	Nebulin Fragment [Source:UniProtKB/TrEMBL;Acc:Q28140]
A_73_108276	XM_610217	10.0405			PREDICTED: Bos taurus similar to Nuclear factor 1 A-type (Nuclear factor 1/A) (NF1-A) (NFI-A) (NF-I/A) (CCAAT-box binding transcription factor) (CTF) (TGGCA-binding protein) (LOC531716)
A_73_108277	EE959970	2.68522			Unidentified transcripts
A_73_108281	NM_001034436	4.02918	ENSBTAT00000030005	PLSCR2	Phospholipid scramblase 2 (PL scramblase 2)(Ca(2+)-dependent phospholipid scramblase 2) [Source:UniProtKB/Swiss-Prot;Acc:Q3ZBG9]
A_73_108334	XM_868437	4.68245			PREDICTED: Bos taurus similar to general transcription factor IIF, polypeptide 1, 74kDa (LOC616415)
A_73_108340	XM_597636	6.53906	ENSBTAT00000001083	PLEKHG7	pleckstrin homology domain containing, family G (with RhoGef domain) member 7 [Source:HGNC Symbol;Acc:33829]
A_73_108346	BI536096	2.95283			Bos taurus similar to Homo sapiens protein tyrosine phosphatase, receptor type, f polypeptide (PTPRF), interacting protein (liprin), alpha 1 (PPFIA1), transcript variant 2
A_73_108354	XM_602912	3.90222	ENSBTAT00000024905	TTF1	transcription termination factor, RNA polymerase I [Source:RefSeq peptide;Acc:NP_001095553]
A_73_108355	CB426213	2.07698			Bos taurus prolyl 4-hydroxylase, alpha polypeptide I (P4HA1), mRNA
A_73_108357	XM_588750	2.08475			Bos taurus similar to Homo sapiens soc-2 suppressor of clear homolog (C. elegans) (SHOC2)
A_73_108365	XM_584902	4.90923	ENSBTAT00000018679	CHRNA6	cholinergic receptor, nicotinic, alpha 6 [Source:HGNC Symbol;Acc:15963]
A_73_108368	XM_588859	2.99247			Bos taurus similar to Homo sapiens colony stimulating factor 3 receptor (granulocyte) (CSF3R), transcript variant 4
A_73_108379	CB446091	4.78974	ENSBTAT00000034053	DNAH6	dynein, axonemal, heavy chain 6 [Source:HGNC Symbol;Acc:2951]
A_73_108396	NM_001034033	5.03709	ENSBTAT00000008462	CD3D	T-cell surface glycoprotein CD3 delta chain Precursor (T-cell receptor T3 delta chain)(CD3d antigen) [Source:UniProtKB/Swiss-Prot;Acc:Q28072]
A_73_108397	NM_174613	2.37989	ENSBTAT00000008848	SLC7A5	solute carrier family 7 (cationic amino acid transporter, y+ system), member 5 [Source:RefSeq peptide;Acc:NP_777038]
A_73_108400	XM_596750	4.53447			PREDICTED: Bos taurus similar to Peptidyl-prolyl cis-trans isomerase A (PPIase) (Rotamase) (Cyclophilin A) (Cyclosporin A-binding protein) (P31) (LOC518557)
A_73_108405	XM_868743	3.05927	ENSBTAT00000024552	MSH4	mutS homolog 4 (E. coli) [Source:HGNC Symbol;Acc:7327]
A_73_108410	XM_583785	2.42559	ENSBTAT00000025281	TNFSF10	tumor necrosis factor (ligand) superfamily, member 10 [Source:HGNC Symbol;Acc:11925]
A_73_108416	XM_591949	6.60993	ENSBTAT00000054540	OR52R1	Bos taurus similar to Homo sapiens olfactory receptor, family 52, subfamily R, member 1 (OR52R1)
A_73_108424	XM_865708	6.45153	ENSBTAT00000004849		PREDICTED: Bos taurus similar to leucine rich repeat containing 37A (LOC614269), mRNA
A_73_108427	NM_173938	2.42451	ENSBTAT00000020661	MLN	Promotilin Precursor [Contains Motilin;Motilin-associated peptide(MAP)] [Source:UniProtKB/Swiss-Prot;Acc:O62820]
A_73_108428	XM_595101	3.11583	ENSBTAT00000029131	NCKIPSD	NCK interacting protein with SH3 domain [Source:HGNC Symbol;Acc:15486]
A_73_108443	NM_177514	2.49242	ENSBTAT00000000559	GNRHR	Gonadotropin-releasing hormone receptor (GnRH receptor)(GnRH-R) [Source:UniProtKB/Swiss-Prot;Acc:P32236]
A_73_108449	XM_591391	3.1019			Bos taurus similar to Homo sapiens histone 2, H2aa3 (HIST2H2AA3)
A_73_108472	XM_607030	3.22282	ENSBTAT00000036255	ZNF618	zinc finger protein 618 [Source:HGNC Symbol;Acc:29416]
A_73_108474	NM_001038084	3.08611	ENSBTAT00000024370	MED11	Mediator of RNA polymerase II transcription subunit 11 (Mediator complex subunit 11) [Source:UniProtKB/Swiss-Prot;Acc:Q32L03]
A_73_108484	XM_588270	4.52306	ENSBTAT00000005749	STAT2	signal transducer and activator of transcription 2, 113kDa [Source:HGNC Symbol;Acc:11363]
A_73_108509	XM_586409	2.73236	ENSBTAT00000035454	OXGR1	PREDICTED: Bos taurus purinergic receptor P2Y, G-protein coupled 1-like (OXGR1), mRNA
A_73_108518	XM_605378	2.68928			PREDICTED: Bos taurus similar to p130Cas-associated protein (p140Cap) (SNAP-25-interacting protein) (SNIP) (LOC526993)
A_73_108522	XM_870189	2.51026	ENSBTAT00000056979		Bos taurus similar to Homo sapiens AFG3 ATPase family gene 3-like 1 (S. cerevisiae) (AFG3L1), transcript variant 1
A_73_108527	NC_006853	3.46628	ENSBTAT00000060543	MT-ND4L	NADH-ubiquinone oxidoreductase chain 4L (EC 1.6.5.3)(NADH dehydrogenase subunit 4L) [Source:UniProtKB/Swiss-Prot;Acc:P03902]
A_73_108531	XM_870087	3.01073	ENSBTAT00000056667	TSPAN10	PREDICTED: Bos taurus Tetraspanin 10-like (TSPAN10), mRNA
A_73_108536	XM_607022	3.39703	ENSBTAT00000019501	CNTN2	contactin 2 (axonal) [Source:HGNC Symbol;Acc:2172]
A_73_108565	BF655134	2.59059			Unidentified transcripts on BTA24 position 1279306-1278766
A_73_108588	AW428220	2.58805	ENSBTAT00000024989	SEMA5B	sema domain, seven thrombospondin repeats (type 1 and type 1-like), transmembrane domain (TM) and short cytoplasmic domain, (semaphorin) 5B [Source:HGNC Symbol;Acc:10737]
A_73_108591	XM_584708	2.08876	ENSBTAT00000017711	BRPF3	bromodomain and PHD finger containing, 3 [Source:HGNC Symbol;Acc:14256]
A_73_108618	AV604359	2.23113			Bos taurus similar to Homo sapiens paired related homeobox 1 (PRRX1), transcript variant pmx-1b
A_73_108625	AU276758	3.17646			PREDICTED: Bos taurus c-Maf-inducing protein-like (LOC782414), mRNA
A_73_108640	NM_174119	2.09011	ENSBTAT00000004279	NCF1	Neutrophil cytosol factor 1 (NCF-1)(Neutrophil NADPH oxidase factor 1)(47 kDa neutrophil oxidase factor)(p47-phox)(NCF-47K) [Source:UniProtKB/Swiss-Prot;Acc:O77774]
A_73_108645	AV592965	2.51162			Bos taurus similar to Homo sapiens potassium voltage-gated channel, KQT-like subfamily, member 1 (KCNQ1), transcript variant 3
A_73_108646	XM_870939	3.37713	ENSBTAT00000011212	SPHK1	sphingosine kinase 1 [Source:HGNC Symbol;Acc:11240]
A_73_108661	EE908259	4.67719			PREDICTED: Bos taurus ataxin-1-like (ATXN1L), mRNA
A_73_108663	XM_611373	2.67254	ENSBTAT00000034207	GSG1L	GSG1-like [Source:HGNC Symbol;Acc:28283]
A_73_108664	AV591255	2.39681			Unidentified transcripts on BTA11 position 2099179-2098169
A_73_108668	XM_866098	2.33443	ENSBTAT00000025365	EPSTI1	EPSTI1 protein Fragment [Source:UniProtKB/TrEMBL;Acc:Q3ZBR3]
A_73_108716	XM_600593	4.10001	ENSBTAT00000011279	POU2F2	POU class 2 homeobox 2 [Source:HGNC Symbol;Acc:9213]
A_73_108736	NM_174100	2.14642	ENSBTAT00000052891	LDHB	L-lactate dehydrogenase B chain (LDH-B)(EC 1.1.1.27) [Source:UniProtKB/Swiss-Prot;Acc:Q5E9B1]
A_73_108743	XM_866723	4.54673	ENSBTAT00000011612	LAMA4	LAMA4 protein Fragment [Source:UniProtKB/TrEMBL;Acc:Q0IID0]
A_73_108747	XM_869725	2.41543	ENSBTAT00000026148	EDAR	ectodysplasin A receptor [Source:HGNC Symbol;Acc:2895]
A_73_108748	XM_866104	2.59374	ENSBTAT00000028874	METTL4	methyltransferase like 4 [Source:HGNC Symbol;Acc:24726]
A_73_108766	XM_865511	2.13716	ENSBTAT00000049757	PRDM5	PR domain containing 5 [Source:HGNC Symbol;Acc:9349]
A_73_108772	EE929405	4.56956			Bos taurus bolA homolog 1 (E. coli) (BOLA1), mRNA
A_73_108777	BI539883	2.58882			Unidentified transcripts on BTA17 position 29464528-29465204
A_73_108790	XM_869789	3.83908			Bos taurus similar to Homo sapiens ADAM metallopeptidase with thrombospondin type 1 motif, 7 (ADAMTS7)
A_73_108794	XM_585127	3.62223	ENSBTAT00000004747	ELMO2	Engulfment and cell motility protein 2 [Source:UniProtKB/Swiss-Prot;Acc:A4FUD6]
A_73_108804	XM_865323	4.29169			PREDICTED: Bos taurus similar to serine/threonine kinase 32B (LOC614019)
A_73_108807	CB437678	2.49353			Unidentified transcripts on BTA19 position 39411683-39412454
A_73_108810	XM_594815	3.09163	ENSBTAT00000016311	FAM65C	family with sequence similarity 65, member C [Source:HGNC Symbol;Acc:16168]
A_73_108826	XM_864997	3.80776			PREDICTED: Bos taurus similar to Protein kinase C, alpha type (PKC-alpha) (PKC-A) (LOC613834), partial mRNA.
A_73_108835	XM_605989	2.91828	ENSBTAT00000021822	MCM10	MCM10 protein Fragment [Source:UniProtKB/TrEMBL;Acc:A7E376]
A_73_108837	XM_582517	3.18864			Bos taurus similar to Homo sapiens hypothetical protein LOC150223 (LOC150223), transcript variant 2
A_73_108848	XM_868809	7.11912	ENSBTAT00000014838		Bos taurus similar to Homo sapiens chromosome 18 open reading frame 58 (C18orf58)
A_73_108850	BM480753	3.72797	ENSBTAT00000047737	IP6K3	inositol hexaphosphate kinase 3 [Source:RefSeq peptide;Acc:NP_001035632]
A_73_108851	XM_618317	3.60478			PREDICTED: Bos taurus similar to G protein-coupled receptor 158 isoform a (LOC538123)
A_73_108854	XM_876326	2.6497	ENSBTAT00000031335	TSPAN15	Tetraspanin-15 (Tspan-15) [Source:UniProtKB/Swiss-Prot;Acc:Q1JQA4]
A_73_108864	XM_864234	2.74867	ENSBTAT00000009517	PCM1	pericentriolar material 1 [Source:HGNC Symbol;Acc:8727]
A_73_108868	XM_606357	9.21169	ENSBTAT00000038418		PREDICTED: Bos taurus similar to potassium voltage-gated channel, subfamily H (eag-related), member 7 (LOC527950)
A_73_108870	XM_585489	4.75043	ENSBTAT00000053640	OR8B8	olfactory receptor, family 8, subfamily B, member 8 [Source:HGNC Symbol;Acc:8477]
A_73_108877	CB460837	2.02141			Unidentified transcripts on BTA5 position 26431758-26432617
A_73_108878	XM_867835	4.93501	ENSBTAT00000000874	SLC22A15	solute carrier family 22, member 15 [Source:HGNC Symbol;Acc:20301]
A_73_108892	XM_870556	2.64293	ENSBTAT00000021189	ABLIM2	actin binding LIM protein family, member 2 [Source:HGNC Symbol;Acc:19195]
A_73_108896	XM_588139	2.98831	ENSBTAT00000053336		PREDICTED: Bos taurus Nose Resistant to Fluoxetine family member (nrf-6)-like (LOC510913), mRNA
A_73_108899	XM_590244	2.42714	ENSBTAT00000016002	WIPI2	WD repeat domain, phosphoinositide interacting 2 [Source:RefSeq peptide;Acc:NP_001039594]
A_73_108903	AF013074	2.94085			Unidentified transcripts on BTA17 position 43067231-43068885
A_73_108906	XM_863899	2.82704	ENSBTAT00000027797	OR6N1	olfactory receptor, family 6, subfamily N, member 1 [Source:HGNC Symbol;Acc:15034]
A_73_108908	XM_595150	2.34972	ENSBTAT00000011942	DMRTB1	DMRT-like family B with proline-rich C-terminal, 1 [Source:HGNC Symbol;Acc:13913]
A_73_108912	XM_598962	7.64292	ENSBTAT00000026065	C22orf23	hypothetical protein LOC520712 [Source:RefSeq peptide;Acc:NP_001039718]
A_73_108916	CB530753	2.08129	ENSBTAT00000004547	ENPP4	Ectonucleotide pyrophosphatase/phosphodiesterase family member 4 Precursor (E-NPP 4)(NPP-4)(EC 3.1.-.-) [Source:UniProtKB/Swiss-Prot;Acc:A2VDP5]
A_73_108922	BE749869	4.26689			Bos taurus similar to Homo sapiens chromosome 1 open reading frame 131 (C1orf131)
A_73_108931	XM_614092	3.92814	ENSBTAT00000007811	CEBPE	CCAAT/enhancer binding protein (C/EBP), epsilon [Source:HGNC Symbol;Acc:1836]
A_73_108934	XM_617648	3.68896	ENSBTAT00000044949	PTPRS	protein tyrosine phosphatase, receptor type, S [Source:HGNC Symbol;Acc:9681]
A_73_108937	XM_601332	2.73465	ENSBTAT00000026804	HTRA2	Serine protease HTRA2, mitochondrial Precursor (EC 3.4.21.108) [Source:UniProtKB/Swiss-Prot;Acc:A0JNK3]
A_73_108940	XM_869515	8.23633	ENSBTAT00000004147	TBC1D16	TBC1 domain family, member 16 [Source:HGNC Symbol;Acc:28356]
A_73_108943	XM_585092	3.13029	ENSBTAT00000024084	MLL	myeloid/lymphoid or mixed-lineage leukemia (trithorax homolog, Drosophila) [Source:HGNC Symbol;Acc:7132]
A_73_108947	XM_603191	3.92103			Bos taurus similar to Homo sapiens THUMP domain containing 1 (THUMPD1)
A_73_108949	NM_173888	3.35906	ENSBTAT00000028036	ADM	ADM Precursor [Contains Adrenomedullin(AM);Adrenomedullin-11-26(AM 11-26);Proadrenomedullin N-20 terminal peptide(ProAM N-terminal 20 peptide)(ProAM-N20)(PAMP)] [Source:UniProtKB/Swiss-Prot;Acc:O62827]
A_73_108954	NM_174244	3.048	ENSBTAT00000024326	AP000304.12	ATP synthase subunit O, mitochondrial Precursor (Oligomycin sensitivity conferral protein)(OSCP) [Source:UniProtKB/Swiss-Prot;Acc:P13621]
A_73_108958	AV612245	2.78433			Unidentified transcripts on BTA6 position 1146527-1147337
A_73_108961	NM_001035466	2.72701	ENSBTAT00000013288	FLOT2	Flotillin-2 [Source:UniProtKB/Swiss-Prot;Acc:A6QLR4]
A_73_108962	EE893782	3.20123			Unidentified transcripts on BTA15 position 41563694-41562580
A_73_108986	XM_601917	2.08792	ENSBTAT00000001799	RP11-45B20.2	Complement C1q tumor necrosis factor-related protein 9 Precursor [Source:UniProtKB/Swiss-Prot;Acc:Q0II24]
A_73_108987	XM_871546	2.88423	ENSBTAT00000023131	L3MBTL3	l(3)mbt-like 3 [Source:RefSeq peptide;Acc:NP_001070339]
A_73_108992	XM_603703	4.23854	ENSBTAT00000052449	TARSL2	Probable threonyl-tRNA synthetase 2, cytoplasmic (EC 6.1.1.3)(Threonine--tRNA ligase)(ThrRS)(Threonyl-tRNA synthetase-like protein 2) [Source:UniProtKB/Swiss-Prot;Acc:A6QNM8]
A_73_108993	XM_604411	2.00063			Bos taurus similar to Homo sapiens tripeptidyl peptidase II (TPP2)
A_73_109006	XM_618206	2.10136	ENSBTAT00000049814	TMX4	thioredoxin domain containing 13 [Source:RefSeq peptide;Acc:NP_001092640]
A_73_109011	XM_611048	8.28833	ENSBTAT00000014423	CACNG2	calcium channel, voltage-dependent, gamma subunit 2 [Source:RefSeq peptide;Acc:NP_001071300]
A_73_109014	XM_595602	2.34785	ENSBTAT00000020785	TNN	tenascin N [Source:HGNC Symbol;Acc:22942]
A_73_109044	CB419388	2.84035			Bos taurus BCL2-like 2 (BCL2L2), mRNA
A_73_109048	XM_582652	2.06012			Bos taurus similar to Homo sapiens WDR45-like (WDR45L)
A_73_109055	XM_592564	8.67158	ENSBTAT00000047662	NRG1	neuregulin 1 [Source:RefSeq peptide;Acc:NP_776553]
A_73_109059	EE944386	2.09719			PREDICTED: Bos taurus zinc finger protein 432-like (LOC100140207), miscRNA
A_73_109062	XM_583371	5.77957			PREDICTED: Bos taurus CE9 protein-like (RGSL1), mRNA
A_73_109095	NM_178575	3.42245			Bos taurus catecholamine binding protein CBP40 (CBP40), mRNA
A_73_109102	hmm91644	3.14422			Region on BTA19 between LOC525415 and LOC41434; similar to Bos taurus WDNM 1 (WDNM1), an involution-specific protein similar to protease inhibitors
A_73_109107	XM_869563	3.37322	ENSBTAT00000008650	KPNB1	karyopherin (importin) beta 1 [Source:HGNC Symbol;Acc:6400]
A_73_109111	XM_870304	4.08335	ENSBTAT00000015673	RBMXL2	Heterogeneous nuclear ribonucleoprotein G (hnRNP G)(RNA-binding motif protein, X chromosome) [Contains Heterogeneous nuclear ribonucleoprotein G, N-terminally processed] [Source:UniProtKB/Swiss-Prot;Acc:Q29RT0]
A_73_109114	XM_615905	2.68855	ENSBTAT00000039647	APBB2	amyloid beta A4 precursor protein-binding, family B, member 2 [Source:RefSeq peptide;Acc:NP_001070315]
A_73_109121	XM_589528	5.46091	ENSBTAT00000054281		PREDICTED: Bos taurus olfactory receptor 1307-like (LOC512085), mRNA
A_73_109127	EE953214	3.16299			Unidentified transcripts on BTA9 position 47913200-47912543
A_73_109151	NM_001037462	3.17381	ENSBTAT00000047911	LEPROTL1	Leptin receptor overlapping transcript-like 1 [Source:UniProtKB/Swiss-Prot;Acc:Q32PD8]
A_73_109188	BF655026	4.64771	ENSBTAT00000024759	SEMA4G	sema domain, immunoglobulin domain (Ig), transmembrane domain (TM) and short cytoplasmic domain, (semaphorin) 4G [Source:RefSeq peptide;Acc:NP_001094587]
A_73_109206	XM_615519	3.71156			Bos taurus similar to Homo sapiens storkhead box 2 (STOX2)
A_73_109210	XM_581047	7.65043	ENSBTAT00000012453	KIAA0802	PREDICTED: Bos taurus Uncharacterized protein KIAA0802-like (LOC538547), mRNA
A_73_109213	XM_580713	2.8239	ENSBTAT00000038666	OR51F1	PREDICTED: Bos taurus olfactory receptor 566-like (LOC504569), mRNA
A_73_109231	XM_868390	5.05208			PREDICTED: Bos taurus similar to histone 1, H2bh (LOC616384)
A_73_109233	XM_613799	3.86154	ENSBTAT00000002645	SASH3	SAM and SH3 domain-containing protein 3 [Source:UniProtKB/Swiss-Prot;Acc:A0JN71]
A_73_109235	BI977073	2.28651			Unidentified transcripts on BTA7 position 20966950-20967837
A_73_109242	XM_870917	3.39625	ENSBTAT00000016306	NKD1	naked cuticle homolog 1 [Source:RefSeq peptide;Acc:NP_001098923]
A_73_109267	XM_604169	3.34974	ENSBTAT00000049300	ME3	malic enzyme 3, NADP(+)-dependent, mitochondrial [Source:RefSeq peptide;Acc:NP_001069345]
A_73_109285	XM_880163	5.51732			Bos taurus similar to Homo sapiens kinesin family member 5A (KIF5A)
A_73_109289	NM_001038142	8.81971	ENSBTAT00000011254	DNAI1	Dynein intermediate chain 1, axonemal (Axonemal dynein intermediate chain 1) [Source:UniProtKB/Swiss-Prot;Acc:Q32KS2]
A_73_109297	XM_863978	2.86164	ENSBTAT00000006815	RGS7BP	Regulator of G-protein signaling 7-binding protein (R7 family-binding protein) [Source:UniProtKB/Swiss-Prot;Acc:Q08DH5]
A_73_109299	BM105676	3.15138	ENSBTAT00000045859	PDP1	[Pyruvate dehydrogenase [acetyl-transferring]]-phosphatase 1, mitochondrial Precursor (PDP 1)(EC 3.1.3.43)(Pyruvate dehydrogenase phosphatase catalytic subunit 1)(PDPC 1)(Protein phosphatase 2C) [Source:UniProtKB/Swiss-Prot;Acc:P35816]
A_73_109301	XM_867691	9.12758	ENSBTAT00000039029	REST	hypothetical protein LOC507148 [Source:RefSeq peptide;Acc:NP_001095350]
A_73_109303	XM_598575	3.07863	ENSBTAT00000054650		PREDICTED: Bos taurus glucosaminyl (N-acetyl) transferase 2, I-branching enzyme-like (GCNT2), mRNA
A_73_109307	NM_177509	3.26895	ENSBTAT00000019543	AANAT	Serotonin N-acetyltransferase (Serotonin acetylase)(EC 2.3.1.87)(Aralkylamine N-acetyltransferase)(AA-NAT) [Source:UniProtKB/Swiss-Prot;Acc:O02785]
A_73_109314	NM_001015611	9.06074	ENSBTAT00000005469		Bos taurus 4-hydroxyphenylpyruvate dioxygenase (HPD), mRNA
A_73_109353	XM_590171	3.88526	ENSBTAT00000035277		PREDICTED: Bos taurus olfactory receptor, family 7, subfamily A, member 17-like (LOC512624), partial mRNA
A_73_109356	XM_606964	3.19175	ENSBTAT00000016503	ENOX1	ecto-NOX disulfide-thiol exchanger 1 [Source:HGNC Symbol;Acc:25474]
A_73_109379	EE906397	2.78316			Unidentified transcripts on BTA29 position 6861003-6860672
A_73_109383	XM_583626	2.01327	ENSBTAT00000026537	CCDC64B	coiled-coil domain containing 64B [Source:HGNC Symbol;Acc:33584]
A_73_109385	XM_866704	2.82464	ENSBTAT00000011394	HTATSF1	HTATSF1 protein Fragment [Source:UniProtKB/TrEMBL;Acc:Q2KIC3]
A_73_109399	XM_868665	2.41616			PREDICTED: Bos taurus similar to Exosome complex exonuclease RRP4 (Ribosomal RNA processing protein 4) (Exosome component 2), transcript variant 1 (LOC615712)
A_73_109403	XM_597107	2.99421	ENSBTAT00000044451		Breast cancer and salivary gland expression protein Fragment [Source:UniProtKB/TrEMBL;Acc:Q14V40]
A_73_109411	XM_867573	4.10994	ENSBTAT00000005083	NDRG4	NDRG family member 4 [Source:RefSeq peptide;Acc:NP_001069163]
A_73_109419	XM_610325	3.41963	ENSBTAT00000034341	LAD1	ladinin 1 [Source:HGNC Symbol;Acc:6472]
A_73_109427	XM_869856	6.83866			PREDICTED: Bos taurus transmembrane inner ear-like (TMIE), mRNA
A_73_109444	CB447010	5.13018			Bos taurus similar to Homo sapiens exostoses (multiple)-like 3 (EXTL3)
A_73_109447	XM_595873	3.69487			PREDICTED: Bos taurus similar to ferritin, heavy polypeptide-like 17 (LOC517698)
A_73_109449	XM_867564	3.50071	ENSBTAT00000061226	JMY	junction mediating and regulatory protein, p53 cofactor [Source:HGNC Symbol;Acc:28916]
A_73_109452	XM_587110	2.02803	ENSBTAT00000002705	MEN1	menin [Source:RefSeq peptide;Acc:NP_001069629]
A_73_109455	XM_589038	2.06506			Bos taurus similar to Homo sapiens RUN and TBC1 domain containing 1 (RUTBC1)
A_73_109459	XM_870720	2.3391			PREDICTED: Bos taurus similar to small GTP-binding tumor suppressor 1 (LOC618387)
A_73_109461	XM_870333	3.76391			PREDICTED: Bos taurus similar to T07H6.5 (LOC618001)
A_73_109464	XM_581735	6.03927			PREDICTED: Bos taurus similar to Transmembrane protein with EGF-like and two follistatin-like domains 2 precursor (Tomoregulin) (TR) (LOC538644)
A_73_109468	EE911949	5.72638	ENSBTAT00000009984	RARG	RARG protein [Source:UniProtKB/TrEMBL;Acc:Q08DD4]
A_73_109474	XM_593519	2.20015	ENSBTAT00000046385	MALT1	mucosa associated lymphoid tissue lymphoma translocation gene 1 [Source:HGNC Symbol;Acc:6819]
A_73_109481	NM_174728	2.75791	ENSBTAT00000021449	CABP5	Calcium-binding protein 5 (CaBP5) [Source:UniProtKB/Swiss-Prot;Acc:Q9N1Q8]
A_73_109510	XM_585700	2.56035	ENSBTAT00000043126	KRT26	Keratin, type I cytoskeletal 26 (Cytokeratin-26)(CK-26)(Keratin-26)(K26)(Type I inner root sheath-specific keratin-K25irs2) [Source:UniProtKB/Swiss-Prot;Acc:A6H712]
A_73_109525	XM_584746	2.52726	ENSBTAT00000057102		Trophoblast Kunitz domain protein 3 Fragment [Source:UniProtKB/TrEMBL;Acc:Q9N0X6]
A_73_109531	XM_869863	5.97007	ENSBTAT00000009286	GPHA2	glycoprotein hormone alpha 2 [Source:HGNC Symbol;Acc:18054]
A_73_109538	XM_588576	5.85221			PREDICTED: Bos taurus protocadherin gamma subfamily A, 5 (PCDHGA5), mRNA
A_73_109546	XM_582905	2.16982	ENSBTAT00000012004	CBX8	chromobox homolog 8 (Pc class homolog, Drosophila) [Source:RefSeq peptide;Acc:NP_001071330]
A_73_109577	XM_598183	2.80561	ENSBTAT00000004726		PREDICTED: Bos taurus monooxygenase DBH-like 2-like (LOC519952), mRNA
A_73_109582	XM_866951	2.96609	ENSBTAT00000001831	MTF2	metal response element binding transcription factor 2 [Source:RefSeq peptide;Acc:NP_001040021]
A_73_109586	NM_001014886	2.17414	ENSBTAT00000021427	PRICKLE3	LIM domain only 6 [Source:RefSeq peptide;Acc:NP_001014886]
A_73_109593	XM_591271	3.40341	ENSBTAT00000001164	ERAP2	Endoplasmic reticulum aminopeptidase 2 (EC 3.4.11.-) [Source:UniProtKB/Swiss-Prot;Acc:A6QPT7]
A_73_109594	XM_866247	5.88218	ENSBTAT00000007163	UGGT1	UDP-glucose glycoprotein glucosyltransferase 1 [Source:HGNC Symbol;Acc:15663]
A_73_109596	XM_612852	4.05781	ENSBTAT00000016037	GEMIN5	PREDICTED: Bos taurus misc_RNA (LOC533444), miscRNA. [Source:RefSeq DNA;Acc:XR_027853]
A_73_109607	CB424747	3.00857			PREDICTED: Bos taurus oligodendrocyte transcription factor 1 (predicted)-like (OLIG1), mRNA
A_73_109610	NM_001034213	3.51114	ENSBTAT00000017174	NCAPH	non-SMC condensin I complex, subunit H [Source:RefSeq peptide;Acc:NP_001029385]
A_73_109619	hmm233868	4.3818			Bos taurus HMM233868 similar to phosphoinositide-3-kinase, regulatory subunit 4, p150
A_73_109625	BI682802	4.73611			PREDICTED: Bos taurus high-mobility group 20A-like (LOC100298890), mRNA
A_73_109626	XM_868176	4.6695	ENSBTAT00000003266	NKX6-1	NK6 homeobox 1 [Source:HGNC Symbol;Acc:7839]
A_73_109635	XM_584354	4.08723	ENSBTAT00000046321	FAM101A	PREDICTED: Bos taurus Protein FAM101A-like (LOC507695), mRNA
A_73_109650	XM_594391	3.01907			PREDICTED: Bos taurus G-protein signaling modulator 3 (AGS3-like, C. elegans)-like (GPSM3), mRNA
A_73_109652	XM_583952	3.06155			Bos taurus similar to Homo sapiens interleukin 6 receptor (IL6R), transcript variant 2
A_73_109655	XM_614692	5.55255	ENSBTAT00000027154	C3orf67	PREDICTED: Bos taurus hypothetical LOC534800 (LOC534800), mRNA
A_73_109666	XM_593617	3.18183			Bos taurus similar to Homo sapiens dachsous 1 (Drosophila) (DCHS1)
A_73_109669	XM_586617	2.4308	ENSBTAT00000026552	WBSCR27	PREDICTED: Bos taurus misc_RNA (LOC509616), miscRNA. [Source:RefSeq DNA;Acc:XR_028609]
A_73_109672	XM_592364	5.62568	ENSBTAT00000000968	OR1J1	olfactory receptor, family 1, subfamily J, member 1 [Source:HGNC Symbol;Acc:8208]
A_73_109681	AW417048	2.10646			Unidentified transcripts on BTA8 position 24418273-24418926
A_73_109682	XM_864029	3.12444	ENSBTAT00000024166	CASP2	caspase 2, apoptosis-related cysteine peptidase [Source:HGNC Symbol;Acc:1503]
A_73_109695	XM_610190	13.648	ENSBTAT00000017043	TTLL11	tubulin tyrosine ligase-like family, member 11 [Source:RefSeq peptide;Acc:NP_001095742]
A_73_109705	XM_600787	3.49495			PREDICTED: Bos taurus similar to C06A8.6 (LOC522502), partial mRNA.
A_73_109719	NM_181031	2.10171	ENSBTAT00000000596	PPP2CA	Serine/threonine-protein phosphatase 2A catalytic subunit alpha isoform (PP2A-alpha)(EC 3.1.3.16) [Source:UniProtKB/Swiss-Prot;Acc:P67774]
A_73_109737	XM_590420	8.93306	ENSBTAT00000023031	ARL14	ADP-ribosylation factor-like 14 [Source:HGNC Symbol;Acc:22974]
A_73_109742	XM_867630	3.45044	ENSBTAT00000011690	NOS1	nitric oxide synthase 1 (neuronal) [Source:HGNC Symbol;Acc:7872]
A_73_109762	XM_583775	2.16589	ENSBTAT00000057378	DCLK3	PREDICTED: Bos taurus misc_RNA (DCLK3), miscRNA. [Source:RefSeq DNA;Acc:XR_042892]
A_73_109769	XM_870311	4.83776	ENSBTAT00000039810	C11orf42	PREDICTED: Bos taurus Chromosome 11 open reading frame 42-like (LOC617978), mRNA
A_73_109770	XM_598319	5.3131	ENSBTAT00000016591	MGAT3	mannosyl (beta-1,4-)-glycoprotein beta-1,4-N-acetylglucosaminyltransferase [Source:HGNC Symbol;Acc:7046]
A_73_109782	CB429080	4.08531	ENSBTAT00000027950	P2RY14	P2Y purinoceptor 14 (P2Y14)(UDP-glucose receptor) [Source:UniProtKB/Swiss-Prot;Acc:Q3SX17]
A_73_109788	XM_602553	3.76324	ENSBTAT00000019647	GPR119	G protein-coupled receptor 119 [Source:HGNC Symbol;Acc:19060]
A_73_109793	XM_581416	2.38697	ENSBTAT00000014829	CYTL1	cytokine-like 1 [Source:HGNC Symbol;Acc:24435]
A_73_109799	XM_614245	3.75815	ENSBTAT00000032902	LBX1	ladybird homeobox 1 [Source:HGNC Symbol;Acc:16960]
A_73_109800	XM_611840	14.4926	ENSBTAT00000009755	GDF11	growth differentiation factor 11 [Source:HGNC Symbol;Acc:4216]
A_73_109808	BI535011	8.70454	ENSBTAT00000021623	PLEK2	pleckstrin 2 [Source:RefSeq peptide;Acc:NP_001095804]
A_73_109823	XM_602625	2.39536	ENSBTAT00000010116	SLC45A3	solute carrier family 45, member 3 [Source:HGNC Symbol;Acc:8642]
A_73_109824	XM_608813	2.17862	ENSBTAT00000020539	PPEF2	protein phosphatase, EF-hand calcium binding domain 2 [Source:HGNC Symbol;Acc:9244]
A_73_109829	BM432245	2.40199			Bos taurus AIG2-like domain 1 (A2LD1), mRNA
A_73_109837	CB431366	3.55152			Bos taurus gap junction protein, alpha 5, 40kDa (GJA5), mRNA
A_73_109848	XM_594221	2.20833	ENSBTAT00000000091	MRPS30	28S ribosomal protein S30, mitochondrial (S30mt)(MRP-S30) [Source:UniProtKB/Swiss-Prot;Acc:P82924]
A_73_109850	XM_617548	2.12567	ENSBTAT00000028854	PDZD9	PDZ domain-containing protein C16orf65 homolog [Source:UniProtKB/Swiss-Prot;Acc:Q32KW7]
A_73_109866	XM_867763	2.35184	ENSBTAT00000012510	FAM109B	Protein FAM109B [Source:UniProtKB/Swiss-Prot;Acc:Q1RMU7]
A_73_109868	NM_174174	3.53779	ENSBTAT00000001574	ROM1	Rod outer segment membrane protein 1 (ROSP1) [Source:UniProtKB/Swiss-Prot;Acc:P52205]
A_73_109878	CB452974	2.77976			Bos taurus tubulin, alpha-like 3 (TUBAL3), mRNA
A_73_109894	XM_594482	3.53076	ENSBTAT00000047970	ABCC4	PREDICTED: Bos taurus ABCC4 protein-like (LOC516329), partial mRNA
A_73_109928	XM_594146	2.07014	ENSBTAT00000000604	TLR5	Toll-like receptor 5 [Source:UniProtKB/TrEMBL;Acc:Q2LDA0]
A_73_109933	XM_613085	7.09409			Bos taurus similar to Homo sapiens ephrin-A3 (EFNA3)
A_73_109946	XM_601516	5.20208	ENSBTAT00000015960	KRT78	Keratin, type II cytoskeletal 78 (Cytokeratin-78)(CK-78)(Keratin-78)(K78)(Type-II keratin Kb40) [Source:UniProtKB/Swiss-Prot;Acc:A6QNX5]
A_73_109963	XM_588997	2.49871	ENSBTAT00000053568		PREDICTED: Bos taurus olfactory receptor 1029-like (LOC511623), mRNA
A_73_109973	XM_602352	4.83622	ENSBTAT00000037035		PREDICTED: Bos taurus t-complex protein 10a-like (LOC524034), mRNA
A_73_109983	XM_587855	2.1891			PREDICTED: Bos taurus similar to PTEN induced putative kinase 1 (LOC510683)
A_73_109984	XM_869992	2.70732	ENSBTAT00000025729	C4A	PREDICTED: Bos taurus similar to Complement C4 precursor (LOC617685)
A_73_109985	XM_581197	2.59069	ENSBTAT00000049485	TSC2	tuberous sclerosis 2 [Source:HGNC Symbol;Acc:12363]
A_73_109989	XM_867443	2.17382			PREDICTED: Bos taurus similar to DNA repair endonuclease XPF (DNA excision repair protein ERCC-4) (DNA-repair protein complementing XP-F cell) (Xeroderma pigmentosum group F complementing protein) (LOC615591)
A_73_109995	NM_001034453	2.14536	ENSBTAT00000000705	CCDC104	coiled-coil domain containing 104 [Source:HGNC Symbol;Acc:30540]
A_73_109996	XM_593442	3.56035	ENSBTAT00000044205	MYL6B	smooth muscle and non-muscle myosin alkali light chain 6B [Source:RefSeq peptide;Acc:NP_001069181]
A_73_110008	XM_605161	2.95386	ENSBTAT00000037969		LOC526787 protein Fragment [Source:UniProtKB/TrEMBL;Acc:Q1LZH3]
A_73_110017	XM_589119	3.45813			Bos taurus similar to Homo sapiens p21(CDKN1A)-activated kinase 4 (PAK4), transcript variant 1
A_73_110040	NM_001001134	2.05394	ENSBTAT00000002169	SLCO3A1	Solute carrier organic anion transporter family member 3A1 (Organic anion-transporting polypeptide D)(OATP-D) [Source:UniProtKB/Swiss-Prot;Acc:Q8HYW2]
A_73_110056	XM_604290	4.40232	ENSBTAT00000049292	PDGFD	platelet derived growth factor D [Source:RefSeq peptide;Acc:NP_001077175]
A_73_110086	EE895437	3.69755			Bos taurus hematopoietic cell-specific Lyn substrate 1 (HCLS1), mRNA
A_73_110090	AW336654	2.60408			Bos taurus exosome component 10 (EXOSC10), mRNA
A_73_110095	XM_618148	4.69071			PREDICTED: Bos taurus similar to WNK lysine deficient protein kinase 3 isoform 1 (LOC537959)
A_73_110117	XM_595306	2.43278			PREDICTED: Bos taurus similar to XLalphas protein (LOC517141)
A_73_110121	EE946754	4.28076			Unidentified transcripts
A_73_110122	XM_879844	2.57849			Bos taurus similar to Homo sapiens nuclear factor I/X (CCAAT-binding transcription factor) (NFIX)
A_73_110123	XM_593853	4.75293	ENSBTAT00000057565	OR2A5	olfactory receptor, family 2, subfamily A, member 5 [Source:HGNC Symbol;Acc:8232]
A_73_110127	XM_865762	7.58977			PREDICTED: Bos taurus similar to CMRF35-A antigen precursor (CMRF-35) (LOC614313)
A_73_110129	NM_001024522	2.06208	ENSBTAT00000012027	FEZ1	zygin 1 [Source:RefSeq peptide;Acc:NP_001019693]
A_73_110141	XM_864125	4.377	ENSBTAT00000057430	OR2C3	PREDICTED: Bos taurus olfactory receptor Olr1654-like (LOC613390), mRNA
A_73_110142	EE892113	2.25094			Unidentified transcripts on BTA18 position 18255404-18256098
A_73_110148	BM256148	2.04942			Bos taurus podocan (PODN), mRNA
A_73_110151	XM_592554	2.4633	ENSBTAT00000030663	MST1	macrophage stimulating 1 (hepatocyte growth factor-like) [Source:RefSeq peptide;Acc:NP_001069145]
A_73_110154	XM_867799	2.56008	ENSBTAT00000012511	C22orf32	UPF0466 protein C22orf32 homolog, mitochondrial Precursor [Source:UniProtKB/Swiss-Prot;Acc:Q2M2S2]
A_73_110164	AU231499	5.16433	ENSBTAT00000012742	TMEM184B	Transmembrane protein 184B [Source:UniProtKB/Swiss-Prot;Acc:A2VDL9]
A_73_110171	EE902522	3.9825			Bos taurus ATPase, Na+/K+ transporting, beta 4 polypeptide (ATP1B4), mRNA
A_73_110179	AV599376	2.31129			Bos taurus similar to Homo sapiens insulin-like growth factor binding protein 5 (IGFBP5)
A_73_110180	XM_875452	6.864	ENSBTAT00000001651	TFAP2A	Transcription factor AP-2-alpha (AP2-alpha)(Activating enhancer-binding protein 2-alpha)(AP-2 transcription factor)(Activator protein 2)(AP-2) [Source:UniProtKB/Swiss-Prot;Acc:A1A4R9]
A_73_110182	CB439785	3.33343			PREDICTED: Bos taurus hypothetical LOC514035 (LOC514035), mRNA
A_73_110186	XM_866444	4.65778			PREDICTED: Bos taurus similar to Maltase-glucoamylase, intestinal (LOC614808), partial mRNA.
A_73_110189	XM_871032	2.10877			PREDICTED: Bos taurus similar to LY6/PLAUR domain containing 2 (LOC618707)
A_73_110194	NM_001035494	2.02219	ENSBTAT00000052707	RPH3AL	Bos taurus rabphilin 3A-like (without C2 domains) (RPH3AL), mRNA. [Source:RefSeq DNA;Acc:NM_001035494]
A_73_110212	XM_599805	2.14409	ENSBTAT00000004201	IQSEC1	PREDICTED: Bos taurus nucleoporin 210kDa (NUP210), mRNA
A_73_110238	NM_001024558	2.44023	ENSBTAT00000007798	PRKAB1	5'-AMP-activated protein kinase subunit beta-1 (AMPK subunit beta-1)(AMPKb) [Source:UniProtKB/Swiss-Prot;Acc:Q5BIS9]
A_73_110242	XM_609599	2.66644	ENSBTAT00000046144	ERCC6	excision repair cross-complementing rodent repair deficiency, complementation group 6 [Source:HGNC Symbol;Acc:3438]
A_73_110244	XM_586090	4.07306	ENSBTAT00000002404	INO80B	high mobility group AT-hook 1-like 4 [Source:RefSeq peptide;Acc:NP_001098817]
A_73_110245	NM_001034406	2.04122	ENSBTAT00000042987	ZC3H14	Zinc finger CCCH domain-containing protein 14 [Source:UniProtKB/Swiss-Prot;Acc:Q3ZC82]
A_73_110250	XM_617505	3.40463	ENSBTAT00000061047	HPSE2	heparanase 2 [Source:HGNC Symbol;Acc:18374]
A_73_110252	XM_603780	6.51988	ENSBTAT00000001696	ELMO3	Engulfment and cell motility protein 3 [Source:UniProtKB/Swiss-Prot;Acc:A6QR40]
A_73_110255	XM_617543	6.98288	ENSBTAT00000024042	CD80	CD80 anitgen Precursor; Fragment [Source:UniProtKB/TrEMBL;Acc:O46405]
A_73_110265	NM_174385	6.90138	ENSBTAT00000029274	LTBP2	Latent-transforming growth factor beta-binding protein 2 Precursor (LTBP-2) [Source:UniProtKB/Swiss-Prot;Acc:Q28019]
A_73_110266	XM_604087	5.67771	ENSBTAT00000022291	NOX1	NADPH oxidase 1 [Source:HGNC Symbol;Acc:7889]
A_73_110270	XM_608364	2.48813	ENSBTAT00000002538	DSG3	desmoglein 3 (pemphigus vulgaris antigen) [Source:HGNC Symbol;Acc:3050]
A_73_110271	NM_174496	3.60986	ENSBTAT00000007208	ADAM10	Disintegrin and metalloproteinase domain-containing protein 10 Precursor (ADAM 10)(EC 3.4.24.81)(Mammalian disintegrin-metalloprotease)(Myelin-associated metalloproteinase)(Kuzbanian protein homolog)(CD156c antigen) [Source:UniProtKB/Swiss-Prot;Acc:Q10741]
A_73_110277	XM_583575	3.47248			PREDICTED: Bos taurus 5-hydroxytryptamine receptor 2C-like (LOC538909), partial mRNA
A_73_110278	AV613237	2.77575			Bos taurus chromobox homolog 6 (CBX6), mRNA
A_73_110280	XM_865816	4.1689			Bos taurus similar to Homo sapiens similar to dJ402H5.2 (novel protein similar to worm and fly proteins) (LOC442213)
A_73_110285	XM_871219	4.08302			PREDICTED: Bos taurus similar to PTPRF interacting protein alpha 1 isoform a (LOC618902)
A_73_110305	CB419868	10.052			Bos taurus ISL LIM homeobox 2 (ISL2), mRNA
A_73_110308	XM_617283	10.4211	ENSBTAT00000017093	KIF4A	kinesin family member 4A [Source:HGNC Symbol;Acc:13339]
A_73_110309	AW478888	3.40169			Unidentified transcripts on BTA10 position 37700545-37701291
A_73_110311	NM_001024491	2.72331	ENSBTAT00000027092	FAM161B	hypothetical protein LOC507530 [Source:RefSeq peptide;Acc:NP_001019662]
A_73_110316	XM_589389	2.10851	ENSBTAT00000017935	CYP27A1	cytochrome P450, family 27, subfamily A, polypeptide 1 [Source:RefSeq peptide;Acc:NP_001076882]
A_73_110323	NM_001015524	2.23073	ENSBTAT00000003186	ASCC2	activating signal cointegrator 1 complex subunit 2 [Source:RefSeq peptide;Acc:NP_001015524]
A_73_110334	XM_870156	10.2032			Bos taurus similar to Homo sapiens POU domain, class 3, transcription factor 1 (POU3F1)
A_73_110335	EE902203	5.72218			Unidentified transcripts
A_73_110350	CB533064	16.6571			PREDICTED: Bos taurus hypothetical LOC783335 (IL17RE), mRNA
A_73_110363	XM_613257	5.54315	ENSBTAT00000020236	LOXHD1	lipoxygenase homology domains 1 [Source:HGNC Symbol;Acc:26521]
A_73_110374	XM_594120	3.12652	ENSBTAT00000015049	EMILIN1	elastin microfibril interfacer 1 [Source:HGNC Symbol;Acc:19880]
A_73_110383	CB422664	2.47323			Unidentified transcripts on BTA7 position 38215378-38214172
A_73_110401	XM_601246	4.43976	ENSBTAT00000024688	SPAG16	PREDICTED: Bos taurus sperm associated antigen 16 (SPAG16), mRNA
A_73_110405	NM_001038501	3.45213	ENSBTAT00000008447	ATP5F1	ATP synthase subunit b, mitochondrial Precursor (ATPase subunit b) [Source:UniProtKB/Swiss-Prot;Acc:P13619]
A_73_110412	XM_588651	2.47817	ENSBTAT00000024713	CUL4B	cullin 4B [Source:HGNC Symbol;Acc:2555]
A_73_110424	NM_174037	2.49013	ENSBTAT00000056239		delta-like 1 homolog [Source:RefSeq peptide;Acc:NP_776462]
A_73_110434	CB171932	2.80029			PREDICTED: Bos taurus hypothetical LOC100138505 (LOC100138505), mRNA
A_73_110436	XM_601055	5.33584	ENSBTAT00000016103	NTN1	netrin 1 [Source:HGNC Symbol;Acc:8029]
A_73_110442	XM_866773	9.27688			PREDICTED: Bos taurus similar to TruB pseudouridine (psi) synthase homolog 1 (LOC615068)
A_73_110445	CB431018	2.50503			Bos taurus similar to Homo sapiens tigger transposable element derived 1 (TIGD1)
A_73_110447	XM_591274	4.22601	ENSBTAT00000025773		PREDICTED: Bos taurus olfactory receptor 73-like (LOC513575), mRNA
A_73_110450	XM_612626	7.10568	ENSBTAT00000061008	GRM8	glutamate receptor, metabotropic 8 [Source:HGNC Symbol;Acc:4600]
A_73_110456	NM_001017933	2.01396	ENSBTAT00000024017	ACADSB	Short/branched chain specific acyl-CoA dehydrogenase, mitochondrial Precursor (SBCAD)(EC 1.3.99.-)(2-methyl branched chain acyl-CoA dehydrogenase)(2-MEBCAD)(2-methylbutyryl-coenzyme A dehydrogenase)(2-methylbutyryl-CoA dehydrogenase) [Source:UniProtKB/Swiss-Prot;Acc:Q5EAD4]
A_73_110461	XM_580809	3.03894	ENSBTAT00000020355	LTBR	lymphotoxin beta receptor (TNFR superfamily, member 3) [Source:RefSeq peptide;Acc:NP_001096698]
A_73_110463	AW669782	2.21792			PREDICTED: Bos taurus asparagine-linked glycosylation 11, alpha-1,2-mannosyltransferase homolog (yeast) (ALG11), mRNA
A_73_110474	CB221691	2.27751			Unidentified transcripts on BTA29 position 43301253-43300539
A_73_110476	XM_869558	2.64764	ENSBTAT00000061442	KSR2	kinase suppressor of ras 2 [Source:HGNC Symbol;Acc:18610]
A_73_110479	XM_593715	4.20605	ENSBTAT00000012697	HEATR6	PREDICTED: Bos taurus misc_RNA (LOC515657), miscRNA. [Source:RefSeq DNA;Acc:XR_028500]
A_73_110497	NM_173914	2.02802	ENSBTAT00000012362	GAL	Galanin Precursor [Contains Galanin;Galanin message-associated peptide(GMAP)] [Source:UniProtKB/Swiss-Prot;Acc:P11242]
A_73_110501	XM_870661	3.96511			Bos taurus similar to PREDICTED: Homo sapiens septin 8, transcript variant 1 (SEPT8)
A_73_110513	XM_592494	2.86828	ENSBTAT00000004337	DOK2	Docking protein 2 (Downstream of tyrosine kinase 2) [Source:UniProtKB/Swiss-Prot;Acc:A7MBB8]
A_73_110514	XM_584810	3.32793	ENSBTAT00000029403	RDH13	retinol dehydrogenase 13 [Source:RefSeq peptide;Acc:NP_001068813]
A_73_110526	XM_866965	3.03268			PREDICTED: Bos taurus similar to cholecystokinin B receptor (LOC615217)
A_73_110528	XM_869540	2.21849			Bos taurus similar to Homo sapiens coiled-coil domain containing 114 (CCDC114)
A_73_110564	XM_587177	3.74319	ENSBTAT00000023744	PRPH	peripherin [Source:RefSeq peptide;Acc:NP_001095848]
A_73_110586	BE476952	2.12932			Unidentified transcripts
A_73_110591	XM_883151	2.23998			PREDICTED: Bos taurus similar to zinc finger protein 548, transcript variant 3 (LOC504913)
A_73_110602	BE757901	3.07746			Bos taurus similar to Homo sapiens retinoid X receptor, alpha (RXRA)
A_73_110607	XM_588295	4.61715	ENSBTAT00000025227	ELP2	elongation protein 2 homolog (S. cerevisiae) [Source:HGNC Symbol;Acc:18248]
A_73_110610	XM_580324	7.09264	ENSBTAT00000055505		PREDICTED: Bos taurus heterogeneous nuclear ribonucleoprotein A2/B1-like (LOC538435), mRNA
A_73_110611	NM_001034432	3.07894	ENSBTAT00000055022	CREB3L3	Cyclic AMP-responsive element-binding protein 3-like protein 3 (cAMP-responsive element-binding protein 3-like protein 3) [Contains Processed cyclic AMP-responsive element-binding protein 3-like protein 3] [Source:UniProtKB/Swiss-Prot;Acc:Q3SYZ3]
A_73_110613	XM_870891	3.26583	ENSBTAT00000055860		NKG2C protein [Source:RefSeq peptide;Acc:NP_001091632]
A_73_110631	XM_869814	2.60399	ENSBTAT00000024979	GJD3	PREDICTED: Bos taurus gap junction protein, delta 3, 31.9kDa-like (GJD3), mRNA
A_73_110640	XM_870621	2.35385	ENSBTAT00000001570	SUV420H1	Histone-lysine N-methyltransferase SUV420H1 (EC 2.1.1.43)(Suppressor of variegation 4-20 homolog 1)(Su(var)4-20 homolog 1)(Suv4-20h1) [Source:UniProtKB/Swiss-Prot;Acc:Q29RP8]
A_73_110649	XM_588574	2.71477			Bos taurus similar to Homo sapiens protocadherin gamma subfamily A, 6 (PCDHGA6), transcript variant 1
A_73_110654	XM_585242	4.84484	ENSBTAT00000013429	GOLT1A	Vesicle transport protein GOT1A (Golgi transport 1 homolog A) [Source:UniProtKB/Swiss-Prot;Acc:Q2NKV8]
A_73_110672	XM_587317	5.88406	ENSBTAT00000015839	PRG4	Superficial zone protein Fragment [Source:UniProtKB/TrEMBL;Acc:O77765]
A_73_110683	XM_599512	2.02242	ENSBTAT00000057082		PREDICTED: Bos taurus olfactory receptor 1178-like (LOC521252), mRNA
A_73_110691	XM_582315	2.01481	ENSBTAT00000061045	SRPK2	SRPK2 protein Fragment [Source:UniProtKB/TrEMBL;Acc:Q17QG7]
A_73_110711	XM_618607	3.47451	ENSBTAT00000019564	FAM81A	PREDICTED: Bos taurus hypothetical LOC538402 (LOC538402), mRNA
A_73_110732	XM_616575	2.84694			Bos taurus similar to Homo sapiens embigin homolog (mouse) (EMB)
A_73_110736	XM_867643	2.13612	ENSBTAT00000032936	DNMT3A	DNA methyltransferase 3a isoform 4 Fragment [Source:UniProtKB/TrEMBL;Acc:Q7YRV8]
A_73_110757	CB437064	2.0262			PREDICTED: Bos taurus hypothetical LOC783259 (LOC783259), mRNA
A_73_110760	XM_603591	3.95688	ENSBTAT00000018189	WSCD2	WSC domain containing 2 [Source:HGNC Symbol;Acc:29117]
A_73_110772	NM_001035420	2.24304	ENSBTAT00000027671	CNN2	Calponin-2 (Calponin H2, smooth muscle)(Neutral calponin) [Source:UniProtKB/Swiss-Prot;Acc:Q3SYU6]
A_73_110774	XM_599954	9.5454	ENSBTAT00000012237	ZC3H4	zinc finger CCCH-type containing 4 [Source:HGNC Symbol;Acc:17808]
A_73_110776	XM_602388	3.90611	ENSBTAT00000008376	BAI1	brain-specific angiogenesis inhibitor 1 [Source:HGNC Symbol;Acc:943]
A_73_110820	XM_864707	6.02857			PREDICTED: Bos taurus similar to Yippee-like protein 4 (LOC613682)
A_73_110823	XM_867466	2.02938	ENSBTAT00000021371		PREDICTED: Bos taurus similar to CCAAT-binding transcription factor subunit B (CBF-B) (NF-Y protein chain A) (NF-YA) (CAAT-box DNA binding protein subunit A) (LOC512119)
A_73_110825	CB460004	4.86498			Unidentified transcripts on BTA20 position 18325262-18324821
A_73_110831	XM_588613	2.67268			PREDICTED: Bos taurus similar to axonemal dynein heavy chain 7 (LOC511303)
A_73_110839	CB424072	7.04418			Bos taurus carbohydrate (N-acetylglucosamine-6-O) sulfotransferase 2 (CHST2), mRNA
A_73_110845	XM_606161	5.48264	ENSBTAT00000015760	KCNE3	potassium voltage-gated channel, Isk-related family, member 3 [Source:HGNC Symbol;Acc:6243]
A_73_110847	XM_612461	2.59794	ENSBTAT00000026744	ABCC3	Bos taurus similar to Homo sapiens ATP-binding cassette, sub-family C (CFTR/MRP), member 3 (ABCC3)
A_73_110854	EE889948	3.70558			Unidentified transcripts on BTA10 position 31271644-31270916
A_73_110882	XM_588414	6.46864	ENSBTAT00000055482		PREDICTED: Bos taurus olfactory receptor-like (LOC539623), mRNA
A_73_110887	XM_875643	2.08226			Bos taurus similar to Homo sapiens interleukin 17 receptor C (IL17RC), transcript variant 1
A_73_110907	XM_583927	3.73734			PREDICTED: Bos taurus similar to NACHT, leucine rich repeat and PYD containing 7 isoform 1 (LOC507335)
A_73_110937	XM_881226	4.39789	ENSBTAT00000010709	GCM1	Glial cells missing-1 protein Fragment [Source:UniProtKB/TrEMBL;Acc:Q866T0]
A_73_110939	NM_001035294	2.61376	ENSBTAT00000026137	SLA2	Src-like-adaptor 2 isoform a [Source:RefSeq peptide;Acc:NP_001030371]
A_73_110949	XM_591808	3.80032	ENSBTAT00000046169	FBXO43	F-box protein 43 [Source:HGNC Symbol;Acc:28521]
A_73_110952	XM_608553	2.18649			Bos taurus similar to Homo sapiens hypothetical protein LOC124751 (LOC124751)
A_73_110954	XM_866203	2.14664	ENSBTAT00000012348		angiotensin II receptor-associated protein [Source:RefSeq peptide;Acc:NP_001068831]
A_73_110968	XM_580639	3.40873			Bos taurus similar to Homo sapiens Ras association (RalGDS/AF-6) domain family 7 (RASSF7)
A_73_110970	XM_616203	3.07261	ENSBTAT00000050806	CNGB3	cyclic nucleotide gated channel beta 3 [Source:HGNC Symbol;Acc:2153]
A_73_110979	XM_598649	4.23769	ENSBTAT00000027101	RNF32	ring finger protein 32 [Source:HGNC Symbol;Acc:17118]
A_73_110995	XM_593139	2.20222	ENSBTAT00000047340		Bos taurus similar to PREDICTED: Homo sapiens chromosome 6 open reading frame 184, transcript variant 1 (C6orf184)
A_73_111004	XM_610461	2.58441	ENSBTAT00000017248	GFRAL	GDNF family receptor alpha like [Source:HGNC Symbol;Acc:32789]
A_73_111010	XM_604305	3.38876	ENSBTAT00000008354	EPHA1	EPH receptor A1 [Source:HGNC Symbol;Acc:3385]
A_73_111019	NM_001025340	2.03136	ENSBTAT00000024376	RPLP1	60S acidic ribosomal protein P1 [Source:UniProtKB/Swiss-Prot;Acc:Q56K14]
A_73_111023	CB446370	2.3958	ENSBTAT00000011694	PURA	purine-rich element binding protein A [Source:HGNC Symbol;Acc:9701]
A_73_111028	XM_594786	3.08174	ENSBTAT00000000179	AC008074.1	Galectin-related protein [Source:UniProtKB/Swiss-Prot;Acc:Q3ZCW2]
A_73_111030	CB457495	2.50626			Bos taurus similar to Homo sapiens forkhead box D1 (FOXD1)
A_73_111043	XM_602854	3.3386	ENSBTAT00000006535	NUP133	Actin, alpha skeletal muscle (Alpha-actin-1) [Source:UniProtKB/Swiss-Prot;Acc:P68138]
A_73_111050	XM_869163	2.25146			Bos taurus similar to Homo sapiens leucine rich repeat (in FLII) interacting protein 1 (LRRFIP1)
A_73_111052	CB440932	4.33943			Unidentified transcripts
A_73_111066	XM_869802	2.46584			PREDICTED: Bos taurus similar to Chitotriosidase 1 precursor (Chitinase 1) (LOC617527)
A_73_111084	XM_867244	4.48753	ENSBTAT00000004122	NDUFAF4	NADH dehydrogenase [ubiquinone] 1 alpha subcomplex assembly factor 4 (Hormone-regulated proliferation-associated protein of 20 kDa) [Source:UniProtKB/Swiss-Prot;Acc:A4FUH5]
A_73_111103	XM_617056	3.22317			PREDICTED: Bos taurus similar to PTPRF interacting protein alpha 2 (LOC536906)
A_73_111120	XM_867986	3.73102	ENSBTAT00000015745	PCDH20	protocadherin 20 [Source:HGNC Symbol;Acc:14257]
A_73_111156	XM_598311	4.83308			PREDICTED: Bos taurus similar to gamma-aminobutyric acid A receptor, epsilon (LOC520080)
A_73_111161	XM_604920	3.70843	ENSBTAT00000038474	C14orf73	PREDICTED: Bos taurus Chromosome 14 open reading frame 73-like (LOC526547), mRNA
A_73_111164	BF776433	2.81826			Unidentified transcripts on BTA23 position 11632969-11633633
A_73_111166	XM_617159	5.32154	ENSBTAT00000044761	RP11-431I8.2	intraflagellar transport 80 homolog (Chlamydomonas) [Source:HGNC Symbol;Acc:29262]
A_73_111172	XM_616919	2.30666	ENSBTAT00000036878	CNTNAP4	contactin associated protein-like 4 [Source:HGNC Symbol;Acc:18747]
A_73_111174	NM_001024509	2.26953	ENSBTAT00000028520	PSME1	Proteasome activator complex subunit 1 (Proteasome activator 28 subunit alpha)(PA28alpha)(PA28a) [Source:UniProtKB/Swiss-Prot;Acc:Q4U5R3]
A_73_111187	XM_589139	2.10312	ENSBTAT00000018631	PSTK	PSTK protein Fragment [Source:UniProtKB/TrEMBL;Acc:A7E3E4]
A_73_111197	XM_612284	3.04053	ENSBTAT00000048382	TTC21A	tetratricopeptide repeat domain 21A [Source:HGNC Symbol;Acc:30761]
A_73_111208	EE909909	10.8811			Unidentified transcripts on BTA18 position 13133777-13134519
A_73_111213	XM_596585	7.27765	ENSBTAT00000052588		PREDICTED: Bos taurus aldehyde oxidase 2-like (LOC518393), mRNA
A_73_111220	BF042401	3.75861			Bos taurus cysteinyl-tRNA synthetase 2, mitochondrial (putative) (CARS2), nuclear gene encoding mitochondrial protein, mRNA
A_73_111224	XM_593159	8.20222	ENSBTAT00000055896		Muscarinic receptor M5 Fragment [Source:UniProtKB/TrEMBL;Acc:Q8WMW9]
A_73_111234	XM_866651	4.72816	ENSBTAT00000009493	DPF1	D4, zinc and double PHD fingers family 1 [Source:RefSeq peptide;Acc:NP_001070323]
A_73_111240	XM_600254	3.15034			PREDICTED: Bos taurus similar to Nucleolar transcription factor 1 (Upstream binding factor 1) (UBF-1) (LOC521981)
A_73_111257	XM_602612	7.88887	ENSBTAT00000007649	OR2W3	olfactory receptor, family 2, subfamily W, member 3 [Source:HGNC Symbol;Acc:15021]
A_73_111260	NM_173996	4.763	ENSBTAT00000020965	BCAN	Brevican core protein Precursor [Source:UniProtKB/Swiss-Prot;Acc:Q28062]
A_73_111271	XM_599009	2.05813	ENSBTAT00000004042	LHX5	LIM homeobox protein 5 [Source:RefSeq peptide;Acc:NP_001095531]
A_73_111276	BI848637	2.28085			Bos taurus similar to Homo sapiens potassium channel, subfamily K, member 3 (KCNK3)
A_73_111280	XM_585546	2.18577	ENSBTAT00000016368	FAH	Fumarylacetoacetase (FAA)(EC 3.7.1.2)(Fumarylacetoacetate hydrolase)(Beta-diketonase) [Source:UniProtKB/Swiss-Prot;Acc:A5PKH3]
A_73_111282	XM_591582	2.60044	ENSBTAT00000011099	PCDH12	protocadherin 12 [Source:RefSeq peptide;Acc:NP_001091580]
A_73_111292	NM_001015561	2.70005	ENSBTAT00000054840	RPS26	40S ribosomal protein S26 [Source:UniProtKB/Swiss-Prot;Acc:Q56JV1]
A_73_111302	NM_001035296	2.2164	ENSBTAT00000014281	EIF3L	Eukaryotic translation initiation factor 3 subunit L (eIF3l)(Eukaryotic translation initiation factor 3 subunit E-interacting protein)(Eukaryotic translation initiation factor 3 subunit 6-interacting protein) [Source:UniProtKB/Swiss-Prot;Acc:Q3ZCK1]
A_73_111303	NM_174781	2.76831	ENSBTAT00000021895	AC009053.2	Pyruvate dehydrogenase phosphatase regulatory subunit, mitochondrial Precursor (PDPr) [Source:UniProtKB/Swiss-Prot;Acc:O46504]
A_73_111323	NM_001035351	3.3508	ENSBTAT00000024301	ACTN1	Alpha-actinin-1 (Alpha-actinin cytoskeletal isoform)(Non-muscle alpha-actinin-1)(F-actin cross-linking protein) [Source:UniProtKB/Swiss-Prot;Acc:Q3B7N2]
A_73_111324	XM_585826	2.63967			Bos taurus similar to Homo sapiens casein kinase 2, beta polypeptide (CSNK2B)
A_73_111325	XM_867624	8.69988	ENSBTAT00000018910	RPL34	PREDICTED: Bos taurus misc_RNA (LOC784243), miscRNA. [Source:RefSeq DNA;Acc:XR_027923]
A_73_111331	XM_588401	17.3584	ENSBTAT00000061313	IMPA2	inositol(myo)-1(or 4)-monophosphatase 2 [Source:HGNC Symbol;Acc:6051]
A_73_111333	XM_584893	2.72109			PREDICTED: Bos taurus kelch repeat and BTB (POZ) domain containing 7 (KBTBD7), mRNA
A_73_111334	XM_603051	2.77159	ENSBTAT00000022347	ERN1	endoplasmic reticulum to nucleus signaling 1 [Source:HGNC Symbol;Acc:3449]
A_73_111354	BE808461	2.60384			Unidentified transcripts on BTA15 position 19028022-19030294
A_73_111366	XM_588334	6.35234	ENSBTAT00000045571	AP000547.1	potassium large conductance calcium-activated channel, subfamily M beta member 3 [Source:HGNC Symbol;Acc:6287]
A_73_111370	XM_586639	4.49576	ENSBTAT00000015775	RSHL1	radial spoke head 4 homolog A (Chlamydomonas) [Source:HGNC Symbol;Acc:21558]
A_73_111377	XM_591379	2.88777	ENSBTAT00000061518	REV1	REV1 homolog (S. cerevisiae) [Source:HGNC Symbol;Acc:14060]
A_73_111383	XM_871164	3.71111	ENSBTAT00000027841	CHST12	carbohydrate (chondroitin 4) sulfotransferase 12 [Source:RefSeq peptide;Acc:NP_001071381]
A_73_111394	XM_591367	3.54388	ENSBTAT00000042938	C17orf104	PREDICTED: Bos taurus hypothetical LOC540078 (LOC540078), mRNA
A_73_111403	CB166832	2.12058			Bos taurus similar to Homo sapiens cytoplasmic linker associated protein 1 (CLASP1)
A_73_111422	XM_582852	2.08772			Bos taurus similar to Homo sapiens KIAA1012 (KIAA1012)
A_73_111430	XM_878981	2.33202	ENSBTAT00000011609	TRIM2	tripartite motif-containing 2 [Source:RefSeq peptide;Acc:NP_001077204]
A_73_111442	XM_881862	2.873			Bos taurus similar to Homo sapiens kinesin family member 9 (KIF9), transcript variant 3
A_73_111444	BF075869	2.23349	ENSBTAT00000014486	PPP1R1A	protein phosphatase 1, regulatory (inhibitor) subunit 1A [Source:HGNC Symbol;Acc:9286]
A_73_111446	XM_616331	9.50834	ENSBTAT00000061463	SDK2	sidekick homolog 2 (chicken) [Source:HGNC Symbol;Acc:19308]
A_73_111451	CB425939	2.05257			Unidentified transcripts on BTA17 position 43063090-43063883
A_73_111459	XM_595790	2.44585	ENSBTAT00000057131	USH2A	Usher syndrome 2A (autosomal recessive, mild) [Source:HGNC Symbol;Acc:12601]
A_73_111470	XM_865245	2.0918			PREDICTED: Bos taurus similar to Protein kinase, D1 type (nPKC-D1) (Protein kinase D) (Protein kinase C, mu type) (nPKC-mu) (LOC613978)
A_73_111502	XM_583018	2.24982	ENSBTAT00000019677	PBRM1	PB1 protein Fragment [Source:UniProtKB/TrEMBL;Acc:Q29RZ7]
A_73_111506	XM_869912	6.57777	ENSBTAT00000038100	PRSS23	Inactive serine protease 35 Precursor [Source:UniProtKB/Swiss-Prot;Acc:Q5E9X7]
A_73_111517	XM_608226	12.1528	ENSBTAT00000006411	TRAIP	TRAF interacting protein [Source:RefSeq peptide;Acc:NP_001095594]
A_73_111529	NM_174543	2.21992	ENSBTAT00000022141	GABRA4	Gamma-aminobutyric acid receptor subunit alpha-4 Precursor (GABA(A) receptor subunit alpha-4) [Source:UniProtKB/Swiss-Prot;Acc:P20237]
A_73_111541	XM_594205	2.29775	ENSBTAT00000008682	HLF	hepatic leukemia factor [Source:HGNC Symbol;Acc:4977]
A_73_111559	XM_580691	2.27538			Bos taurus similar to Homo sapiens reticulocalbin 1, EF-hand calcium binding domain (RCN1)
A_73_111573	XM_617518	8.09791			PREDICTED: Bos taurus similar to Sulfonylurea receptor 1 (LOC537356)
A_73_111574	CB456994	3.29878			Unidentified transcripts on BTA10 position 60525514-60525977
A_73_111576	EE909851	3.52356			Bos taurus hypothetical LOC508021 (MGC166151), mRNA
A_73_111579	XM_618107	2.17102	ENSBTAT00000019262	KPNA5	karyopherin alpha 5 (importin alpha 6) [Source:HGNC Symbol;Acc:6398]
A_73_111585	XM_872785	2.98305	ENSBTAT00000027216	EP400	Bos taurus similar to Homo sapiens E1A binding protein p400 (EP400)
A_73_111592	XM_869367	5.25752			PREDICTED: Bos taurus similar to nicotinamide nucleotide adenylyltransferase 2 (LOC617164), partial mRNA.
A_73_111594	XM_612645	3.56032	ENSBTAT00000018349	PBX1	pre-B-cell leukemia homeobox 1 [Source:HGNC Symbol;Acc:8632]
A_73_111597	XM_610929	4.67023	ENSBTAT00000044771	SGOL2	LOC532412 protein Fragment [Source:UniProtKB/TrEMBL;Acc:Q0VCD6]
A_73_111605	NM_001034401	2.64836	ENSBTAT00000009844	ACADS	Short-chain specific acyl-CoA dehydrogenase, mitochondrial Precursor (SCAD)(EC 1.3.99.2)(Butyryl-CoA dehydrogenase) [Source:UniProtKB/Swiss-Prot;Acc:Q3ZBF6]
A_73_111624	NM_174766	5.17396	ENSBTAT00000033609	TNS1	Tensin-1 [Source:UniProtKB/Swiss-Prot;Acc:Q9GLM4]
A_73_111625	XM_866160	4.285	ENSBTAT00000029688	REP15	RAB15 effector protein [Source:HGNC Symbol;Acc:33748]
A_73_111631	XM_606675	6.89402	ENSBTAT00000034300	PLEKHA7	pleckstrin homology domain containing, family A member 7 [Source:HGNC Symbol;Acc:27049]
A_73_111639	XM_867043	4.236			PREDICTED: Bos taurus similar to Syndecan-3 (SYND3) (LOC526988)
A_73_111665	XM_603655	2.88041	ENSBTAT00000000857	MIPOL1	MIPOL1 protein Fragment [Source:UniProtKB/TrEMBL;Acc:Q08DU2]
A_73_111680	XM_584132	2.61959	ENSBTAT00000046676	ABCC8	ATP-binding cassette, sub-family C (CFTR/MRP), member 8 [Source:HGNC Symbol;Acc:59]
A_73_111694	XM_866766	2.0864	ENSBTAT00000019199	TCF19	transcription factor 19 [Source:RefSeq peptide;Acc:NP_001077153]
A_73_111701	XM_869778	2.41748			PREDICTED: Bos taurus hypothetical LOC617505 (MCCD1), mRNA
A_73_111728	NM_001037478	2.09897	ENSBTAT00000023552	ABCG2	ATP-binding cassette sub-family G member 2 (CD338 antigen) [Source:UniProtKB/Swiss-Prot;Acc:Q4GZT4]
A_73_111736	XM_602032	2.38843	ENSBTAT00000033991	ATP8B2	ATPase, class I, type 8B, member 2 [Source:HGNC Symbol;Acc:13534]
A_73_111741	XM_614786	3.57992	ENSBTAT00000018632	IKZF1	KAROS family zinc finger 1 (Ikaros) [Source:RefSeq peptide;Acc:NP_001098727]
A_73_111773	XM_597474	2.92205	ENSBTAT00000020360	FBN2	fibrillin 2 [Source:HGNC Symbol;Acc:3604]
A_73_111776	XM_614563	3.42907	ENSBTAT00000015717	GRIA3	glutamate receptor, ionotrophic, AMPA 3 [Source:HGNC Symbol;Acc:4573]
A_73_111780	XM_588252	2.14421	ENSBTAT00000017152	EDEM1	ER degradation enhancer, mannosidase alpha-like 1 [Source:RefSeq peptide;Acc:NP_001096562]
A_73_111798	XM_617946	3.22123	ENSBTAT00000061591	EPHA6	EPH receptor A6 [Source:HGNC Symbol;Acc:19296]
A_73_111806	XM_865865	2.7343			PREDICTED: Bos taurus similar to glutamate receptor delta-1 subunit (LOC614379)
A_73_111842	NM_174601	2.21751	ENSBTAT00000018050	SLC1A5	Neutral amino acid transporter B(0) (ATB(0))(Sodium-dependent neutral amino acid transporter type 2)(Solute carrier family 1 member 5) [Source:UniProtKB/Swiss-Prot;Acc:Q95JC7]
A_73_111854	XM_596973	4.11728			PREDICTED: Bos taurus methyl-CpG binding domain protein 3-like 1-like (MBD3L2), mRNA
A_73_111889	XM_612707	4.57908	ENSBTAT00000003877	PRKG2	cGMP-dependant type II protein kinase [Source:UniProtKB/TrEMBL;Acc:D5HSX1]
A_73_111902	XM_868952	2.96754			PREDICTED: Bos taurus similar to Transforming acidic coiled-coil-containing protein 3 (ERIC-1) (LOC523422)
A_73_111908	XM_865596	4.36555	ENSBTAT00000043680	C14orf105	PREDICTED: Bos taurus hypothetical LOC614197 (LOC614197), mRNA
A_73_111909	XM_882582	2.21632	ENSBTAT00000017318	MINK1	misshapen-like kinase 1 [Source:RefSeq peptide;Acc:NP_001092846]
A_73_111926	XM_580707	3.10325	ENSBTAT00000048243	HBZ	hemoglobin, zeta [Source:HGNC Symbol;Acc:4835]
A_73_111927	XM_603833	4.49119	ENSBTAT00000020444	SLC16A4	solute carrier family 16, member 4 [Source:RefSeq peptide;Acc:NP_001094593]
A_73_111931	NM_001034414	9.2894	ENSBTAT00000011048	APBA3	amyloid beta (A4) precursor protein-binding, family A, member 3 [Source:RefSeq peptide;Acc:NP_001029586]
A_73_111937	XM_593788	7.38588	ENSBTAT00000045191	NKAPL	NFKB activating protein-like [Source:RefSeq peptide;Acc:NP_001095968]
A_73_111952	BF599902	3.94472			Bos taurus similar to PREDICTED: Homo sapiens KIAA1644 protein (KIAA1644)
A_73_111959	XM_864271	2.66597	ENSBTAT00000033470	ACADM	Medium-chain specific acyl-CoA dehydrogenase, mitochondrial Precursor (MCAD)(EC 1.3.99.3) [Source:UniProtKB/Swiss-Prot;Acc:Q3SZB4]
A_73_111963	XM_869929	3.17308			PREDICTED: Bos taurus similar to insulin receptor substrate 2 (LOC617632), partial mRNA.
A_73_111992	XM_599098	2.92476	ENSBTAT00000019385	MYLK	Myosin light chain kinase, smooth muscle (MLCK)(EC 2.7.11.18)(Telokin) [Source:UniProtKB/Swiss-Prot;Acc:Q28824]
A_73_111995	NM_001024479	3.49821	ENSBTAT00000008343	PCMTD2	Protein-L-isoaspartate O-methyltransferase domain-containing protein 2 [Source:UniProtKB/Swiss-Prot;Acc:Q58CZ2]
A_73_112004	XM_866118	3.7493	ENSBTAT00000004037	EIF4E1B	eukaryotic translation initiation factor 4E family member 1B [Source:HGNC Symbol;Acc:33179]
A_73_112005	XM_587867	3.89507	ENSBTAT00000052140	HSH2D	hematopoietic SH2 domain containing [Source:HGNC Symbol;Acc:24920]
A_73_112023	XM_610035	4.13909	ENSBTAT00000003689	PPFIA4	protein tyrosine phosphatase, receptor type, f polypeptide (PTPRF), interacting protein (liprin), alpha 4 [Source:HGNC Symbol;Acc:9248]
A_73_112025	XM_599744	3.0388	ENSBTAT00000043069	ABCC9	ATP-binding cassette, sub-family C (CFTR/MRP), member 9 [Source:HGNC Symbol;Acc:60]
A_73_112055	XM_583302	2.89457	ENSBTAT00000019193	MLL2	myeloid/lymphoid or mixed-lineage leukemia 2 [Source:HGNC Symbol;Acc:7133]
A_73_112061	XM_868111	2.3755	ENSBTAT00000037014	LBH	Protein LBH [Source:UniProtKB/Swiss-Prot;Acc:A5PJU8]
A_73_112062	XM_583403	4.67763	ENSBTAT00000008346	OR9G4	PREDICTED: Bos taurus olfactory receptor, family 9, subfamily G, member 4-like (LOC506891), mRNA
A_73_112073	XM_870376	2.99147	ENSBTAT00000056123	C16orf11	PREDICTED: Bos taurus similar to tripartite motif protein 32 (predicted) (LOC618046)
A_73_112082	XM_598586	3.08686	ENSBTAT00000035479	ABCC4	PREDICTED: Bos taurus similar to ATP-binding cassette, sub-family C, member 4 (LOC520347)
A_73_112088	NM_175820	2.9923	ENSBTAT00000014801	NDUFA4	NADH dehydrogenase [ubiquinone] 1 alpha subcomplex subunit 4 (NADH-ubiquinone oxidoreductase MLRQ subunit)(Complex I-MLRQ)(CI-MLRQ) [Source:UniProtKB/Swiss-Prot;Acc:Q01321]
A_73_112090	XM_864221	3.42784	ENSBTAT00000052279	PCDH9	PREDICTED: Bos taurus protocadherin 9-like, transcript variant 2 (PCDH9), mRNA
A_73_112097	XM_873417	4.21684			Bos taurus similar to Homo sapiens SH3-domain kinase binding protein 1 (SH3KBP1), transcript variant 1
A_73_112103	XM_615856	2.72305	ENSBTAT00000061307	KLF12	Kruppel-like factor 12 [Source:HGNC Symbol;Acc:6346]
A_73_112106	BM365475	2.30988	ENSBTAT00000033270	MACF1	microtubule-actin crosslinking factor 1 [Source:HGNC Symbol;Acc:13664]
A_73_112149	AV664325	4.82556	ENSBTAT00000009497	CASKIN2	CASK interacting protein 2 [Source:HGNC Symbol;Acc:18200]
A_73_112152	XM_581470	3.00073	ENSBTAT00000018874	OR1L1	Bos taurus similar to Homo sapiens olfactory receptor, family 1, subfamily L, member 1 (OR1L1)
A_73_112158	XM_594054	5.37127	ENSBTAT00000033263	EPHA10	EPH receptor A10 [Source:HGNC Symbol;Acc:19987]
A_73_112160	XM_593074	3.66265	ENSBTAT00000003550	S1PR2	endothelial differentiation, sphingolipid G-protein-coupled receptor, 5 [Source:RefSeq peptide;Acc:NP_001075010]
A_73_112165	XM_592461	2.27558			Bos taurus similar to Homo sapiens fibulin 1 (FBLN1), transcript variant D
A_73_112171	NM_174320	2.36535	ENSBTAT00000012957	FXYD2	FXYD domain containing ion transport regulator 2 [Source:RefSeq peptide;Acc:NP_776745]
A_73_112194	XM_581459	2.71765	ENSBTAT00000008933	EHD4	EH-domain containing 4 [Source:HGNC Symbol;Acc:3245]
A_73_112198	XM_869520	2.4007	ENSBTAT00000014102	LIMK2	LIM domain kinase 2 (LIMK-2)(EC 2.7.11.1) [Source:UniProtKB/Swiss-Prot;Acc:Q32L23]
A_73_112213	XM_604639	3.05605	ENSBTAT00000057481	OR8G5	Bos taurus similar to Homo sapiens olfactory receptor, family 8, subfamily G, member 1 (OR8G1)
A_73_112218	NM_001038211	7.09932	ENSBTAT00000034769		testicular cell adhesion molecule 1 homolog [Source:RefSeq peptide;Acc:NP_001033300]
A_73_112223	XM_589878	2.77504	ENSBTAT00000045162	SSX6	synovial sarcoma, X breakpoint 5 [Source:RefSeq peptide;Acc:NP_001070521]
A_73_112230	NM_174126	2.09013	ENSBTAT00000015204	NPR2	Atrial natriuretic peptide receptor 2 Precursor (EC 4.6.1.2)(Atrial natriuretic peptide receptor type B)(ANPR-B)(ANP-B)(NPR-B)(Guanylate cyclase B)(GC-B) [Source:UniProtKB/Swiss-Prot;Acc:P46197]
A_73_112235	AV616246	3.78833	ENSBTAT00000009774	CD300LG	CMRF35-like molecule 9 Precursor (CLM-9)(CD300 antigen-like family member G)(CD300g antigen) [Source:UniProtKB/Swiss-Prot;Acc:A5D7B2]
A_73_112245	XM_870242	8.28168			PREDICTED: Bos taurus similar to sperm associated antigen 9 isoform 1 (LOC617910)
A_73_112251	XM_585293	2.15993	ENSBTAT00000038592	NEB	Nebulin Fragment [Source:UniProtKB/TrEMBL;Acc:Q28140]
A_73_112266	EE898031	2.94511			Bos taurus BRCA1 associated RING domain 1 (BARD1), mRNA
A_73_112269	XM_594514	3.49614	ENSBTAT00000018355	GABBR2	gamma-aminobutyric acid (GABA) B receptor, 2 [Source:HGNC Symbol;Acc:4507]
A_73_112276	NM_001012684	3.92451	ENSBTAT00000009474	COX6B2	Cytochrome c oxidase subunit 6B2 (Cytochrome c oxidase subunit VIb isoform 2)(COX VIb-2)(Cytochrome c oxidase subunit VIb, testis-specific isoform) [Source:UniProtKB/Swiss-Prot;Acc:Q6YFP9]
A_73_112316	XM_605285	2.86484			Bos taurus similar to Homo sapiens zinc finger and BTB domain containing 1 (ZBTB1)
A_73_112321	EE895105	3.24795			Unidentified transcripts on BTA6 position 54346128-54346573
A_73_112345	XM_613722	2.73661	ENSBTAT00000008531	ADAMTS3	ADAM metallopeptidase with thrombospondin type 1 motif, 3 [Source:HGNC Symbol;Acc:219]
A_73_112350	CB424196	2.10154	ENSBTAT00000028230	DOCK4	dedicator of cytokinesis 4 [Source:HGNC Symbol;Acc:19192]
A_73_112352	NM_001034238	2.32195	ENSBTAT00000001045	PPP1R7	Protein phosphatase 1 regulatory subunit 7 (Protein phosphatase 1 regulatory subunit 22) [Source:UniProtKB/Swiss-Prot;Acc:Q3T0W4]
A_73_112361	NM_001014890	3.98326	ENSBTAT00000001730	RHO	Rhodopsin [Source:UniProtKB/Swiss-Prot;Acc:P02699]
A_73_112362	XM_868493	3.66302	ENSBTAT00000019193	MLL2	myeloid/lymphoid or mixed-lineage leukemia 2 [Source:HGNC Symbol;Acc:7133]
A_73_112375	XM_597290	5.91768	ENSBTAT00000044248	RNASEL	ribonuclease L (2',5'-oligoisoadenylate synthetase-dependent) [Source:RefSeq peptide;Acc:NP_001091634]
A_73_112380	XM_614959	2.50946	ENSBTAT00000033004	ARHGAP25	Rho GTPase activating protein 25 [Source:RefSeq peptide;Acc:NP_001039857]
A_73_112399	BM256220	3.35876			Bos taurus threonyl-tRNA synthetase 2, mitochondrial (putative) (TARS2), nuclear gene encoding mitochondrial protein, mRNA
A_73_112421	XM_618347	3.91184	ENSBTAT00000045568	KIAA1841	PREDICTED: Bos taurus hypothetical LOC538151 (LOC538151), mRNA
A_73_112426	NM_001015656	2.21961	ENSBTAT00000046902	NME7	Nucleoside diphosphate kinase 7 (NDP kinase 7)(NDK 7)(EC 2.7.4.6) [Source:UniProtKB/Swiss-Prot;Acc:Q5E9Y9]
A_73_112432	NC_006853	2.65575	ENSBTAT00000060543	MT-ND4L	NADH-ubiquinone oxidoreductase chain 4L (EC 1.6.5.3)(NADH dehydrogenase subunit 4L) [Source:UniProtKB/Swiss-Prot;Acc:P03902]
A_73_112443	XM_869245	4.87099	ENSBTAT00000015941	FSIP1	fibrous sheath interacting protein 1 [Source:HGNC Symbol;Acc:21674]
A_73_112444	EE909354	3.32949			Unidentified transcripts on BTA10 position 62479309-62478664
A_73_112451	NM_001038675	2.02974	ENSBTAT00000026786	TRAP1	Heat shock protein 75 kDa, mitochondrial Precursor (HSP 75)(Tumor necrosis factor type 1 receptor-associated protein)(TRAP-1)(TNFR-associated protein 1) [Source:UniProtKB/Swiss-Prot;Acc:Q2TBI4]
A_73_112452	XM_605047	14.5091	ENSBTAT00000032372	MYH15	myosin, heavy chain 15 [Source:HGNC Symbol;Acc:31073]
A_73_112472	NM_174326	3.5201	ENSBTAT00000017305	GNAT2	Guanine nucleotide-binding protein G(t) subunit alpha-2 (Transducin alpha-2 chain) [Source:UniProtKB/Swiss-Prot;Acc:P04696]
A_73_112478	XM_869301	3.47672			PREDICTED: Bos taurus similar to solute carrier family 7 (cationic amino acid transporter, y+ system), member 3 (LOC617111)
A_73_112484	XM_603108	3.03798			Bos taurus similar to Homo sapiens microfibrillar-associated protein 4 (MFAP4)
A_73_112492	XM_603024	2.81152	ENSBTAT00000011320	KIAA1274	PREDICTED: Bos taurus KIAA1274 (LOC524694), mRNA
A_73_112498	XM_585092	2.26407	ENSBTAT00000024084	MLL	myeloid/lymphoid or mixed-lineage leukemia (trithorax homolog, Drosophila) [Source:HGNC Symbol;Acc:7132]
A_73_112510	XM_867646	3.10552			Bos taurus similar to Homo sapiens elongation of very long chain fatty acids (FEN1/Elo2, SUR4/Elo3, yeast)-like 2 (ELOVL2)
A_73_112518	BF039805	6.66959			PREDICTED: Bos taurus Rho guanine nucleotide exchange factor (GEF) 17-like (BCR), mRNA
A_73_112530	XM_618422	10.8495	ENSBTAT00000039576	EPHA5	EPH receptor A5 [Source:HGNC Symbol;Acc:3389]
A_73_112535	XM_587592	4.8647	ENSBTAT00000044039	OR4S1	olfactory receptor, family 4, subfamily S, member 1 [Source:HGNC Symbol;Acc:14705]
A_73_112548	XM_618303	5.34223	ENSBTAT00000006057		Bos taurus similar to Homo sapiens kinesin family member 19 (KIF19)
A_73_112556	XM_589764	2.20325	ENSBTAT00000043999	OR9K2	olfactory receptor, family 9, subfamily K, member 2 [Source:HGNC Symbol;Acc:15339]
A_73_112558	XM_611990	4.53263	ENSBTAT00000054678	CEP110	centrosomal protein 110kDa [Source:HGNC Symbol;Acc:1858]
A_73_112578	XM_585756	2.61826			PREDICTED: Bos taurus similar to Nesprin-2 (Nuclear envelope spectrin repeat protein 2) (Syne-2) (Synaptic nuclear envelope protein 2) (Nucleus and actin connecting element protein) (NUANCE protein) (LOC508908)
A_73_112580	XM_591135	4.94217	ENSBTAT00000013662	PDDC1	Parkinson disease 7 domain-containing protein 1 Precursor [Source:UniProtKB/Swiss-Prot;Acc:Q29RZ1]
A_73_112592	NM_001035045	3.41357	ENSBTAT00000004145	FSCN1	fascin homolog 1, actin-bundling protein [Source:RefSeq peptide;Acc:NP_001030217]
A_73_112603	XM_877389	2.67492	ENSBTAT00000036222	CCDC84	CCDC84 protein [Source:UniProtKB/TrEMBL;Acc:Q0P5M5]
A_73_112609	XM_600388	2.74314	ENSBTAT00000007489	IL1RL2	interleukin 1 receptor-like 2 [Source:HGNC Symbol;Acc:5999]
A_73_112612	XM_598408	2.09918	ENSBTAT00000021482		Transmembrane protein 120A [Source:UniProtKB/Swiss-Prot;Acc:Q05B45]
A_73_112614	NM_001034640	3.41867	ENSBTAT00000017274	CDH6	Cadherin-6 Precursor [Source:UniProtKB/Swiss-Prot;Acc:Q3SWX5]
A_73_112630	XM_593335	3.60809	ENSBTAT00000033324	MYSM1	Myb-like, SWIRM and MPN domains 1 [Source:HGNC Symbol;Acc:29401]
A_73_112634	XM_868045	2.03992	ENSBTAT00000023774	CABP7	calcium binding protein 7 [Source:HGNC Symbol;Acc:20834]
A_73_112648	EE894024	3.32088			Unidentified transcripts on BTA26 position 10848035-10848926
A_73_112663	BI847947	2.52346			Bos taurus similar to Homo sapiens syntaxin 6 (STX6)
A_73_112674	XM_615264	7.47552	ENSBTAT00000003775	C2CD3	C2 calcium-dependent domain containing 3 [Source:HGNC Symbol;Acc:24564]
A_73_112678	XM_870228	2.82479	ENSBTAT00000015495		PREDICTED: Bos taurus similar to H1 histone family, member T, testis-specific (LOC617898)
A_73_112721	XM_598550	2.72072	ENSBTAT00000023954	SH3GL3	SH3-domain GRB2-like 3 [Source:HGNC Symbol;Acc:10832]
A_73_112731	BM031061	2.27462			Unidentified transcripts on BTA5 position 66325264-66325917
A_73_112741	XM_583674	2.08392	ENSBTAT00000002733	ZCCHC3	zinc finger, CCHC domain containing 3 [Source:RefSeq peptide;Acc:NP_001073703]
A_73_112750	NM_001014393	2.36523	ENSBTAT00000039462	B3GAT1	beta-1,3-glucuronyltransferase 1 [Source:RefSeq peptide;Acc:NP_001014415]
A_73_112751	XM_603087	3.55563			PREDICTED: Bos taurus T-cell acute lymphocytic leukemia 2-like (TAL2), mRNA
A_73_112754	AW314002	4.84905	ENSBTAT00000043294		Bos taurus MARCKS-like 1 (MARCKSL1), mRNA. [Source:RefSeq DNA;Acc:NM_001076172]
A_73_112769	NM_174067	3.12259	ENSBTAT00000016350	GHRL	Appetite-regulating hormone Precursor (Growth hormone secretagogue)(Growth hormone-releasing peptide)(Motilin-related peptide) [Contains Ghrelin;Obestatin] [Source:UniProtKB/Swiss-Prot;Acc:Q9BDJ6]
A_73_112777	XM_589609	2.08839	ENSBTAT00000026185	TRIM52	tripartite motif-containing 52 [Source:RefSeq peptide;Acc:NP_001071492]
A_73_112778	XM_612229	4.6752	ENSBTAT00000019440	BPTF	bromodomain PHD finger transcription factor [Source:HGNC Symbol;Acc:3581]
A_73_112788	XM_587457	2.05736	ENSBTAT00000001251	ATP2C2	ATPase, Ca++ transporting, type 2C, member 2 [Source:HGNC Symbol;Acc:29103]
A_73_112804	NM_001034483	3.1012	ENSBTAT00000030851	XYLB	Xylulose kinase (Xylulokinase)(EC 2.7.1.17) [Source:UniProtKB/Swiss-Prot;Acc:Q3SYZ6]
A_73_112839	XM_870611	4.47888	ENSBTAT00000055031	CTU1	Cytoplasmic tRNA 2-thiolation protein 1 (EC 2.7.7.-)(Cytoplasmic tRNA adenylyltransferase 1)(ATP-binding domain-containing protein 3) [Source:UniProtKB/Swiss-Prot;Acc:Q0VC66]
A_73_112845	XM_580404	3.11047	ENSBTAT00000000374	IMPDH1	inosine monophosphate dehydrogenase 1 [Source:RefSeq peptide;Acc:NP_001071309]
A_73_112851	XM_598015	3.10894			PREDICTED: Bos taurus similar to prefoldin 2 (LOC519790)
A_73_112867	XM_616463	8.91809	ENSBTAT00000007308	ST18	suppression of tumorigenicity 18 (breast carcinoma) (zinc finger protein) [Source:HGNC Symbol;Acc:18695]
A_73_112868	CB457437	15.6113			Unidentified transcripts on BTA6 position 23633689-23634513
A_73_112884	BI679786	3.61541	ENSBTAT00000028416	SCAMP5	Secretory carrier-associated membrane protein 5 (Secretory carrier membrane protein 5) [Source:UniProtKB/Swiss-Prot;Acc:Q17QF8]
A_73_112896	CB456193	2.01926			PREDICTED: Bos taurus holocarboxylase synthetase (biotin-(proprionyl-Coenzyme A-carboxylase (ATP-hydrolysing)) ligase) (HLCS), mRNA
A_73_112923	CB438929	2.41475			Unidentified transcripts on BTA10 position 58009830-58011263
A_73_112924	XM_588416	6.56847			Bos taurus similar to Homo sapiens hypothetical protein FLJ22531 (FLJ22531)
A_73_112928	NM_173900	2.47624	ENSBTAT00000019643	CD9	CD9 antigen (CD9 antigen) [Source:UniProtKB/Swiss-Prot;Acc:P30932]
A_73_112929	XM_881668	2.67163	ENSBTAT00000020083	ABCA7	ATP-binding cassette, sub-family A (ABC1), member 7 [Source:HGNC Symbol;Acc:37]
A_73_112937	XM_593498	4.2124	ENSBTAT00000056581	RECQL4	RecQ protein-like 4 [Source:RefSeq peptide;Acc:NP_001091506]
A_73_112940	XM_594182	2.21799	ENSBTAT00000006258	CLEC18B	hypothetical protein LOC516050 [Source:RefSeq peptide;Acc:NP_001095504]
A_73_112945	XM_584069	4.9205	ENSBTAT00000006445	KRT15	KRT15 protein [Source:UniProtKB/TrEMBL;Acc:Q17QL7]
A_73_112954	XM_869032	2.08244	ENSBTAT00000034642	C16orf59	Uncharacterized protein C16orf59 homolog [Source:UniProtKB/Swiss-Prot;Acc:Q3ZBU3]
A_73_112964	XM_608161	7.03891	ENSBTAT00000052032	CES8	Carboxylesterase 8 Precursor (EC 3.1.1.-) [Source:UniProtKB/Swiss-Prot;Acc:P0C6R3]
A_73_112980	NM_174051	2.44133	ENSBTAT00000005899	ESR2	Estrogen receptor beta (ER-beta)(Nuclear receptor subfamily 3 group A member 2) [Source:UniProtKB/Swiss-Prot;Acc:Q9XSB5]
A_73_112981	XM_866796	9.71371	ENSBTAT00000023479	TMPRSS5	transmembrane protease, serine 5 [Source:HGNC Symbol;Acc:14908]
A_73_112982	XM_588038	2.87825	ENSBTAT00000012095	NRSN1	neurensin 1 [Source:RefSeq peptide;Acc:NP_001068937]
A_73_112985	XM_581339	4.0247	ENSBTAT00000001428	NLRP6	NLR family, pyrin domain containing 6 [Source:HGNC Symbol;Acc:22944]
A_73_112986	BE663802	2.06342			Bos taurus similar to Homo sapiens checkpoint suppressor 1 (CHES1)
A_73_112992	XM_866282	2.53187	ENSBTAT00000001638	ISL1	islet-1 [Source:RefSeq peptide;Acc:NP_001092600]
A_73_113013	XM_868726	3.24785			PREDICTED: Bos taurus chromosome 20 open reading frame 26-like (LOC616648), mRNA
A_73_113017	XM_606915	2.76119			PREDICTED: Bos taurus similar to anaplastic lymphoma kinase Ki-1 (LOC528491), partial mRNA.
A_73_113025	XM_597292	3.35518			PREDICTED: Bos taurus similar to Contactin 4 precursor (Brain-derived immunoglobulin superfamily protein 2) (BIG-2) (LOC519084)
A_73_113033	XM_881461	2.77263	ENSBTAT00000017383	FUBP3	far upstream element (FUSE) binding protein 3 [Source:RefSeq peptide;Acc:NP_001094687]
A_73_113064	EE942967	3.31729			Bos taurus similar to Homo sapiens zinc fingers and homeoboxes 2 (ZHX2)
A_73_113089	XM_586017	2.38165	ENSBTAT00000012256	PDCD5	Programmed cell death protein 5 [Source:UniProtKB/Swiss-Prot;Acc:Q2HJH9]
A_73_113102	XM_616540	2.35914	ENSBTAT00000004152	PAPSS2	3'-phosphoadenosine 5'-phosphosulfate synthase 2 [Source:RefSeq peptide;Acc:NP_001069543]
A_73_113103	XM_588522	5.56139	ENSBTAT00000033028	KIAA1826	Coiled-coil domain-containing protein KIAA1826 homolog [Source:UniProtKB/Swiss-Prot;Acc:Q2KJB9]
A_73_113113	NM_001001163	3.08572	ENSBTAT00000028590	ST8SIA4	CMP-N-acetylneuraminate-poly-alpha-2,8-sialyltransferase (EC 2.4.99.-)(Alpha-2,8-sialyltransferase 8D)(Sialytransferase St8Sia IV)(ST8SiaIV)(Sialyltransferase 8D)(SIAT8-D)(Polysialyltransferase-1) [Source:UniProtKB/Swiss-Prot;Acc:Q6ZXC9]
A_73_113116	XM_581919	2.14857			Bos taurus similar to Homo sapiens leucine rich repeat containing 8 family, member A (LRRC8A)
A_73_113117	NM_174251	2.7686	ENSBTAT00000013889	BLVRB	Flavin reductase (FR)(EC 1.5.1.30)(NADPH-dependent diaphorase)(NADPH-flavin reductase)(FLR)(Biliverdin reductase B)(BVR-B)(EC 1.3.1.24)(Biliverdin-IX beta-reductase)(Green heme-binding protein)(GHBP) [Source:UniProtKB/Swiss-Prot;Acc:P52556]
A_73_113155	XM_879935	3.86281	ENSBTAT00000025925	NUMBL	numb homolog (Drosophila)-like [Source:RefSeq peptide;Acc:NP_001070302]
A_73_113163	XM_598748	2.09884	ENSBTAT00000012932	INVS	inversin [Source:RefSeq peptide;Acc:NP_001071451]
A_73_113170	CB451500	2.05935			Unidentified transcripts on BTA13 position 62421315-62420628
A_73_113173	XM_586339	4.79396			Bos taurus similar to Homo sapiens chromosome 14 open reading frame 118 (C14orf118), transcript variant 2
A_73_113175	XM_597968	2.23139			PREDICTED: Bos taurus similar to PABP1-dependent poly A-specific ribonuclease subunit PAN3, transcript variant 1 (LOC519743)
A_73_113176	XM_871921	3.21731	ENSBTAT00000024303	SMC6	structural maintenance of chromosomes 6 [Source:HGNC Symbol;Acc:20466]
A_73_113187	XM_585076	6.0298			Bos taurus similar to Homo sapiens olfactory receptor, family 5, subfamily F, member 1 (OR5F1)
A_73_113195	XM_600892	3.86544			PREDICTED: Bos taurus similar to glutamate receptor interacting protein 1 (LOC522607), partial mRNA.
A_73_113200	CB422537	5.33333			PREDICTED: Bos taurus calsyntenin 1-like (CLSTN1), mRNA
A_73_113211	XM_585030	5.23887	ENSBTAT00000049750		Bos taurus similar to Homo sapiens olfactory receptor, family 7, subfamily A, member 17 (OR7A17)
A_73_113213	XM_611873	3.19933			Bos taurus similar to Homo sapiens acyl-Coenzyme A dehydrogenase family, member 11 (ACAD11)
A_73_113221	XM_592489	4.05477	ENSBTAT00000018417	MSX2	Homeobox protein MSX-2 [Source:UniProtKB/Swiss-Prot;Acc:Q0P5C3]
A_73_113229	XM_869859	4.29949			PREDICTED: Bos taurus similar to lipase, member I (LOC617574), partial mRNA.
A_73_113267	NM_001038155	3.29923	ENSBTAT00000010461	TNS4	Tensin-4 Precursor [Source:UniProtKB/Swiss-Prot;Acc:Q32PJ7]
A_73_113274	NM_001015599	3.47169	ENSBTAT00000028356	UBASH3A	ubiquitin associated and SH3 domain containing, A [Source:RefSeq peptide;Acc:NP_001015599]
A_73_113278	XM_581223	3.14774			Bos taurus similar to Homo sapiens branched chain ketoacid dehydrogenase kinase (BCKDK)
A_73_113287	XM_870822	7.10032	ENSBTAT00000043046		Histone H2A.J (H2a/j) [Source:UniProtKB/Swiss-Prot;Acc:Q3ZBX9]
A_73_113291	XM_599995	3.27825	ENSBTAT00000021694	ATP13A4	ATPase type 13A4 [Source:HGNC Symbol;Acc:25422]
A_73_113300	NM_001030301	2.1898	ENSBTAT00000026593	TICAM1	TIR domain-containing adapter molecule 1 (TICAM-1)(Toll-interleukin-1 receptor domain-containing adapter protein inducing interferon beta)(TIR domain-containing adapter protein inducing IFN-beta) [Source:UniProtKB/Swiss-Prot;Acc:Q4JF29]
A_73_113325	XM_595039	2.92356	ENSBTAT00000005808	SGPP1	sphingosine-1-phosphate phosphatase 1 [Source:RefSeq peptide;Acc:NP_001071399]
A_73_113343	XM_595207	5.69498			PREDICTED: Bos taurus leucine-rich repeat-containing G protein-coupled receptor 6-like (LOC517043), mRNA
A_73_113345	CB421378	2.86829			Unidentified transcripts on BTA13 position 46935173-46935928
A_73_113346	XM_872769	2.52005	ENSBTAT00000015084	FAM58A	Bos taurus similar to Homo sapiens family with sequence similarity 58, member A (FAM58A)
A_73_113374	NM_001040581	3.91128	ENSBTAT00000027713		40S ribosomal protein S21 [Source:UniProtKB/Swiss-Prot;Acc:Q32PB8]
A_73_113380	XM_878344	3.32576			Bos taurus similar to Homo sapiens pleckstrin homology domain containing, family G (with RhoGef domain) member 2 (PLEKHG2)
A_73_113396	CB461310	14.4339			Bos taurus similar to Homo sapiens centrosomal protein 135kDa (CEP135)
A_73_113410	EE915734	2.33034			PREDICTED: Bos taurus hypothetical protein LOC100335754 (LOC100335754), mRNA
A_73_113416	CB172697	2.04075	ENSBTAT00000045223	C14orf109	UPF0694 transmembrane protein C14orf109 homolog [Source:UniProtKB/Swiss-Prot;Acc:Q2HJ69]
A_73_113423	XM_866992	3.72839	ENSBTAT00000061198	CNIH3	cornichon homolog 3 (Drosophila) [Source:HGNC Symbol;Acc:26802]
A_73_113424	XM_599467	3.05247	ENSBTAT00000014000	ZNF365	zinc finger protein 365 [Source:HGNC Symbol;Acc:18194]
A_73_113435	XM_611707	3.90045	ENSBTAT00000023034	NBPF15	PREDICTED: Bos taurus neuroblastoma breakpoint family, member 6 (LOC532585), mRNA
A_73_113446	XM_584957	2.45645			Bos taurus similar to Homo sapiens SRY (sex determining region Y)-box 12 (SOX12)
A_73_113463	XM_586947	2.57326	ENSBTAT00000012392	NUFIP1	nuclear fragile X mental retardation protein interacting protein 1 [Source:HGNC Symbol;Acc:8057]
A_73_113466	XM_618514	2.56801			Bos taurus similar to Homo sapiens TBCC domain containing 1 (TBCCD1)
A_73_113467	XM_614410	2.02288	ENSBTAT00000005377	MYLIP	myosin regulatory light chain interacting protein [Source:RefSeq peptide;Acc:NP_001095723]
A_73_113482	XM_614924	3.31071	ENSBTAT00000002098	IL4R	interleukin 4 receptor alpha chain [Source:RefSeq peptide;Acc:NP_001068610]
A_73_113483	XM_867350	5.76927	ENSBTAT00000061454	CCDC88C	DVL-binding protein DAPLE [Source:RefSeq peptide;Acc:NP_001095487]
A_73_113488	XM_593711	2.38962	ENSBTAT00000014035	KRTCAP2	Keratinocyte-associated protein 2 (KCP-2) [Source:UniProtKB/Swiss-Prot;Acc:A6QQ59]
A_73_113490	XM_584541	4.36566	ENSBTAT00000021390	HHIP	hedgehog-interacting protein [Source:RefSeq peptide;Acc:NP_001092584]
A_73_113500	XM_581783	6.25043	ENSBTAT00000053570	OR10A7	olfactory receptor, family 10, subfamily A, member 7 [Source:HGNC Symbol;Acc:15329]
A_73_113504	NM_001012286	8.8275	ENSBTAT00000035521	PRL	prolactin-related protein VII [Source:RefSeq peptide;Acc:NP_001012286]
A_73_113514	XM_610259	2.37082	ENSBTAT00000061336	C9orf3	Aminopeptidase O (AP-O)(EC 3.4.11.-) [Source:UniProtKB/Swiss-Prot;Acc:Q8N6M6]
A_73_113523	XM_592327	3.87334	ENSBTAT00000011264	SALL1	sal-like 1 (Drosophila) [Source:HGNC Symbol;Acc:10524]
A_73_113524	XM_592862	2.06087	ENSBTAT00000000929	DUSP16	dual specificity phosphatase 16 [Source:HGNC Symbol;Acc:17909]
A_73_113525	XM_870183	3.63465			PREDICTED: Bos taurus similar to PTPRF interacting protein alpha 1 isoform a (LOC617859)
A_73_113538	CB421109	6.42608			PREDICTED: Bos taurus trace amine associated receptor 1-like (TAAR1), mRNA
A_73_113556	XM_607249	19.1947	ENSBTAT00000005381	NEUROD2	neurogenic differentiation 2 [Source:HGNC Symbol;Acc:7763]
A_73_113563	NM_174286	3.11597	ENSBTAT00000015194	GBA2	glucosidase, beta (bile acid) 2 [Source:HGNC Symbol;Acc:18986]
A_73_113571	XM_870167	4.49692	ENSBTAT00000034508	HLTF	HLTF protein Fragment [Source:UniProtKB/TrEMBL;Acc:Q0VBX5]
A_73_113580	XM_875598	2.09123			Bos taurus similar to Homo sapiens interferon regulatory factor 4 (IRF4)
A_73_113590	XM_581758	2.02076			PREDICTED: Bos taurus checkpoint suppressor 1-like (FOXN3), mRNA
A_73_113592	CB534328	8.71501	ENSBTAT00000014104	CACNA1C	Voltage-gated calcium channel alpha 1C subunit Fragment [Source:UniProtKB/TrEMBL;Acc:Q704P5]
A_73_113593	XM_584127	3.40705	ENSBTAT00000011404	ETV3	ets variant 3 [Source:HGNC Symbol;Acc:3492]
A_73_113612	XM_582454	3.83945	ENSBTAT00000010204	PDE10A	phosphodiesterase 10A [Source:HGNC Symbol;Acc:8772]
A_73_113614	XM_587188	3.75926	ENSBTAT00000021663	UNK	zinc finger CCCH-type domain containing 5 [Source:RefSeq peptide;Acc:NP_001073722]
A_73_113627	XM_597805	2.74929	ENSBTAT00000006131	DNAH9	dynein, axonemal, heavy chain 9 [Source:HGNC Symbol;Acc:2953]
A_73_113645	XM_618476	2.39902			Bos taurus similar to Homo sapiens Janus kinase 3 (a protein tyrosine kinase, leukocyte) (JAK3)
A_73_113654	XM_616461	2.00249	ENSBTAT00000022266	CAPRIN1	Caprin-1 (Cytoplasmic activation- and proliferation-associated protein 1) [Source:UniProtKB/Swiss-Prot;Acc:Q1LZB6]
A_73_113678	XM_583329	2.97791	ENSBTAT00000037743		PREDICTED: Bos taurus Alpha-2-macroglobulin-like (LOC506828), partial mRNA
A_73_113681	XM_607435	2.45603			PREDICTED: Bos taurus similar to SHQ1 homolog (LOC528997)
A_73_113691	XM_593352	8.54547	ENSBTAT00000024680	KLK15	kallikrein-related peptidase 15 [Source:HGNC Symbol;Acc:20453]
A_73_113699	CB435299	3.79578			Unidentified transcripts on BTA26 position 15837729-15836753
A_73_113702	XM_867876	5.38858	ENSBTAT00000043631	CHCHD6	coiled-coil-helix-coiled-coil-helix domain containing 6 [Source:RefSeq peptide;Acc:NP_001069870]
A_73_113711	XM_588971	2.48537	ENSBTAT00000025128	PDIA5	Protein disulfide-isomerase A5 Precursor (EC 5.3.4.1) [Source:UniProtKB/Swiss-Prot;Acc:Q2KIL5]
A_73_113713	XM_875428	3.25295			Bos taurus similar to Homo sapiens Trf (TATA binding protein-related factor)-proximal homolog (Drosophila) (TRFP)
A_73_113722	XM_585894	2.80709	ENSBTAT00000010706	SMPD2	sphingomyelin phosphodiesterase 2, neutral membrane (neutral sphingomyelinase) [Source:HGNC Symbol;Acc:11121]
A_73_113730	XM_876688	2.02545	ENSBTAT00000056429	MRPS18A	28S ribosomal protein S18a, mitochondrial Precursor (S18mt-a)(MRP-S18-a)(Mrps18a)(28S ribosomal protein S18-3, mitochondrial)(MRP-S18-3) [Source:UniProtKB/Swiss-Prot;Acc:P82919]
A_73_113771	XM_865080	2.90428			PREDICTED: Bos taurus similar to chloride intracellular channel 6 (LOC613885)
A_73_113774	XM_591017	2.67816	ENSBTAT00000017071	TXNDC6	thioredoxin domain containing 6 [Source:RefSeq peptide;Acc:NP_001069083]
A_73_113786	CB449448	3.55764			Unidentified transcripts on BTA2 position 35628224-35626682
A_73_113793	XM_581925	3.53351			PREDICTED: Bos taurus similar to guanine nucleotide binding protein (G protein), alpha 13 (LOC505611)
A_73_113804	XM_592978	3.38916	ENSBTAT00000020783	CYP4X1	cytochrome P450, family 4, subfamily X, polypeptide 1 [Source:HGNC Symbol;Acc:20244]
A_73_113809	XM_593095	2.18506	ENSBTAT00000020651	GRLF1	glucocorticoid receptor DNA binding factor 1 [Source:HGNC Symbol;Acc:4591]
A_73_113812	CB436486	7.97646			PREDICTED: Bos taurus ankyrin repeat domain 31 (ANKRD31), mRNA
A_73_113824	XM_581179	2.92086			Bos taurus similar to Homo sapiens nyctalopin (NYX)
A_73_113839	XM_868421	4.78127	ENSBTAT00000015768	SLC24A3	solute carrier family 24 (sodium/potassium/calcium exchanger), member 3 [Source:HGNC Symbol;Acc:10977]
A_73_113845	XM_580742	2.27162	ENSBTAT00000051924	DENND2D	DENN/MADD domain containing 2D [Source:RefSeq peptide;Acc:NP_001068636]
A_73_113849	XM_592329	5.66987	ENSBTAT00000038082	DCDC2B	doublecortin domain containing 2B [Source:HGNC Symbol;Acc:32576]
A_73_113851	XM_867274	4.16374	ENSBTAT00000043796	GRAP	GRB2-related adapter protein [Source:UniProtKB/Swiss-Prot;Acc:A6QLK6]
A_73_113858	XM_593298	5.2537	ENSBTAT00000025041	TMC2	transmembrane channel-like 2 [Source:HGNC Symbol;Acc:16527]
A_73_113871	XM_866483	2.19701			Bos taurus similar to Homo sapiens forkhead box D2 (FOXD2)
A_73_113876	XM_870778	2.69894			PREDICTED: Bos taurus similar to zinc finger protein 251 (LOC618446)
A_73_113881	XM_596875	3.70908	ENSBTAT00000022140	LVRN	Aminopeptidase Q (AP-Q)(EC 3.4.11.-)(Laeverin)(CHL2 antigen) [Source:UniProtKB/Swiss-Prot;Acc:Q6Q4G3]
A_73_113882	XM_590532	4.1751	ENSBTAT00000027446	RHOD	ras homolog gene family, member D [Source:HGNC Symbol;Acc:670]
A_73_113883	XM_588277	3.61017	ENSBTAT00000008035	ZCCHC8	zinc finger, CCHC domain containing 8 [Source:HGNC Symbol;Acc:25265]
A_73_113899	NM_001035477	9.56876	ENSBTAT00000000230	RG9MTD2	RNA (guanine-9-)-methyltransferase domain-containing protein 2 (EC 2.1.1.-) [Source:UniProtKB/Swiss-Prot;Acc:Q3MHI8]
A_73_113902	CB420858	3.78014	ENSBTAT00000024820	CXCL17	VEGF co-regulated chemokine 1 Precursor (C-X-C motif chemokine 17) [Source:UniProtKB/Swiss-Prot;Acc:A4IFR0]
A_73_113920	XM_869410	4.00572	ENSBTAT00000026022	ATP8A2	ATP8A2 [Source:UniProtKB/TrEMBL;Acc:C7EXK4]
A_73_113921	XM_587468	2.19423	ENSBTAT00000055601		PREDICTED: Bos taurus AHNAK nucleoprotein, transcript variant 1 (AHNAK), mRNA
A_73_113928	NM_001015586	2.01062	ENSBTAT00000020512	DSTN	Destrin (Actin-depolymerizing factor)(ADF) [Source:UniProtKB/Swiss-Prot;Acc:Q5E9D5]
A_73_113930	XM_864368	2.50275	ENSBTAT00000006843	ZNF200	zinc finger protein 200 [Source:RefSeq peptide;Acc:NP_001077169]
A_73_113939	XM_588957	6.5212			Bos taurus similar to Homo sapiens sodium channel, voltage-gated, type II, alpha 2 (SCN2A2), transcript variant 1
A_73_113941	NM_001034564	7.07132	ENSBTAT00000018394	GPR133	Probable G-protein coupled receptor 133 Precursor [Source:UniProtKB/Swiss-Prot;Acc:A6QLU6]
A_73_113943	XM_592044	3.02708	ENSBTAT00000017001	ZNF428	zinc finger protein 428 [Source:HGNC Symbol;Acc:20804]
A_73_113947	NM_001011675	5.70785	ENSBTAT00000023738	CXCR5	Burkitt lymphoma receptor 1 [Source:RefSeq peptide;Acc:NP_001011675]
A_73_113956	XM_607792	2.45374	ENSBTAT00000003794	GAB4	PREDICTED: Bos taurus GRB2-associated binding protein 2-like (GAB2), mRNA
A_73_113958	NM_001034315	2.48746	ENSBTAT00000024092	AHCY	Adenosylhomocysteinase (AdoHcyase)(EC 3.3.1.1)(S-adenosyl-L-homocysteine hydrolase) [Source:UniProtKB/Swiss-Prot;Acc:Q3MHL4]
A_73_113964	XM_608914	2.18083	ENSBTAT00000007564	ZDHHC24	zinc finger, DHHC-type containing 24 [Source:HGNC Symbol;Acc:27387]
A_73_113966	XM_613101	5.04361	ENSBTAT00000034999	MCTP1	multiple C2 domains, transmembrane 1 [Source:RefSeq peptide;Acc:NP_001098457]
A_73_113976	CB451155	2.68352	ENSBTAT00000026607	CHD7	chromodomain helicase DNA binding protein 7 [Source:HGNC Symbol;Acc:20626]
A_73_113981	XM_606720	3.68634	ENSBTAT00000022376		PREDICTED: Bos taurus similar to Odorant-binding protein precursor (OBP) (LOC528303)
A_73_113991	XM_584071	5.25622	ENSBTAT00000012550	ZC3H10	zinc finger CCCH-type containing 10 [Source:RefSeq peptide;Acc:NP_001091462]
A_73_113992	XM_876020	6.20733	ENSBTAT00000061638	CNTFR	Ciliary neurotrophic factor receptor Fragment [Source:UniProtKB/TrEMBL;Acc:O18962]
A_73_114003	XM_601880	2.31203	ENSBTAT00000026120	OPA3	Optic atrophy 3 protein homolog [Source:UniProtKB/Swiss-Prot;Acc:Q05B66]
A_73_114004	XM_584462	2.30606	ENSBTAT00000005918	NLRC3	NLR family, CARD domain containing 3 [Source:HGNC Symbol;Acc:29889]
A_73_114007	XM_867163	2.56786	ENSBTAT00000054988	CPLX4	complexin 4 [Source:HGNC Symbol;Acc:24330]
A_73_114011	XM_603733	2.48297	ENSBTAT00000021755	IER2	immediate early response 2 [Source:RefSeq peptide;Acc:NP_001069339]
A_73_114016	AW660871	2.46877	ENSBTAT00000004515	TTYH1	Protein tweety homolog 1 [Source:UniProtKB/Swiss-Prot;Acc:Q2KJ98]
A_73_114019	XM_872923	2.29382			Bos taurus similar to Homo sapiens ubiquitin-conjugating enzyme E2R 2 (UBE2R2)
A_73_114032	XM_607859	12.6335	ENSBTAT00000008602	FAM26D	hypothetical protein LOC529412 [Source:RefSeq peptide;Acc:NP_001094603]
A_73_114047	XM_586214	4.41473	ENSBTAT00000054351	OR2W1	Bos taurus similar to Homo sapiens olfactory receptor, family 2, subfamily W, member 1 (OR2W1)
A_73_114063	XM_870888	2.86162	ENSBTAT00000029133		PREDICTED: Bos taurus odorant binding protein 2B-like (OBP2B), mRNA
A_73_114072	NM_174577	2.77331	ENSBTAT00000018572	PI4KA	Phosphatidylinositol 4-kinase alpha (PtdIns-4-kinase alpha)(PI4-kinase alpha)(PI4K-alpha)(EC 2.7.1.67) [Source:UniProtKB/Swiss-Prot;Acc:O02811]
A_73_114081	XM_598707	3.07237	ENSBTAT00000004012	RAG1AP1	PREDICTED: Bos taurus misc_RNA (LOC520463), miscRNA. [Source:RefSeq DNA;Acc:XR_027938]
A_73_114082	XM_592427	3.04182	ENSBTAT00000028443	OAF	OAF homolog (Drosophila) [Source:HGNC Symbol;Acc:28752]
A_73_114091	XM_593439	3.15032	ENSBTAT00000053717	OR10R2	olfactory receptor, family 10, subfamily R, member 2 [Source:HGNC Symbol;Acc:14820]
A_73_114101	XM_584860	2.20222			Bos taurus similar to Homo sapiens DNA methyltransferase 1 associated protein 1 (DMAP1), transcript variant 1
A_73_114103	XM_614912	2.35244	ENSBTAT00000036366	CYP4F8	cytochrome P450, family 4, subfamily F, polypeptide 2 [Source:RefSeq peptide;Acc:NP_001030214]
A_73_114104	XM_593022	4.64242			Bos taurus similar to Homo sapiens GTP binding protein 6 (putative) (GTPBP6)
A_73_114111	XM_866686	2.73323			PREDICTED: Bos taurus similar to H3 histone, family 2 isoform 2 (LOC615006)
A_73_114119	XM_581531	2.48841	ENSBTAT00000001214	HEY2	hairy/enhancer-of-split related with YRPW motif 2 [Source:HGNC Symbol;Acc:4881]
A_73_114136	XM_584493	8.98339	ENSBTAT00000013169	ATP1A1	Sodium/potassium-transporting ATPase subunit alpha-1 Precursor (Na(+)/K(+) ATPase alpha-1 subunit)(EC 3.6.3.9)(Sodium pump subunit alpha-1) [Source:UniProtKB/Swiss-Prot;Acc:Q08DA1]
A_73_114137	XM_590343	5.76634	ENSBTAT00000022340	SLC35D3	solute carrier family 35, member D3 [Source:HGNC Symbol;Acc:15621]
A_73_114143	XM_589795	3.92154	ENSBTAT00000005208	CCDC15	coiled-coil domain containing 15 [Source:HGNC Symbol;Acc:25798]
A_73_114144	XM_865933	3.36177	ENSBTAT00000002209	FAM171B	PREDICTED: Bos taurus KIAA1946 (LOC614438), mRNA
A_73_114154	CB458980	2.02266			PREDICTED: Bos taurus syntaxin 1A (brain)-like (LOC788141), partial mRNA
A_73_114159	XM_866513	5.84179	ENSBTAT00000010257	IGBP1	IGBP1 protein [Source:UniProtKB/TrEMBL;Acc:A7YY24]
A_73_114173	XM_587369	3.22358	ENSBTAT00000010538	PPP5C	Serine/threonine-protein phosphatase Fragment (EC 3.1.3.16) [Source:UniProtKB/TrEMBL;Acc:Q0V8L5]
A_73_114193	XM_591589	3.18512			PREDICTED: Bos taurus slit homolog 1 protein-like (SLITRK2), mRNA
A_73_114205	XM_601439	5.74355	ENSBTAT00000017851	CST11	cystatin 11 [Source:HGNC Symbol;Acc:15959]
A_73_114224	XM_864872	2.32289	ENSBTAT00000024555	PTMS	Parathymosin [Source:UniProtKB/Swiss-Prot;Acc:P08814]
A_73_114233	XM_615710	3.8319	ENSBTAT00000032950	ADCY3	adenylate cyclase 3 [Source:HGNC Symbol;Acc:234]
A_73_114240	XM_582899	2.57421	ENSBTAT00000017636		Spindlin-2 (Spindlin-like protein 2)(SPIN-2) [Source:UniProtKB/Swiss-Prot;Acc:Q2KI39]
A_73_114268	XM_589487	2.97085	ENSBTAT00000026945	REXO1	REX1, RNA exonuclease 1 homolog (S. cerevisiae) [Source:HGNC Symbol;Acc:24616]
A_73_114272	XM_591108	2.51279	ENSBTAT00000009248	OR4E2	olfactory receptor, family 4, subfamily E, member 2 [Source:HGNC Symbol;Acc:8297]
A_73_114275	XM_591173	3.24926	ENSBTAT00000000033	RDM1	RAD52 motif 1 [Source:HGNC Symbol;Acc:19950]
A_73_114277	AW307891	2.3926			Bos taurus similar to Homo sapiens PR domain containing 2, with ZNF domain (PRDM2), transcript variant 1
A_73_114278	NM_001017941	2.16472	ENSBTAT00000000611	HYAL1	Hyaluronidase-1 Precursor (Hyal-1)(EC 3.2.1.35)(Hyaluronoglucosaminidase-1) [Source:UniProtKB/Swiss-Prot;Acc:Q5E985]
A_73_114280	XM_864573	3.75185	ENSBTAT00000001829	RDH16	retinol dehydrogenase 16 [Source:RefSeq peptide;Acc:NP_001069264]
A_73_114283	CB432921	4.7349			PREDICTED: Bos taurus MYB-binding protein 1A-like, transcript variant 1 (MYBBP1A), mRNA
A_73_114284	XM_580632	6.41749	ENSBTAT00000024605	OR2D2	olfactory receptor, family 2, subfamily D, member 2 [Source:HGNC Symbol;Acc:8244]
A_73_114288	BF602916	2.08653			Unidentified transcripts
A_73_114291	XM_606906	2.99863			Bos taurus similar to Homo sapiens DEAD (Asp-Glu-Ala-Asp) box polypeptide 10 (DDX10)
A_73_114308	XM_584669	2.80358	ENSBTAT00000045518	CDC42EP2	Cdc42 effector protein 2 (Binder of Rho GTPases 1) [Source:UniProtKB/Swiss-Prot;Acc:Q08DN6]
A_73_114314	NM_001001854	2.36274	ENSBTAT00000017476	CLDN1	Claudin-1 [Source:UniProtKB/Swiss-Prot;Acc:Q6L708]
A_73_114315	NM_001040600	2.0026	ENSBTAT00000035207	FBXL12	F-box/LRR-repeat protein 12 (F-box and leucine-rich repeat protein 12) [Source:UniProtKB/Swiss-Prot;Acc:Q32PG9]
A_73_114331	BG224318	2.41609			Unidentified transcripts on BTA12 position 2750463-2749354
A_73_114334	XM_604150	2.87661	ENSBTAT00000006131	DNAH9	dynein, axonemal, heavy chain 9 [Source:HGNC Symbol;Acc:2953]
A_73_114355	XM_876206	4.40498			Bos taurus similar to Homo sapiens neuronal cell adhesion molecule (NRCAM), transcript variant 2
A_73_114366	XM_609418	3.10651			Bos taurus similar to Homo sapiens coiled-coil domain containing 18 (CCDC18)
A_73_114380	XM_867581	3.14376			PREDICTED: Bos taurus retinitis pigmentosa RP1 protein-like (RP1L1), mRNA
A_73_114385	XM_866645	3.85933	ENSBTAT00000061342	GLRA3	Glycine receptor alpha 3 Fragment [Source:UniProtKB/TrEMBL;Acc:Q6WRF9]
A_73_114398	XM_870269	2.41461	ENSBTAT00000026769	CUL4A	cullin 4A [Source:HGNC Symbol;Acc:2554]
A_73_114406	NM_001013003	3.42317	ENSBTAT00000006262	NEIL2	Endonuclease VIII-like 2 (EC 3.2.2.-)(EC 4.2.99.18)(DNA glycosylase/AP lyase Neil2)(DNA-(apurinic or apyrimidinic site) lyase Neil2)(Nei-like protein 2)(Nei homolog 2)(NEH2) [Source:UniProtKB/Swiss-Prot;Acc:Q6IE77]
A_73_114407	XM_584633	5.10079	ENSBTAT00000020105	TOB2	transducer of ERBB2, 2 [Source:RefSeq peptide;Acc:NP_001076856]
A_73_114416	NM_001011681	3.6317	ENSBTAT00000025686	GRB14	Growth factor receptor-bound protein 14 (GRB14 adapter protein) [Source:UniProtKB/Swiss-Prot;Acc:Q5ICW4]
A_73_114431	XM_589063	4.69723	ENSBTAT00000055058	OR7G1	PREDICTED: Bos taurus olfactory receptor, family 7, subfamily G, member 1-like (LOC511678), mRNA
A_73_114438	NM_174667	2.7422	ENSBTAT00000000100	NDUFB8	NADH dehydrogenase [ubiquinone] 1 beta subcomplex subunit 8, mitochondrial Precursor (NADH-ubiquinone oxidoreductase ASHI subunit)(Complex I-ASHI)(CI-ASHI) [Source:UniProtKB/Swiss-Prot;Acc:Q02372]
A_73_114443	CB464317	3.59351			Unidentified transcripts on BTA22 position 32160057-32159132
A_73_114457	AV613243	2.2623			PREDICTED: Bos taurus hypothetical LOC539378 (SACS), mRNA
A_73_114459	XM_614451	3.12642	ENSBTAT00000016661	TAOK3	TAO kinase 3 [Source:HGNC Symbol;Acc:18133]
A_73_114462	XM_878688	3.20864			Bos taurus similar to Homo sapiens SHANK-associated RH domain interactor (SHARPIN)
A_73_114467	XM_883223	3.40839	ENSBTAT00000007760	RSPH10B2	radial spoke head 10 homolog B2 (Chlamydomonas) [Source:HGNC Symbol;Acc:34385]
A_73_114474	XM_601090	5.73427	ENSBTAT00000015998	ACCSL	1-aminocyclopropane-1-carboxylate synthase homolog (Arabidopsis)(non-functional)-like [Source:HGNC Symbol;Acc:34391]
A_73_114499	XM_612023	2.76757	ENSBTAT00000018746	MBNL3	muscleblind-like 3 (Drosophila) [Source:HGNC Symbol;Acc:20564]
A_73_114503	NM_174225	3.75059	ENSBTAT00000006534	NUP133	Actin, alpha skeletal muscle (Alpha-actin-1) [Source:UniProtKB/Swiss-Prot;Acc:P68138]
A_73_114516	XM_583534	4.49573	ENSBTAT00000054407	USP43	ubiquitin specific peptidase 43 [Source:HGNC Symbol;Acc:20072]
A_73_114517	XM_598300	6.79145			Bos taurus similar to Homo sapiens CD248 molecule, endosialin (CD248)
A_73_114523	XM_869064	3.05245			Bos taurus similar to Homo sapiens WD repeat domain 52 (WDR52)
A_73_114528	XM_587765	2.08762	ENSBTAT00000004620	OR2T11	olfactory receptor, family 2, subfamily T, member 11 [Source:HGNC Symbol;Acc:19574]
A_73_114541	AU278747	2.47455			Unidentified transcripts on BTA19 position 49466668-49467639
A_73_114547	XM_618255	2.46527	ENSBTAT00000061319	EDIL3	EGF-like repeats and discoidin I-like domains 3 [Source:HGNC Symbol;Acc:3173]
A_73_114560	XM_866663	7.97249	ENSBTAT00000016854		Uncharacterized protein KIAA2012 homolog [Source:UniProtKB/Swiss-Prot;Acc:A7YY35]
A_73_114570	NM_174256	2.40091	ENSBTAT00000006283	CABP4	Calcium-binding protein 4 (CaBP4) [Source:UniProtKB/Swiss-Prot;Acc:Q8HZJ4]
A_73_114587	XM_611657	4.34114	ENSBTAT00000057469	GALNT13	UDP-N-acetyl-alpha-D-galactosamine:polypeptide N-acetylgalactosaminyltransferase 13 [Source:RefSeq peptide;Acc:NP_001070354]
A_73_114592	XM_878558	3.84779			PREDICTED: Bos taurus similar to E3 ubiquitin-protein ligase Nedd-4, transcript variant 3 (LOC507781)
A_73_114593	XM_593874	3.23796	ENSBTAT00000004155	SLC35C1	GDP-fucose transporter 1 (Solute carrier family 35 member C1) [Source:UniProtKB/Swiss-Prot;Acc:A6QM03]
A_73_114609	XM_870271	2.72864	ENSBTAT00000032261	CD3EAP	CD3E antigen, epsilon polypeptide associated protein [Source:RefSeq peptide;Acc:NP_001069953]
A_73_114611	XM_601229	3.32435			PREDICTED: Bos taurus similar to trypsin X3 (LOC522940)
A_73_114616	XM_603843	2.26108	ENSBTAT00000056852	LCN9	lipocalin 9 [Source:HGNC Symbol;Acc:17442]
A_73_114645	NM_001035102	4.41104	ENSBTAT00000044281	SLC39A5	SLC39A5 protein [Source:UniProtKB/TrEMBL;Acc:Q3T0Z9]
A_73_114649	NM_001010995	2.40895	ENSBTAT00000046179	TPM2	Tropomyosin beta chain (Tropomyosin-2)(Beta-tropomyosin) [Source:UniProtKB/Swiss-Prot;Acc:Q5KR48]
A_73_114660	XM_596626	3.56954	ENSBTAT00000039096	SYNJ2	synaptojanin 2 [Source:HGNC Symbol;Acc:11504]
A_73_114663	XM_586917	4.32167			Bos taurus similar to Homo sapiens proprotein convertase subtilisin/kexin type 6 (PCSK6), transcript variant 6
A_73_114676	XM_617828	2.50284	ENSBTAT00000038232	TRPS1	trichorhinophalangeal syndrome I [Source:HGNC Symbol;Acc:12340]
A_73_114713	XM_600743	2.34241	ENSBTAT00000027188	GJA3	Gap junction alpha-3 protein (Connexin-44)(Cx44) [Source:UniProtKB/Swiss-Prot;Acc:P41987]
A_73_114731	NM_173959	4.37994			Bos taurus stearoyl-CoA desaturase (delta-9-desaturase) (SCD), mRNA
A_73_114739	CB437946	3.9815			Bos taurus chromosome 1 open reading frame 92 ortholog (C3H1ORF92), mRNA
A_73_114755	NM_001038032	2.51555	ENSBTAT00000018249	TBCE	Tubulin-specific chaperone E (Tubulin-folding cofactor E) [Source:UniProtKB/Swiss-Prot;Acc:Q32KS0]
A_73_114764	NM_174168	5.08076	ENSBTAT00000025902	NPVF	FMRFamide-related peptides Precursor (Neuropeptide VF) [Contains Neuropeptide RFRP-1;Neuropeptide RFRP-2;Neuropeptide RFRP-3] [Source:UniProtKB/Swiss-Prot;Acc:Q9GM96]
A_73_114793	XM_595152	5.48418			PREDICTED: Bos taurus similar to autoantigenic hnRNP-associated with lethal yellow (LOC516989)
A_73_114800	XM_581841	3.76557	ENSBTAT00000019663	STAB1	stabilin 1 [Source:HGNC Symbol;Acc:18628]
A_73_114819	BP107833	2.5423			Bos taurus similar to Homo sapiens latent transforming growth factor beta binding protein 4 (LTBP4), transcript variant 2
A_73_114821	XM_869090	2.41398	ENSBTAT00000030293	VSIG2	V-set and immunoglobulin domain containing 2 [Source:HGNC Symbol;Acc:17149]
A_73_114838	AW658425	4.51206	ENSBTAT00000048596	TMEM20	transmembrane protein 20 [Source:RefSeq peptide;Acc:NP_001069938]
A_73_114847	NM_001035400	2.74612	ENSBTAT00000026877	ARSK	Arylsulfatase K Precursor (ASK)(EC 3.1.6.-) [Source:UniProtKB/Swiss-Prot;Acc:Q148F3]
A_73_114849	XM_597854	3.51316			PREDICTED: Bos taurus hypothetical LOC519630 (C2CD4C), mRNA
A_73_114851	XM_584407	2.33069	ENSBTAT00000011040	THOC2	THO complex 2 [Source:HGNC Symbol;Acc:19073]
A_73_114857	XM_597408	3.22708	ENSBTAT00000026650	CCDC81	coiled-coil domain containing 81 [Source:HGNC Symbol;Acc:26281]
A_73_114878	XM_589172	2.91672	ENSBTAT00000008241	RBFOX3	Fox-1 homolog C [Source:UniProtKB/Swiss-Prot;Acc:Q0VD23]
A_73_114889	XM_581896	8.22589	ENSBTAT00000019304		PREDICTED: Bos taurus similar to GTP-binding protein Di-Ras2 (Distinct subgroup of the Ras family member 2) (LOC538667)
A_73_114904	XM_870870	7.02313	ENSBTAT00000029943	PPFIA1	protein tyrosine phosphatase, receptor type, f polypeptide (PTPRF), interacting protein (liprin), alpha 1 [Source:HGNC Symbol;Acc:9245]
A_73_114910	XM_589271	3.36026			PREDICTED: Bos taurus fibulin 5-like (FBLN2), mRNA
A_73_114912	XM_590749	3.92638	ENSBTAT00000056670	CES3	carboxylesterase 3 [Source:HGNC Symbol;Acc:1865]
A_73_114913	XM_870483	3.79622	ENSBTAT00000049805	FAM178B	PREDICTED: Bos taurus Protein FAM178B-like (LOC618158), mRNA
A_73_114940	AV602241	3.33088			PREDICTED: Bos taurus solute carrier family 16, member 2 (monocarboxylic acid transporter 8) (SLC16A2), mRNA
A_73_114960	XM_606565	2.13172			Bos taurus similar to Homo sapiens RUN and FYVE domain containing 1 (RUFY1), transcript variant 1
A_73_114971	XM_582800	6.1621			PREDICTED: Bos taurus sialic acid binding Ig-like lectin 7-like (SIGLEC8), mRNA
A_73_114979	XM_582719	3.85402	ENSBTAT00000009329	DDX11	Bos taurus similar to Homo sapiens DEAD/H (Asp-Glu-Ala-Asp/His) box polypeptide 11 (CHL1-like helicase homolog, S. cerevisiae) (DDX11), transcript variant 1
A_73_114981	XM_615205	2.89408			Bos taurus similar to Homo sapiens gephyrin (GPHN), transcript variant 1
A_73_114982	XM_608113	2.35526	ENSBTAT00000001445	SLC17A8	solute carrier family 17 (sodium-dependent inorganic phosphate cotransporter), member 8 [Source:HGNC Symbol;Acc:20151]
A_73_114987	XM_599078	2.40126	ENSBTAT00000031253	AMBRA1	activating molecule in beclin-1-regulated autophagy [Source:RefSeq peptide;Acc:NP_001029694]
A_73_114988	XM_590276	4.9927	ENSBTAT00000061372	KCNC2	potassium voltage-gated channel, Shaw-related subfamily, member 2 [Source:HGNC Symbol;Acc:6234]
A_73_114989	XM_591540	2.76156	ENSBTAT00000049219	EIF3F	eukaryotic translation initiation factor 3, subunit F [Source:HGNC Symbol;Acc:3275]
A_73_115002	XM_596517	2.20003			PREDICTED: Bos taurus similar to Heat shock factor protein 1 (HSF 1) (Heat shock transcription factor 1) (HSTF 1) (LOC518328)
A_73_115028	NM_174723	2.51141	ENSBTAT00000057354	RHBG	Ammonium transporter Rh type B (Rhesus blood group family type B glycoprotein)(Rh family type B glycoprotein)(Rh type B glycoprotein) [Source:UniProtKB/Swiss-Prot;Acc:Q95M77]
A_73_115039	NM_001035383	2.11529	ENSBTAT00000031486	PLEKHA2	Pleckstrin homology domain-containing family A member 2 (PH domain-containing family A member 2) [Source:UniProtKB/Swiss-Prot;Acc:Q3ZBA3]
A_73_115057	XM_588506	9.24758	ENSBTAT00000005667	CHST10	carbohydrate sulfotransferase 10 [Source:RefSeq peptide;Acc:NP_001091480]
A_73_115064	NM_001034678	2.43712	ENSBTAT00000000742	HES1	Transcription factor HES-1 (Hairy and enhancer of split 1) [Source:UniProtKB/Swiss-Prot;Acc:Q3ZBG4]
A_73_115065	XM_866758	3.04994	ENSBTAT00000001972	HTT	huntingtin [Source:HGNC Symbol;Acc:4851]
A_73_115085	XM_593400	3.04748	ENSBTAT00000000867	FABP9	fatty acid binding protein 9, testis [Source:HGNC Symbol;Acc:3563]
A_73_115094	XM_616437	3.45353	ENSBTAT00000021788	KRT35	keratin 35 [Source:RefSeq peptide;Acc:NP_001069541]
A_73_115100	XM_868271	4.07372	ENSBTAT00000024358	PAPPA2	pappalysin 2 [Source:HGNC Symbol;Acc:14615]
A_73_115101	XM_591861	2.29182	ENSBTAT00000022558	GANAB	GANAB protein Fragment [Source:UniProtKB/TrEMBL;Acc:A6QNJ8]
A_73_115109	XM_584648	4.19766	ENSBTAT00000033308	PTCH2	patched homolog 2 (Drosophila) [Source:HGNC Symbol;Acc:9586]
A_73_115112	XM_613651	4.27363	ENSBTAT00000025685	ITGA2	Integrin alpha-2 Precursor; Fragment (Platelet membrane glycoprotein Ia)(GPIa)(Collagen receptor)(VLA-2 subunit alpha)(CD49 antigen-like family member B)(CD49b antigen) [Source:UniProtKB/Swiss-Prot;Acc:P53710]
A_73_115124	EE903100	2.89714			Unidentified transcripts
A_73_115129	NM_207166	3.77338	ENSBTAT00000004265	MRPL43	39S ribosomal protein L43, mitochondrial Precursor (L43mt)(MRP-L43)(Retina-specific 15.7 kDa protein) [Source:UniProtKB/Swiss-Prot;Acc:Q95KE5]
A_73_115147	CB441024	2.99583			Unidentified transcripts on BTA27 position 19482367-19482772
A_73_115180	AW487759	4.64605			Unidentified transcripts on BTA21 position 44342692-44343814
A_73_115185	BM257055	2.15092			Unidentified transcripts on BTA1 position 49000742-49001333
A_73_115187	XM_581713	3.21799	ENSBTAT00000026040	SPATA13	spermatogenesis associated 13 [Source:HGNC Symbol;Acc:23222]
A_73_115189	NM_001024556	3.36289	ENSBTAT00000020086	VNN1	Pantetheinase Precursor (EC 3.5.1.92)(Pantetheine hydrolase)(Vascular non-inflammatory molecule 1)(Vanin-1) [Source:UniProtKB/Swiss-Prot;Acc:Q58CQ9]
A_73_115197	EE892660	4.11157			Unidentified transcripts on BTA24 position 39421603-39420381
A_73_115206	XM_586391	4.16687	ENSBTAT00000032993	ZIC4	Zic family member 4 [Source:HGNC Symbol;Acc:20393]
A_73_115230	XM_599270	5.00172			Bos taurus similar to Homo sapiens integrin, alpha X (complement component 3 receptor 4 subunit) (ITGAX)
A_73_115233	XM_867388	2.71675			PREDICTED: Bos taurus similar to ATP-binding cassette sub-family D member 2 (Adrenoleukodystrophy-related protein) (hALDR) (Adrenoleukodystrophy-like 1) (LOC615546)
A_73_115243	EE898690	2.70881			PREDICTED: Bos taurus hypothetical protein LOC787120 (MGC160046), mRNA
A_73_115248	XM_588982	2.05259	ENSBTAT00000015353	SURF6	Surfeit locus protein 6 [Source:UniProtKB/Swiss-Prot;Acc:Q0VCY3]
A_73_115271	XM_581077	2.32146	ENSBTAT00000026236	BAT2	large proline-rich protein BAT2 [Source:RefSeq peptide;Acc:NP_542417]
A_73_115289	XM_598916	3.52405			Bos taurus similar to Homo sapiens keratin 36 (KRT36)
A_73_115303	XM_877071	2.17386	ENSBTAT00000025522		Bos taurus similar to Homo sapiens bridging integrator 1 (BIN1), transcript variant 9
A_73_115325	XM_598492	3.47223	ENSBTAT00000055310	OR6Y1	PREDICTED: Bos taurus olfactory receptor Olr1602-like (LOC520257), mRNA
A_73_115344	CB452126	3.98521			Bos taurus aquaporin 5 (AQP5), mRNA
A_73_115346	XM_607889	2.20441			PREDICTED: Bos taurus UPF3 regulator of nonsense transcripts homolog A (yeast), transcript variant 2 (UPF3A), mRNA
A_73_115354	NM_001038220	2.36961	ENSBTAT00000016014	CORO2A	Coronin-2A [Source:UniProtKB/Swiss-Prot;Acc:Q32LP9]
A_73_115358	XM_880777	12.6842			Bos taurus similar to Homo sapiens potassium voltage-gated channel, subfamily H (eag-related), member 6 (KCNH6), transcript variant 2
A_73_115380	NW_930311	4.33124			Unidentified transcripts on BTA24 position 23170000-23171000
A_73_115404	XM_601782	4.20442	ENSBTAT00000016106	GPR128	G protein-coupled receptor 128 [Source:RefSeq peptide;Acc:NP_001077171]
A_73_115411	XM_604015	2.38442	ENSBTAT00000029664	DNAH10	dynein, axonemal, heavy chain 10 [Source:HGNC Symbol;Acc:2941]
A_73_115413	NM_174776	2.90227	ENSBTAT00000018930		Tracheal antimicrobial peptide Precursor (TAP) [Source:UniProtKB/Swiss-Prot;Acc:P25068]
A_73_115422	BF601395	2.00961			Bos taurus similar to Homo sapiens T-cell acute lymphocytic leukemia 1 (TAL1)
A_73_115453	XM_612330	5.07444	ENSBTAT00000053094	PET112L	PET112-like [Source:RefSeq peptide;Acc:NP_001039808]
A_73_115480	XM_618060	6.51343	ENSBTAT00000061414	PLCL1	phospholipase C-like 1 [Source:HGNC Symbol;Acc:9063]
A_73_115484	XM_592054	2.83141	ENSBTAT00000036452	TNFSF15	tumor necrosis factor (ligand) superfamily, member 15 [Source:HGNC Symbol;Acc:11931]
A_73_115489	XM_870560	2.1064	ENSBTAT00000045607		Bos taurus similar to Homo sapiens glutamine and serine rich 1 (QSER1)
A_73_115490	NM_174419	2.36824	ENSBTAT00000057547	PDE6C	Cone cGMP-specific 3',5'-cyclic phosphodiesterase subunit alpha' (EC 3.1.4.35)(cGMP phosphodiesterase 6C)(PDE V-C1) [Source:UniProtKB/Swiss-Prot;Acc:P16586]
A_73_115494	XM_589954	2.18718	ENSBTAT00000022034	HBA2	Hemoglobin subunit alpha (Hemoglobin alpha chain)(Alpha-globin) [Source:UniProtKB/Swiss-Prot;Acc:P01966]
A_73_115500	XM_591856	2.37176	ENSBTAT00000009070	TENC1	tensin like C1 domain containing phosphatase (tensin 2) [Source:HGNC Symbol;Acc:19737]
A_73_115507	XM_864175	6.10209	ENSBTAT00000007421	POU4F2	POU class 4 homeobox 2 [Source:HGNC Symbol;Acc:9219]
A_73_115513	XM_602065	3.84046	ENSBTAT00000049391	UBTFL2	PREDICTED: Bos taurus similar to Nucleolar transcription factor 1 (Upstream binding factor 1) (UBF-1) (LOC523762), partial mRNA.
A_73_115523	XM_868126	3.07539			PREDICTED: Bos taurus similar to tigger transposable element derived 1 (LOC616161)
A_73_115532	XM_591198	2.3283			Bos taurus similar to Homo sapiens acyl-Coenzyme A dehydrogenase family, member 10 (ACAD10)
A_73_115541	XM_588342	5.33054	ENSBTAT00000027119	ASTL	astacin-like metallo-endopeptidase (M12 family) [Source:HGNC Symbol;Acc:31704]
A_73_115549	XM_870653	2.32064	ENSBTAT00000000749	AC005332.1	PREDICTED: Bos taurus Rho GTPase-activating protein 27-like (SH3D20), mRNA
A_73_115551	AW658352	5.71771			Bos taurus similar to Homo sapiens hypothetical protein FLJ38973 (FLJ38973)
A_73_115563	XM_585787	2.03808	ENSBTAT00000022182	ZNF624	zinc finger protein 624 [Source:HGNC Symbol;Acc:29254]
A_73_115583	CB421389	2.06652	ENSBTAT00000037194	ZNF3	zinc finger protein 3 [Source:RefSeq peptide;Acc:NP_001040079]
A_73_115585	XM_583647	2.96135	ENSBTAT00000012030	ALDH1A3	aldehyde dehydrogenase 1 family, member A3 [Source:HGNC Symbol;Acc:409]
A_73_115621	XM_616931	2.28903	ENSBTAT00000023395	HS2ST1	heparan sulfate 2-O-sulfotransferase 1 [Source:HGNC Symbol;Acc:5193]
A_73_115627	XM_590000	2.28293	ENSBTAT00000028271	SEPT1	Septin-1 [Source:UniProtKB/Swiss-Prot;Acc:A5PJU9]
A_73_115661	CB165988	2.16771			Unidentified transcripts
A_73_115669	XM_616242	3.46324	ENSBTAT00000018083	RSPO2	RSPO2 protein Fragment [Source:UniProtKB/TrEMBL;Acc:A5PKH7]
A_73_115671	XM_587567	2.36659	ENSBTAT00000018926	NR2E3	Photoreceptor-specific nuclear receptor (Retina-specific nuclear receptor)(Nuclear receptor subfamily 2 group E member 3) [Source:UniProtKB/Swiss-Prot;Acc:Q9TTF0]
A_73_115681	XM_586254	5.62844	ENSBTAT00000022717	OBSCN	PREDICTED: Bos taurus similar to obscurin, cytoskeletal calmodulin and titin-interacting RhoGEF (LOC509318)
A_73_115684	XM_870815	3.99424	ENSBTAT00000030015		PREDICTED: Bos taurus serine/threonine-protein kinase MARK2-like (LOC618482), mRNA
A_73_115694	BI540189	2.95155	ENSBTAT00000005126	AAMP	Angio-associated migratory cell protein [Source:UniProtKB/Swiss-Prot;Acc:Q3SZK1]
A_73_115711	XM_867635	2.67249	ENSBTAT00000002696	IL1F8	interleukin 1 family, member 8 (eta) [Source:HGNC Symbol;Acc:15564]
A_73_115748	XM_864151	3.29688	ENSBTAT00000021600	RNASEH1	ribonuclease H1 [Source:RefSeq peptide;Acc:NP_001039970]
A_73_115772	XM_589560	2.51096	ENSBTAT00000018637	RTKN2	rhotekin 2 [Source:HGNC Symbol;Acc:19364]
A_73_115804	XM_588167	4.84879			Bos taurus similar to Homo sapiens chromosome 10 open reading frame 12 (C10orf12)
A_73_115824	XM_591955	2.88201	ENSBTAT00000054084	OR11H6	olfactory receptor, family 11, subfamily H, member 6 [Source:HGNC Symbol;Acc:15349]
A_73_115829	XM_600517	4.40866	ENSBTAT00000021938	AGAP5	Bos taurus similar to PREDICTED: Homo sapiens KIAA1975 protein similar to MRIP2, transcript variant 1 (KIAA1975)
A_73_115835	NM_174717	2.0749	ENSBTAT00000032427	ATP5J	ATP synthase-coupling factor 6, mitochondrial Precursor (ATPase subunit F6) [Source:UniProtKB/Swiss-Prot;Acc:P02721]
A_73_115837	XM_585422	5.10775			Bos taurus similar to PREDICTED: Homo sapiens hypothetical LOC388900 (LOC388900)
A_73_115860	XM_864523	4.04055	ENSBTAT00000053747	CDR2L	cerebellar degeneration-related protein 2-like [Source:HGNC Symbol;Acc:29999]
A_73_115861	XM_584370	11.6846	ENSBTAT00000007029	TMEM92	transmembrane protein 92 [Source:RefSeq peptide;Acc:NP_001077120]
A_73_115862	XM_869906	3.45763	ENSBTAT00000024275	MYO16	myosin XVI [Source:HGNC Symbol;Acc:29822]
A_73_115863	XM_588150	2.41098	ENSBTAT00000004219	CD4	CD4 antigen [Source:RefSeq peptide;Acc:NP_001096695]
A_73_115867	CB227392	2.96119			Bos taurus similar to Homo sapiens contactin associated protein-like 2 (CNTNAP2)
A_73_115869	XM_594791	3.09344			PREDICTED: Bos taurus protein tyrosine phosphatase 4a1-like (LOC516634), mRNA
A_73_115871	XM_615712	8.5898	ENSBTAT00000038369		Tubulin alpha-1D chain [Source:UniProtKB/Swiss-Prot;Acc:Q2HJ86]
A_73_115872	XM_864653	2.00911	ENSBTAT00000018301	ITPA	Inosine triphosphate pyrophosphatase (Inosine triphosphatase)(ITPase)(EC 3.6.1.19) [Source:UniProtKB/Swiss-Prot;Acc:Q2KIC5]
A_73_115883	XM_588123	3.79689	ENSBTAT00000001254	DNAJC9	DnaJ (Hsp40) homolog, subfamily C, member 9 [Source:HGNC Symbol;Acc:19123]
A_73_115903	XM_604340	4.09782			PREDICTED: Bos taurus similar to preferentially expressed antigen in melanoma (LOC525980)
A_73_115904	CB456832	2.05208	ENSBTAT00000001096	GPR137B	PREDICTED: Bos taurus misc_RNA (LOC613826), miscRNA. [Source:RefSeq DNA;Acc:XR_027492]
A_73_115906	XM_594072	2.21898	ENSBTAT00000045058		histone cluster 1, H1e [Source:RefSeq peptide;Acc:NP_001092459]
A_73_115907	NM_001034341	4.49731	ENSBTAT00000024641	FHL1	four and a half LIM domains 1 isoform 3 [Source:RefSeq peptide;Acc:NP_001029513]
A_73_115908	NM_001035019	2.38607	ENSBTAT00000028765	SMPDL3A	Acid sphingomyelinase-like phosphodiesterase 3a Precursor (ASM-like phosphodiesterase 3a)(EC 3.1.4.-) [Source:UniProtKB/Swiss-Prot;Acc:Q3ZC91]
A_73_115918	CB455593	29.9591			Unidentified transcripts
A_73_115919	XM_615289	2.60702	ENSBTAT00000024720	DPYSL5	dihydropyrimidinase-like 5 [Source:RefSeq peptide;Acc:NP_001103434]
A_73_115922	XM_870484	2.61765	ENSBTAT00000021161		Dermokine Precursor [Source:UniProtKB/Swiss-Prot;Acc:A2VE23]
A_73_115938	XM_591966	2.07513			Bos taurus similar to Homo sapiens GDP-mannose pyrophosphorylase B (GMPPB), transcript variant 2
A_73_115965	XM_603157	2.22944			PREDICTED: Bos taurus similar to phosphatidylinositol-specific phospholipase C, X domain containing 3 (LOC524822)
A_73_115968	XM_580441	2.56313	ENSBTAT00000036227	DAXX	death-associated protein 6 [Source:RefSeq peptide;Acc:NP_001068623]
A_73_115990	NC_006853	6.43868	ENSBTAT00000060543	MT-ND4L	NADH-ubiquinone oxidoreductase chain 4L (EC 1.6.5.3)(NADH dehydrogenase subunit 4L) [Source:UniProtKB/Swiss-Prot;Acc:P03902]
A_73_115993	AW430479	2.12977			Unidentified transcripts on BTA8 position 37516330-37517013
A_73_116000	XM_597436	6.37573	ENSBTAT00000038112	DIS3L2	DIS3 mitotic control homolog (S. cerevisiae)-like 2 [Source:HGNC Symbol;Acc:28648]
A_73_116006	AW480864	2.4033			Unidentified transcripts on BTA9 position 4819484-4820506
A_73_116009	XM_865501	3.17564			PREDICTED: Bos taurus similar to Cytochrome p450 46A1 (Cholesterol 24-hydroxylase) (LOC614132)
A_73_116014	NM_174479	2.16703	ENSBTAT00000023368	TUFT1	Tuftelin (Enamelin) [Source:UniProtKB/Swiss-Prot;Acc:P27628]
A_73_116021	XM_863851	3.10457	ENSBTAT00000014355	WNT11	wingless-type MMTV integration site family, member 11 [Source:RefSeq peptide;Acc:NP_001075925]
A_73_116033	XM_615322	2.80284	ENSBTAT00000052227	NR6A1	nuclear receptor subfamily 6, group A, member 1 [Source:HGNC Symbol;Acc:7985]
A_73_116034	XM_865466	2.77506	ENSBTAT00000008009	PRDM13	PR domain containing 13 [Source:HGNC Symbol;Acc:13998]
A_73_116040	XM_612993	2.5556	ENSBTAT00000028432	SPHKAP	SPHK1 interactor, AKAP domain containing [Source:HGNC Symbol;Acc:30619]
A_73_116046	XM_882818	2.23338			Bos taurus similar to Homo sapiens hexosaminidase (glycosyl hydrolase family 20, catalytic domain) containing (HEXDC)
A_73_116061	XM_585948	3.96738	ENSBTAT00000019562	SMARCC2	SWI/SNF related, matrix associated, actin dependent regulator of chromatin, subfamily c, member 2 [Source:HGNC Symbol;Acc:11105]
A_73_116067	XM_582691	2.27463			Bos taurus similar to Homo sapiens zinc binding alcohol dehydrogenase, domain containing 1 (ZADH1)
A_73_116068	XM_598596	3.51373			Bos taurus similar to Homo sapiens HECT, C2 and WW domain containing E3 ubiquitin protein ligase 2 (HECW2)
A_73_116075	BF605426	2.23769	ENSBTAT00000054744	AC009542.1	solute carrier family 23 (nucleobase transporters), member 2 [Source:RefSeq peptide;Acc:NP_001069125]
A_73_116085	XM_615595	2.25827	ENSBTAT00000030846	SGIP1	SH3-domain GRB2-like (endophilin) interacting protein 1 [Source:HGNC Symbol;Acc:25412]
A_73_116088	XM_865160	2.82749			Bos taurus similar to Homo sapiens phospholipase D family, member 3 (PLD3), transcript variant 2
A_73_116091	AW416424	2.72134			Unidentified transcripts
A_73_116113	XM_614520	2.21897	ENSBTAT00000004699	FAM20C	PREDICTED: Bos taurus cDNA sequence BC004044-like (LOC534672), partial mRNA
A_73_116129	XM_596684	2.79137	ENSBTAT00000007554	TCF15	basic helix-loop-helix transcription factor 15 [Source:RefSeq peptide;Acc:NP_001075190]
A_73_116135	BF606645	3.08849			PREDICTED: Bos taurus asparagine-linked glycosylation 11, alpha-1,2-mannosyltransferase homolog (yeast) (ALG11), mRNA
A_73_116143	AU278615	2.05228	ENSBTAT00000042624	EFNA5	ephrin-A5 [Source:RefSeq peptide;Acc:NP_001069900]
A_73_116151	XM_594433	3.14055	ENSBTAT00000006392	RIC3	resistance to inhibitors of cholinesterase 3 homolog (C. elegans) [Source:HGNC Symbol;Acc:30338]
A_73_116161	XM_602379	2.07521	ENSBTAT00000018870	ADARB2	adenosine deaminase, RNA-specific, B2 (RED2 homolog rat) [Source:HGNC Symbol;Acc:227]
A_73_116166	XM_600272	2.55116			PREDICTED: Bos taurus similar to UDP-glucuronosyltransferase 1-2 precursor, microsomal (UDPGT) (UGT1*0) (UGT1-02) (UGT1.2) (UGT1A2) (Bilirubin specific) (B2) (LOC521999)
A_73_116167	XM_869436	6.03783	ENSBTAT00000056475	ZNF193	zinc finger protein 193 [Source:HGNC Symbol;Acc:12984]
A_73_116168	XM_593729	3.54841	ENSBTAT00000016609	PLCB3	phospholipase C, beta 3 (phosphatidylinositol-specific) [Source:HGNC Symbol;Acc:9056]
A_73_116174	XM_589826	3.18935	ENSBTAT00000000563	SFRS8	splicing factor, arginine/serine-rich 8 (suppressor-of-white-apricot homolog, Drosophila) [Source:HGNC Symbol;Acc:10790]
A_73_116200	XM_868524	7.33666	ENSBTAT00000061100	SLC22A8	Organic anion transporter 3 Fragment [Source:UniProtKB/TrEMBL;Acc:Q702H1]
A_73_116205	NM_001038145	2.03685	ENSBTAT00000015802	SLC25A25	Calcium-binding mitochondrial carrier protein SCaMC-2 (Small calcium-binding mitochondrial carrier protein 2)(Solute carrier family 25 member 25) [Source:UniProtKB/Swiss-Prot;Acc:Q0V7M4]
A_73_116212	XM_597850	4.62927	ENSBTAT00000021778	OGFRL1	opioid growth factor receptor-like 1 [Source:HGNC Symbol;Acc:21378]
A_73_116220	XM_870360	2.77752	ENSBTAT00000010364	RAB40C	RAB40C, member RAS oncogene family [Source:RefSeq peptide;Acc:NP_001075014]
A_73_116239	NW_928513	10.3777	ENSBTAT00000010545	PGR	Progesterone receptor Fragment [Source:UniProtKB/TrEMBL;Acc:Q863K6]
A_73_116256	XM_592166	2.69508	ENSBTAT00000020185	LCT	lactase [Source:HGNC Symbol;Acc:6530]
A_73_116260	XM_583333	4.21034	ENSBTAT00000019971	DMRT3	doublesex and mab-3 related transcription factor 3 [Source:HGNC Symbol;Acc:13909]
A_73_116276	NM_001034229	2.0021	ENSBTAT00000019309	MOBKL2A	Mps one binder kinase activator-like 2A (Mob1 homolog 2A) [Source:UniProtKB/Swiss-Prot;Acc:Q58D63]
A_73_116284	XM_590278	2.87971	ENSBTAT00000007096	XKR6	XK, Kell blood group complex subunit-related family, member 6 [Source:HGNC Symbol;Acc:27806]
A_73_116293	EE900161	2.66956			Bos taurus CD151 molecule (Raph blood group) (CD151), mRNA
A_73_116295	XM_595954	3.88314	ENSBTAT00000013205	ATP5J2	PREDICTED: Bos taurus ATP synthase, H+ transporting, mitochondrial F0 complex, subunit f-like (LOC517777), mRNA
A_73_116305	XM_582075	2.3194	ENSBTAT00000032274	ADCY5	adenylate cyclase 5 [Source:HGNC Symbol;Acc:236]
A_73_116316	BF889875	2.32673			Unidentified transcripts on BTA11 position 78275585-78276587
A_73_116328	XM_867133	5.35993	ENSBTAT00000018597	BSX	brain-specific homeobox [Source:HGNC Symbol;Acc:20450]
A_73_116329	XM_609433	3.92374	ENSBTAT00000044420	CCR9	chemokine (C-C motif) receptor 9 [Source:RefSeq peptide;Acc:NP_001091537]
A_73_116343	XM_870310	4.23676			PREDICTED: Bos taurus similar to Feline leukemia virus subgroup C receptor-related protein 2 (Calcium-chelate transporter) (CCT) (LOC617977), partial mRNA.
A_73_116344	XM_588833	2.21286	ENSBTAT00000013531	RBM33	PREDICTED: Bos taurus RNA binding motif protein 33-like (RBM33), mRNA
A_73_116346	XM_865028	4.01073	ENSBTAT00000024127	KIF5C	Kinesin family member 5C [Source:UniProtKB/TrEMBL;Acc:Q0II58]
A_73_116357	XM_603254	3.65607	ENSBTAT00000001649	CDK15	cyclin-dependent kinase 15 [Source:HGNC Symbol;Acc:14434]
A_73_116370	XM_583510	3.01148	ENSBTAT00000019164	YSK4	PREDICTED: Bos taurus mitogen-activated protein kinase kinase kinase 5-like (YSK4), mRNA
A_73_116374	XM_864866	3.00915	ENSBTAT00000031518	ZNF569	ZNF569 protein Fragment [Source:UniProtKB/TrEMBL;Acc:Q3ZBN7]
A_73_116377	CB468608	2.89527	ENSBTAT00000037216	BAALC	brain and acute leukemia, cytoplasmic [Source:RefSeq peptide;Acc:NP_001076977]
A_73_116379	XM_593045	3.57452	ENSBTAT00000054367	PNMA2	Paraneoplastic antigen Ma2 homolog [Source:UniProtKB/Swiss-Prot;Acc:Q2KIT6]
A_73_116393	XM_875818	3.80121			PREDICTED: Bos taurus similar to RIM binding protein 2 (RIM-BP2), transcript variant 4 (LOC527119)
A_73_116394	XM_876710	4.66833			Bos taurus similar to Homo sapiens chaperone, ABC1 activity of bc1 complex like (S. pombe) (CABC1), nuclear gene encoding mitochondrial protein
A_73_116395	XM_582997	7.40384	ENSBTAT00000032490	SETMAR	PREDICTED: Bos taurus similar to spermatogenesis associated 5 (LOC538822), partial mRNA.
A_73_116409	XM_584248	2.6876			Bos taurus similar to Homo sapiens kinesin family member 1B (KIF1B), transcript variant 2
A_73_116419	NM_001015601	3.45161	ENSBTAT00000009038	RASGEF1A	RasGEF domain family, member 1A [Source:RefSeq peptide;Acc:NP_001015601]
A_73_116426	NM_176624	2.5239	ENSBTAT00000050664		pregnancy-associated glycoprotein 15 [Source:RefSeq peptide;Acc:NP_788797]
A_73_116430	NM_001015617	2.08825	ENSBTAT00000047871	IFNB1	Interferon beta-2 Precursor [Source:UniProtKB/Swiss-Prot;Acc:P01576]
A_73_116455	CB165844	2.23962			Bos taurus similar to Homo sapiens regulator of G-protein signalling 5 (RGS5)
A_73_116467	XM_609561	3.12914	ENSBTAT00000044820	WDR49	WD repeat domain 49 [Source:HGNC Symbol;Acc:26587]
A_73_116475	NM_173903	3.18165	ENSBTAT00000021955	CPE	Carboxypeptidase E Precursor (CPE)(EC 3.4.17.10)(Carboxypeptidase H)(CPH)(Enkephalin convertase)(Prohormone-processing carboxypeptidase) [Source:UniProtKB/Swiss-Prot;Acc:P04836]
A_73_116495	NM_001037605	9.88165	ENSBTAT00000006954	MRPS33	28S ribosomal protein S33, mitochondrial (S33mt)(MRP-S33) [Source:UniProtKB/Swiss-Prot;Acc:P82926]
A_73_116506	XM_600718	3.03066	ENSBTAT00000014417		ATP-binding cassette, sub-family C (CFTR/MRP), member 11 [Source:HGNC Symbol;Acc:14639]
A_73_116511	CB166315	2.78587			Unidentified transcripts on BTA22 position 31715501-31715849
A_73_116513	XM_610928	2.51053	ENSBTAT00000052699	OR5AR1	olfactory receptor, family 5, subfamily AR, member 1 [Source:HGNC Symbol;Acc:15260]
A_73_116517	NM_001024552	2.09449	ENSBTAT00000027186	TRMT12	tRNA wybutosine-synthesizing protein 2 homolog (EC 2.1.1.-)(tRNA-yW-synthesizing protein 2)(tRNA methyltransferase 12) [Source:UniProtKB/Swiss-Prot;Acc:Q58D65]
A_73_116521	XM_865411	3.52821			Bos taurus similar to Homo sapiens growth factor independent 1 (GFI1)
A_73_116574	NM_001010992	2.49743	ENSBTAT00000002107	DIO2	deiodinase, iodothyronine, type II [Source:RefSeq peptide;Acc:NP_001010992]
A_73_116576	AW428392	2.36482	ENSBTAT00000003736	AP4M1	AP-4 complex subunit mu-1 (Adapter-related protein complex 4 mu-1 subunit)(AP-4 adapter complex mu subunit)(Mu subunit of AP-4)(Mu4-adaptin)(mu4)(Mu-adaptin-related protein 2)(mu-ARP2) [Source:UniProtKB/Swiss-Prot;Acc:Q29RY8]
A_73_116578	XM_580392	2.40402	ENSBTAT00000013391	PLXNB3	plexin B3 [Source:HGNC Symbol;Acc:9105]
A_73_116587	NM_001002888	2.33244	ENSBTAT00000015488		zinc finger, imprinted 2 [Source:RefSeq peptide;Acc:NP_001002888]
A_73_116588	XM_600089	3.78401			PREDICTED: Bos taurus similar to Regulating synaptic membrane exocytosis protein 2 (Rab3-interacting molecule 2) (RIM 2) (LOC521819), partial mRNA.
A_73_116593	EE943676	2.83027			Bos taurus Lix1 homolog (chicken) (LIX1), mRNA
A_73_116609	XM_865211	2.72272	ENSBTAT00000026813	CLCN3	chloride channel 3 [Source:HGNC Symbol;Acc:2021]
A_73_116615	XM_867949	2.61045	ENSBTAT00000021438	BTAF1	BTAF1 RNA polymerase II, B-TFIID transcription factor-associated, 170kDa (Mot1 homolog, S. cerevisiae) [Source:HGNC Symbol;Acc:17307]
A_73_116617	XM_868049	2.91919			Bos taurus similar to Homo sapiens dual specificity phosphatase and pro isomerase domain containing 1 (DUPD1)
A_73_116634	XM_592871	2.12579	ENSBTAT00000061449	TTN	Connectin Fragment [Source:UniProtKB/TrEMBL;Acc:Q28086]
A_73_116650	XM_582067	6.29167	ENSBTAT00000011219	KCNV1	Potassium voltage-gated channel subfamily V member 1 (Voltage-gated potassium channel subunit Kv8.1) [Source:UniProtKB/Swiss-Prot;Acc:Q0P583]
A_73_116666	XM_589284	3.66514	ENSBTAT00000004541		PREDICTED: Bos taurus olfactory receptor 480-like (LOC511865), mRNA
A_73_116689	XM_876315	3.31963	ENSBTAT00000005780	MSI2	musashi homolog 2 (Drosophila) [Source:HGNC Symbol;Acc:18585]
A_73_116692	XM_604379	2.61036	ENSBTAT00000033358	POM121L2	POM121 membrane glycoprotein-like 2 (rat) [Source:HGNC Symbol;Acc:13973]
A_73_116696	XM_869731	7.71066	ENSBTAT00000023471		PREDICTED: Bos taurus similar to protein phosphatase 1, regulatory (inhibitor) subunit 14B (LOC617463)
A_73_116700	XM_865063	4.03854	ENSBTAT00000056734		PREDICTED: Bos taurus trace amine associated receptor 8-like (LOC613867), mRNA
A_73_116703	XM_868638	8.01655			PREDICTED: Bos taurus similar to motile sperm domain containing 2 (LOC529731)
A_73_116704	NM_001001856	3.27802	ENSBTAT00000018649	SFTPD	Pulmonary surfactant-associated protein D Precursor (SP-D)(PSP-D)(Lung surfactant protein D) [Source:UniProtKB/Swiss-Prot;Acc:P35246]
A_73_116723	CB442231	2.99494	ENSBTAT00000021917		sorbin and SH3 domain containing 2 [Source:RefSeq peptide;Acc:NP_001073255]
A_73_116742	NM_205808	3.85601	ENSBTAT00000010748	KCNRG	Putative potassium channel regulatory protein (Potassium channel regulator)(Protein CLLD4) [Source:UniProtKB/Swiss-Prot;Acc:Q863D4]
A_73_116748	XM_588048	6.30956			Bos taurus similar to Homo sapiens ankyrin repeat domain 39 (ANKRD39)
A_73_116761	NM_001034323	2.31163	ENSBTAT00000057344	NQO2	NAD(P)H dehydrogenase, quinone 2 [Source:RefSeq peptide;Acc:NP_001029495]
A_73_116779	XM_864195	4.77475			PREDICTED: Bos taurus similar to E74-like factor 2 (ets domain transcription factor) isoform 2 (LOC613439)
A_73_116806	XM_608353	2.08268	ENSBTAT00000024078	SETBP1	SET binding protein 1 [Source:HGNC Symbol;Acc:15573]
A_73_116807	XM_587381	2.52745	ENSBTAT00000029565	SVOP	Synaptic vesicle 2-related protein (SV2-related protein) [Source:UniProtKB/Swiss-Prot;Acc:Q1JP63]
A_73_116835	XM_616223	4.13674	ENSBTAT00000061374	NALCN	sodium leak channel, non-selective [Source:HGNC Symbol;Acc:19082]
A_73_116843	XM_869478	2.47098			Bos taurus similar to Homo sapiens hypothetical protein MGC24039 (MGC24039)
A_73_116844	XM_582640	15.6027	ENSBTAT00000012443	METTL2B	Methyltransferase-like protein 2 (EC 2.1.1.-) [Source:UniProtKB/Swiss-Prot;Acc:Q0P5B2]
A_73_116847	XM_582424	3.20402	ENSBTAT00000030772	OR2L13	olfactory receptor, family 2, subfamily L, member 13 [Source:HGNC Symbol;Acc:19578]
A_73_116854	NM_181008	6.19727	ENSBTAT00000031394	CSN2	Beta-casein Precursor [Contains Casoparan;Antioxidant peptide;Casohypotensin] [Source:UniProtKB/Swiss-Prot;Acc:P02666]
A_73_116860	NM_174263	3.1355	ENSBTAT00000028430	CCL20	C-C motif chemokine 20 Precursor (Small-inducible cytokine A20)(Macrophage inflammatory protein 3 alpha)(MIP-3-alpha) [Source:UniProtKB/Swiss-Prot;Acc:Q8SQB1]
A_73_116863	XM_587411	2.41227			Bos taurus similar to Homo sapiens lactate dehydrogenase D (LDHD), nuclear gene encoding mitochondrial protein, transcript variant 1
A_73_116865	BF604996	2.16223	ENSBTAT00000049814	TMX4	thioredoxin domain containing 13 [Source:RefSeq peptide;Acc:NP_001092640]
A_73_116880	XM_865770	3.05575	ENSBTAT00000016291	CLCN2	chloride channel 2 [Source:RefSeq peptide;Acc:NP_001095957]
A_73_116885	NM_001034505	2.41714	ENSBTAT00000022029	NUBP2	Cytosolic Fe-S cluster assembly factor NUBP2 (Nucleotide-binding protein 2)(NBP 2) [Source:UniProtKB/Swiss-Prot;Acc:Q3MHY6]
A_73_116906	XM_602382	2.64305	ENSBTAT00000061196	PTH2R	parathyroid hormone 2 receptor [Source:HGNC Symbol;Acc:9609]
A_73_116918	XM_585683	2.43518	ENSBTAT00000023091	GRB7	Growth factor receptor-bound protein 7 (GRB7 adapter protein)(Epidermal growth factor receptor GRB-7) [Source:UniProtKB/Swiss-Prot;Acc:Q1RMW5]
A_73_116965	XM_613235	2.76485	ENSBTAT00000022743	FSTL4	follistatin-like 4 [Source:HGNC Symbol;Acc:21389]
A_73_116966	XM_598738	2.79124	ENSBTAT00000014115	VSIG8	V-set and immunoglobulin domain containing 8 [Source:HGNC Symbol;Acc:32063]
A_73_116970	XM_582660	2.15841	ENSBTAT00000007787	SPTBN2	spectrin, beta, non-erythrocytic 2 [Source:HGNC Symbol;Acc:11276]
A_73_116984	XM_615306	3.46525	ENSBTAT00000061014	MYH4	Myosin heavy chain-2B-like protein Fragment [Source:UniProtKB/TrEMBL;Acc:Q8HZ61]
A_73_116986	AW466030	2.64489			Bos taurus hypothetical protein LOC100270684 (LOC100270684), mRNA
A_73_116992	XM_868061	2.3837			Bos taurus similar to Homo sapiens chromosome 9 open reading frame 78 (C9orf78), transcript variant 2
A_73_116993	XM_618487	2.836			Bos taurus similar to PREDICTED: Homo sapiens odz, odd Oz/ten-m homolog 2 (Drosophila), transcript variant 1 (ODZ2)
A_73_116994	XM_612469	4.05104	ENSBTAT00000061356	LIN28B	lin-28 homolog B (C. elegans) [Source:HGNC Symbol;Acc:32207]
A_73_116995	XM_864551	5.21692			PREDICTED: Bos taurus similar to glutamate receptor, ionotropic, kainate 1 isoform 2 precursor (LOC613604)
A_73_117008	XM_592333	2.3537	ENSBTAT00000053468	ATRX	alpha thalassemia/mental retardation syndrome X-linked (RAD54 homolog, S. cerevisiae) [Source:HGNC Symbol;Acc:886]
A_73_117010	XM_865500	3.61208	ENSBTAT00000037216	BAALC	brain and acute leukemia, cytoplasmic [Source:RefSeq peptide;Acc:NP_001076977]
A_73_117026	CB461147	5.48467			Unidentified transcripts on BTA14 position 18687664-18686658
A_73_117028	XM_875611	4.15874	ENSBTAT00000017696	RBMX	Rbmx [Source:UniProtKB/TrEMBL;Acc:D3JUI8]
A_73_117032	XM_867968	2.40752	ENSBTAT00000003319	WDR45	WD repeat domain 45 [Source:RefSeq peptide;Acc:NP_001069619]
A_73_117034	AV591663	2.65123			Bos taurus similar to Homo sapiens docking protein 6 (DOK6)
A_73_117037	AW653591	2.28415			Bos taurus similar to Homo sapiens hypothetical protein FLJ38964 (FLJ38964)
A_73_117042	XM_587237	2.79862	ENSBTAT00000008020	XRCC6	XRCC6 protein Fragment [Source:UniProtKB/TrEMBL;Acc:Q3ZBM3]
A_73_117044	XM_617751	7.56795	ENSBTAT00000007434	SPTBN4	spectrin, beta, non-erythrocytic 4 [Source:HGNC Symbol;Acc:14896]
A_73_117055	XM_864846	6.05228	ENSBTAT00000061507	C11orf65	PREDICTED: Bos taurus hypothetical LOC613764 (LOC613764), mRNA
A_73_117066	XM_866792	5.41667	ENSBTAT00000040169	TRIM5	PREDICTED: Bos taurus similar to tripartite motif protein TRIM5 isoform gamma (LOC615085)
A_73_117078	XM_867797	2.02167	ENSBTAT00000006625	INO80E	INO80 complex subunit E (Coiled-coil domain-containing protein 95) [Source:UniProtKB/Swiss-Prot;Acc:Q29RS4]
A_73_117079	XM_611985	2.96257	ENSBTAT00000047389	LHFPL4	Lipoma HMGIC fusion partner-like 4 protein [Source:UniProtKB/Swiss-Prot;Acc:Q17R16]
A_73_117080	XM_611845	3.14513	ENSBTAT00000001209	OPRK1	Kappa-type opioid receptor (K-OR-1)(KOR-1) [Source:UniProtKB/Swiss-Prot;Acc:Q2KIP6]
A_73_117101	XM_867204	2.83179	ENSBTAT00000034302	LRP1B	PREDICTED: Bos taurus similar to Low-density lipoprotein receptor-related protein 1B precursor (Low-density lipoprotein receptor-related protein-deleted in tumor) (LRP-DIT) (LOC615404), partial mRNA.
A_73_117103	XM_600116	4.76921	ENSBTAT00000053888	C9orf172	Uncharacterized protein C9orf172 [Source:UniProtKB/Swiss-Prot;Acc:C9J069]
A_73_117115	NM_001038105	4.16825	ENSBTAT00000043552	RSPH1	testis-specific gene A2 [Source:RefSeq peptide;Acc:NP_001033194]
A_73_117118	XM_581593	2.23261	ENSBTAT00000007217	P4HTM	hypoxia-inducible factor prolyl 4-hydroxylase [Source:RefSeq peptide;Acc:NP_001069583]
A_73_117125	XM_598401	6.91873	ENSBTAT00000001857		Bos taurus similar to PREDICTED: Homo sapiens gamma-aminobutyric acid (GABA) receptor, rho 3 (GABRR3)
A_73_117130	NM_001038113	2.31891	ENSBTAT00000016771	C2orf40	Augurin Precursor [Source:UniProtKB/Swiss-Prot;Acc:Q32KM8]
A_73_117132	XM_865190	4.14797	ENSBTAT00000022236	TMEM42	Transmembrane protein 42 [Source:UniProtKB/Swiss-Prot;Acc:Q2KIX3]
A_73_117133	XM_598442	6.30901	ENSBTAT00000004584	C14orf49	PREDICTED: Bos taurus hypothetical LOC520207 (LOC520207), mRNA
A_73_117134	XM_867499	3.94857	ENSBTAT00000053740	SERPINB4	serpin peptidase inhibitor, clade B like [Source:RefSeq peptide;Acc:NP_001099089]
A_73_117135	NM_001035488	2.85656	ENSBTAT00000029982	NUDT10	nudix-type motif 10 [Source:RefSeq peptide;Acc:NP_001030565]
A_73_117143	NM_174491	5.00368	ENSBTAT00000007442	YWHAE	14-3-3 protein epsilon (14-3-3E) [Source:UniProtKB/Swiss-Prot;Acc:P62261]
A_73_117150	XM_868662	3.38421			Bos taurus similar to Homo sapiens WD repeat domain 5 (WDR5), transcript variant 1
A_73_117153	NM_001031770	2.74296			Bos taurus ATP binding domain 1 family, member B (ATPBD1B)
A_73_117162	AW462668	3.24041	ENSBTAT00000044159	CDKN1C	cyclin-dependent kinase inhibitor 1C [Source:RefSeq peptide;Acc:NP_001071371]
A_73_117164	NM_001034235	2.01289	ENSBTAT00000003636	PSMA3	Proteasome subunit alpha type-3 (EC 3.4.25.1) [Source:UniProtKB/Swiss-Prot;Acc:Q58DU5]
A_73_117168	XM_589501	2.02361	ENSBTAT00000008529	YRDC	YrdC domain-containing protein, mitochondrial Precursor [Source:UniProtKB/Swiss-Prot;Acc:Q0VC80]
A_73_117170	XM_869666	2.21027	ENSBTAT00000053413	SP100	Bos taurus F-box protein 17 (FBXO17), mRNA. [Source:RefSeq DNA;Acc:NM_001103239]
A_73_117190	NM_174622	2.04446	ENSBTAT00000006683	TM7SF2	Delta(14)-sterol reductase (Delta-14-SR)(EC 1.3.1.70)(C-14 sterol reductase)(Sterol C14-reductase)(Transmembrane 7 superfamily member 2) [Source:UniProtKB/Swiss-Prot;Acc:Q8WMV1]
A_73_117195	BF605209	2.27419			Bos taurus similar to PREDICTED: Homo sapiens KIAA1076 protein (KIAA1076)
A_73_117202	NM_183362	3.09723	ENSBTAT00000006189	RETN	Resistin Precursor [Source:UniProtKB/Swiss-Prot;Acc:Q762I5]
A_73_117207	NM_174474	3.67328	ENSBTAT00000008420	TNNT1	Troponin T, slow skeletal muscle (TnTs)(Slow skeletal muscle troponin T)(sTnT) [Source:UniProtKB/Swiss-Prot;Acc:Q8MKH6]
A_73_117216	XM_608676	3.12816	ENSBTAT00000006116	SPATS2	spermatogenesis associated, serine-rich 2 [Source:HGNC Symbol;Acc:18650]
A_73_117221	NM_001001598	8.01545	ENSBTAT00000008644	P4HA3	Prolyl 4-hydroxylase subunit alpha-3 Precursor (4-PH alpha-3)(EC 1.14.11.2)(Procollagen-proline,2-oxoglutarate-4-dioxygenase subunit alpha-3) [Source:UniProtKB/Swiss-Prot;Acc:Q75UG4]
A_73_117230	XM_605965	11.2791	ENSBTAT00000019957	GPR37L1	Endothelin B receptor-like protein 2 Precursor (ETBR-LP-2)(G-protein coupled receptor 37-like 1) [Source:UniProtKB/Swiss-Prot;Acc:Q17QD8]
A_73_117237	XM_610486	5.08818	ENSBTAT00000010393	KRT73	Keratin, type II cytoskeletal 73 (Cytokeratin-73)(CK-73)(Keratin-73)(K73)(Type-II keratin Kb36)(Type II inner root sheath-specific keratin-K6irs3) [Source:UniProtKB/Swiss-Prot;Acc:A7YWK3]
A_73_117249	NM_001007816	2.41402	ENSBTAT00000024322	FADD	Protein FADD (FAS-associated death domain protein)(FAS-associating death domain-containing protein) [Source:UniProtKB/Swiss-Prot;Acc:Q645M6]
A_73_117256	XM_600373	2.62733	ENSBTAT00000024526	GABRR2	Gamma-aminobutyric acid receptor subunit rho-2 Precursor (GABA(A) receptor subunit rho-2) [Source:UniProtKB/Swiss-Prot;Acc:Q0II76]
A_73_117261	NM_174398	2.82597	ENSBTAT00000038591	NCALD	neurocalcin delta [Source:HGNC Symbol;Acc:7655]
A_73_117271	NM_001017937	3.1001	ENSBTAT00000042599	BAIAP2	Brain-specific angiogenesis inhibitor 1-associated protein 2 (BAI1-associated protein 2)(BAI-associated protein 2) [Source:UniProtKB/Swiss-Prot;Acc:Q5EAD0]
A_73_117278	XM_616340	5.64699			Bos taurus similar to Homo sapiens discs, large homolog 1 (Drosophila) (DLG1)
A_73_117284	XM_594186	4.79254	ENSBTAT00000052685	OR4K1	PREDICTED: Bos taurus Olfactory receptor, family 4, subfamily K, member 5-like (LOC516054), mRNA
A_73_117304	XM_586724	2.54408	ENSBTAT00000053037	GPR56	G protein-coupled receptor 56 [Source:RefSeq peptide;Acc:NP_001077125]
A_73_117326	CB455215	2.2887			Bos taurus similar to Homo sapiens gamma-aminobutyric acid (GABA) A receptor, epsilon (GABRE), transcript variant 1
A_73_117327	XM_591843	2.8248			Bos taurus similar to Homo sapiens butyrophilin-like 9 (BTNL9)
A_73_117329	XM_605426	2.77945	ENSBTAT00000037121	PMS2	PMS2 postmeiotic segregation increased 2 (S. cerevisiae) [Source:HGNC Symbol;Acc:9122]
A_73_117347	NM_001001146	2.27746	ENSBTAT00000024812	ATP6V1B2	V-type proton ATPase subunit B, brain isoform (V-ATPase subunit B 2)(Vacuolar proton pump subunit B 2)(Endomembrane proton pump 58 kDa subunit) [Source:UniProtKB/Swiss-Prot;Acc:P31408]
A_73_117358	NM_176615	2.50308	ENSBTAT00000030184		pregnancy-associated glycoprotein 18 [Source:RefSeq peptide;Acc:NP_788799]
A_73_117366	BG687821	3.96249	ENSBTAT00000026299	ELTD1	EGF, latrophilin and seven transmembrane domain containing 1 [Source:RefSeq peptide;Acc:NP_001070376]
A_73_117369	NM_001033623	2.79202	ENSBTAT00000024107	PEBP1	Phosphatidylethanolamine-binding protein 1 (PEBP-1)(HCNPpp)(Basic cytosolic 21 kDa protein) [Contains Hippocampal cholinergic neurostimulating peptide(HCNP)] [Source:UniProtKB/Swiss-Prot;Acc:P13696]
A_73_117388	XM_603570	4.14757	ENSBTAT00000020262	DNAJC5B	DnaJ homolog subfamily C member 5B [Source:UniProtKB/Swiss-Prot;Acc:Q2KIJ8]
A_73_117396	XM_876929	2.47982			Bos taurus similar to Homo sapiens zinc finger protein 445 (ZNF445)
A_73_117400	XM_604602	2.79227	ENSBTAT00000014838		PREDICTED: Bos taurus similar to Protein FAM38A (LOC526239)
A_73_117401	XM_871065	5.91846			PREDICTED: Bos taurus similar to SUMO1/sentrin/SMT3 specific protease 3 (LOC509705)
A_73_117404	XM_584307	4.30871	ENSBTAT00000004686	ADAMTSL4	thrombospondin repeat containing 1 [Source:RefSeq peptide;Acc:NP_001094531]
A_73_117407	XM_604278	2.32736			PREDICTED: Bos taurus neuropilin-2-like (LOC525919), mRNA
A_73_117422	EE892697	4.30241			Unidentified transcripts on BTA5 position 9632859-9634100
A_73_117425	XM_582976	3.30179			PREDICTED: Bos taurus disabled homolog 1-like (DAB1), mRNA
A_73_117444	XM_583916	2.55732	ENSBTAT00000023262	RIMKLA	ribosomal modification protein rimK-like family member A [Source:HGNC Symbol;Acc:28725]
A_73_117447	XM_867128	3.77916			Bos taurus similar to Homo sapiens kelch-like 22 (Drosophila) (KLHL22)
A_73_117448	NM_001014894	3.08199	ENSBTAT00000021206	RPL4	60S ribosomal protein L4 [Source:UniProtKB/Swiss-Prot;Acc:Q58DW0]
A_73_117453	XM_602478	7.44612	ENSBTAT00000002316	CYorf15B	CXHXORF15 protein Fragment [Source:UniProtKB/TrEMBL;Acc:A7E398]
A_73_117455	XM_607648	2.56009	ENSBTAT00000027206	DHX37	DEAH (Asp-Glu-Ala-His) box polypeptide 37 [Source:HGNC Symbol;Acc:17210]
A_73_117459	XM_870651	6.08485	ENSBTAT00000032650	PRDM12	PR domain containing 12 [Source:HGNC Symbol;Acc:13997]
A_73_117466	XM_580667	5.02624	ENSBTAT00000035307	GAS6	growth arrest-specific 6 [Source:HGNC Symbol;Acc:4168]
A_73_117476	XM_864771	4.34003	ENSBTAT00000046001	PPBP	pro-platelet basic protein (chemokine (C-X-C motif) ligand 7) [Source:HGNC Symbol;Acc:9240]
A_73_117477	XM_594024	2.53488			Bos taurus similar to Homo sapiens carbonic anhydrase VIII (CA8)
A_73_117478	AW326670	10.0205			Bos taurus similar to Homo sapiens chromosome 18 open reading frame 1 (C18orf1), transcript variant a1
A_73_117493	XM_864449	2.44813	ENSBTAT00000038247	NDUFA4L2	NADH dehydrogenase [ubiquinone] 1 alpha subcomplex subunit 4-like 2 [Source:UniProtKB/Swiss-Prot;Acc:Q3SZ44]
A_73_117503	XM_616598	3.29417			Bos taurus similar to Homo sapiens hypothetical protein FLJ32784 (FLJ32784)
A_73_117510	XM_594226	2.97061	ENSBTAT00000053048		PREDICTED: Bos taurus olfactory receptor 78-like (LOC516089), mRNA
A_73_117511	XM_613048	2.8644	ENSBTAT00000010497	WHSC1	Wolf-Hirschhorn syndrome candidate 1 [Source:HGNC Symbol;Acc:12766]
A_73_117522	XM_585092	2.72651	ENSBTAT00000024084	MLL	myeloid/lymphoid or mixed-lineage leukemia (trithorax homolog, Drosophila) [Source:HGNC Symbol;Acc:7132]
A_73_117539	XM_870110	2.01591	ENSBTAT00000048773	UFSP2	Bos taurus similar to Homo sapiens chromosome 4 open reading frame 20 (C4orf20)
A_73_117542	XM_597999	4.80701	ENSBTAT00000061472	C20orf194	hypothetical protein LOC519774 [Source:RefSeq peptide;Acc:NP_001073066]
A_73_117544	XM_875967	4.1795	ENSBTAT00000031540	IGKC	IGK protein [Source:UniProtKB/TrEMBL;Acc:Q05B55]
A_73_117553	XM_617306	2.3827	ENSBTAT00000002712	SLC14A2	solute carrier family 14 (urea transporter), member 2 [Source:HGNC Symbol;Acc:10919]
A_73_117582	XM_600680	4.05516	ENSBTAT00000007288	KRT80	Keratin, type II cytoskeletal 80 (Cytokeratin-80)(CK-80)(Keratin-80)(K80)(Type-II keratin Kb20) [Source:UniProtKB/Swiss-Prot;Acc:A0JND2]
A_73_117587	XM_581622	2.22558	ENSBTAT00000053637	F9	Coagulation factor IX Precursor; Fragment (EC 3.4.21.22)(Christmas factor) [Contains Coagulation factor IXa light chain;Coagulation factor IXa heavy chain] [Source:UniProtKB/Swiss-Prot;Acc:P00741]
A_73_117592	CB434037	4.1264			Unidentified transcripts
A_73_117598	NM_001025336	2.50866	ENSBTAT00000024576	KCNAB1	Voltage-gated potassium channel subunit beta-1 (K(+) channel subunit beta-1)(Kv-beta-1) [Source:UniProtKB/Swiss-Prot;Acc:Q4PJK1]
A_73_117609	XM_584279	2.48858	ENSBTAT00000001995	YES1	v-yes-1 Yamaguchi sarcoma viral oncogene homolog 1 [Source:RefSeq peptide;Acc:NP_001094530]
A_73_117613	XM_865535	5.69953			PREDICTED: Bos taurus similar to Gamma-aminobutyric acid type B receptor, subunit 2 precursor (GABA-B receptor 2) (GABA-B-R2) (Gb2) (GABABR2) (LOC614158)
A_73_117618	XM_586809	2.2837	ENSBTAT00000003653	MPZL1	Myelin protein zero-like protein 1 Precursor [Source:UniProtKB/Swiss-Prot;Acc:Q32PI9]
A_73_117632	BE755660	2.20954	ENSBTAT00000044712	DDIT3	DNA damage-inducible transcript 3 protein (DDIT-3)(Growth arrest and DNA-damage-inducible protein GADD153)(C/EBP-homologous protein 10)(CHOP-10)(C/EBP-homologous protein)(CHOP) [Source:UniProtKB/Swiss-Prot;Acc:Q0IIB6]
A_73_117634	XM_868139	4.41748			Bos taurus similar to Homo sapiens olfactory receptor, family 6, subfamily M, member 1 (OR6M1)
A_73_117639	XM_867730	7.11135	ENSBTAT00000046189	FGF12	fibroblast growth factor 12 [Source:RefSeq peptide;Acc:NP_001073257]
A_73_117651	XM_869671	2.55109	ENSBTAT00000031925	MRAS	PREDICTED: Bos taurus similar to Ras-related protein M-Ras (Ras-related protein R-Ras3) (LOC522180)
A_73_117668	NM_001001139	2.70898	ENSBTAT00000027618	CNGA2	Cyclic nucleotide-gated olfactory channel (Cyclic nucleotide-gated cation channel 2)(Cyclic nucleotide-gated channel alpha-2)(CNG channel alpha-2)(CNG-2)(CNG2) [Source:UniProtKB/Swiss-Prot;Acc:Q03041]
A_73_117674	XM_607943	7.38498	ENSBTAT00000005565	TANC2	tetratricopeptide repeat, ankyrin repeat and coiled-coil containing 2 [Source:HGNC Symbol;Acc:30212]
A_73_117693	XM_614132	3.41659	ENSBTAT00000014725	FAR2	Fatty acyl-CoA reductase 2 (EC 1.2.1.n2)(Male sterility domain-containing protein 1) [Source:UniProtKB/Swiss-Prot;Acc:Q0P5J1]
A_73_117737	NM_001034515	2.03315	ENSBTAT00000026124	GPRC5A	G protein-coupled receptor, family C, group 5, member A [Source:RefSeq peptide;Acc:NP_001029687]
A_73_117768	BG467239	2.6993			PREDICTED: Bos taurus sugarbabe-like (GLIS2), mRNA
A_73_117797	XM_607739	2.37849	ENSBTAT00000028723	LSM14B	LSM14B, SCD6 homolog B (S. cerevisiae) [Source:HGNC Symbol;Acc:15887]
A_73_117802	XM_596571	4.66086			Bos taurus similar to Homo sapiens KIAA1414 protein (KIAA1414)
A_73_117823	NM_001015511	4.93442	ENSBTAT00000048580	IFNW1	Interferon tau-1 Precursor (IFN-tau-1)(Trophoblast protein 1)(TP-1)(Trophoblastin)(Antiluteolysin)(Trophoblast antiluteolytic protein) [Source:UniProtKB/Swiss-Prot;Acc:P15696]
A_73_117834	BP108855	2.19361			Unidentified transcripts
A_73_117854	CB463509	2.33488			PREDICTED: Bos taurus transcription elongation factor A protein-like 8-like (LOC100335186), mRNA
A_73_117885	NM_174048	3.61179	ENSBTAT00000011718	CELA1	Chymotrypsin-like elastase family member 1 Precursor (EC 3.4.21.36)(Elastase-1)(Elastase I) [Source:UniProtKB/Swiss-Prot;Acc:Q28153]
A_73_117890	XM_870821	2.51288	ENSBTAT00000009708	CYTH3	cytohesin 3 [Source:HGNC Symbol;Acc:9504]
A_73_117910	XM_584623	2.51146	ENSBTAT00000002861	LAS1L	LAS1-like [Source:RefSeq peptide;Acc:NP_001070283]
A_73_117920	NM_176633	2.77259	ENSBTAT00000034735	FSCN2	Fascin-2 (Retinal fascin) [Source:UniProtKB/Swiss-Prot;Acc:O18728]
A_73_117924	XM_871708	2.01753	ENSBTAT00000024433	TMEM132A	transmembrane protein 132A [Source:RefSeq peptide;Acc:NP_001095707]
A_73_117937	NM_173960	3.94078	ENSBTAT00000023020	SST	Somatostatin Precursor [Contains Somatostatin-28;Somatostatin-14] [Source:UniProtKB/Swiss-Prot;Acc:P26917]
A_73_117951	CB424724	3.53374			Unidentified transcripts on BTA19 position 30738365-30739153
A_73_117968	XM_584975	2.35553	ENSBTAT00000021879	AL117209.2	Bos taurus similar to Homo sapiens CDC42 binding protein kinase beta (DMPK-like) (CDC42BPB)
A_73_117972	NM_001017935	4.50293	ENSBTAT00000030824	ENTPD3	ectonucleoside triphosphate diphosphohydrolase 3 [Source:RefSeq peptide;Acc:NP_001017935]
A_73_117980	XM_586478	2.63866	ENSBTAT00000011595	C17orf39	PREDICTED: Bos taurus misc_RNA (H19C17ORF39), miscRNA. [Source:RefSeq DNA;Acc:XR_027640]
A_73_117981	XM_616195	2.15216	ENSBTAT00000050067	TXNDC16	thioredoxin domain containing 16 [Source:HGNC Symbol;Acc:19965]
A_73_117982	XM_582060	3.58101	ENSBTAT00000018457	LARP4B	La ribonucleoprotein domain family, member 4B [Source:HGNC Symbol;Acc:28987]
A_73_117983	XM_589330	2.53871	ENSBTAT00000019980	C7orf59	UPF0539 protein C7orf59 homolog [Source:UniProtKB/Swiss-Prot;Acc:Q2M2U3]
A_73_117988	XM_589445	4.80215	ENSBTAT00000047153	ARAP2	PREDICTED: Bos taurus ArfGAP with RhoGAP domain, ankyrin repeat and PH domain 2 (ARAP2), mRNA
A_73_117990	NM_001034246	2.65309	ENSBTAT00000007881	STAP2	signal transducing adaptor family member 2 [Source:RefSeq peptide;Acc:NP_001029418]
A_73_118022	NM_001038522	2.20779	ENSBTAT00000002597	LLPH	Uncharacterized protein C12orf31 homolog [Source:UniProtKB/Swiss-Prot;Acc:Q2TBR9]
A_73_118032	XM_588143	2.99376	ENSBTAT00000055592	OR2K2	Bos taurus similar to Homo sapiens olfactory receptor, family 2, subfamily K, member 2 (OR2K2)
A_73_118035	XM_580406	2.49428			Bos taurus similar to Homo sapiens nucleoporin 188kDa (NUP188)
A_73_118053	EE905001	2.41775			Unidentified transcripts on BTA19 position 25580471-25580124
A_73_118059	XM_592611	3.86803	ENSBTAT00000037849	FGF10	fibroblast growth factor 10 [Source:HGNC Symbol;Acc:3666]
A_73_118063	XM_592578	2.23545	ENSBTAT00000024024	B3GNT1	UDP-GlcNAc:betaGal beta-1,3-N-acetylglucosaminyltransferase 2 [Source:RefSeq peptide;Acc:NP_001095967]
A_73_118070	XM_589585	2.76287	ENSBTAT00000053849	OR2B11	olfactory receptor, family 2, subfamily B, member 11 [Source:HGNC Symbol;Acc:31249]
A_73_118071	XM_595574	7.14474	ENSBTAT00000009629	JAG2	jagged 2 [Source:HGNC Symbol;Acc:6189]
A_73_118080	NM_181450	2.26244	ENSBTAT00000049113	CEP57	Centrosomal protein of 57 kDa (Cep57)(Testis-specific protein 57)(Translokin) [Source:UniProtKB/Swiss-Prot;Acc:Q865V0]
A_73_118087	XM_594486	2.51601	ENSBTAT00000061113	SDK1	PREDICTED: Bos taurus similar to sidekick homolog 1 (LOC516333)
A_73_118088	XM_867026	2.86529	ENSBTAT00000054814	CGNL1	transcription factor 12 [Source:RefSeq peptide;Acc:NP_001071353]
A_73_118092	XM_616073	2.27826	ENSBTAT00000022822	SCN11A	sodium channel, voltage-gated, type XI, alpha subunit [Source:HGNC Symbol;Acc:10583]
A_73_118094	XM_866528	3.76727	ENSBTAT00000056298	OR1F1	PREDICTED: Bos taurus olfactory receptor, family 1, subfamily F, member 1-like (LOC614886), mRNA
A_73_118097	XM_869510	7.12803	ENSBTAT00000021025	FKBP11	Peptidyl-prolyl cis-trans isomerase FKBP11 Precursor (PPIase FKBP11)(EC 5.2.1.8)(FK506-binding protein 11)(FKBP-11)(Rotamase) [Source:UniProtKB/Swiss-Prot;Acc:Q2YDL5]
A_73_118099	NM_001035450	3.37252	ENSBTAT00000014795	MORN4	MORN repeat-containing protein 4 [Source:UniProtKB/Swiss-Prot;Acc:Q0VD26]
A_73_118103	AV595776	3.29003	ENSBTAT00000020203	SYDE1	synapse defective 1, Rho GTPase, homolog 1 (C. elegans) [Source:HGNC Symbol;Acc:25824]
A_73_118109	XM_592376	2.49869	ENSBTAT00000053939	ANKRD35	ankyrin repeat domain 35 [Source:HGNC Symbol;Acc:26323]
A_73_118113	NM_001001159	3.17448	ENSBTAT00000018643	TLR6	Toll-like receptor 6 Precursor (CD286 antigen) [Source:UniProtKB/Swiss-Prot;Acc:Q704V6]
A_73_118115	XM_865317	3.75292	ENSBTAT00000024516	MRRF	Ribosome-recycling factor, mitochondrial Precursor (RRF)(Ribosome-releasing factor, mitochondrial) [Source:UniProtKB/Swiss-Prot;Acc:Q0VCQ4]
A_73_118132	XM_601339	3.78146	ENSBTAT00000000293	PSD2	pleckstrin and Sec7 domain containing 2 [Source:HGNC Symbol;Acc:19092]
A_73_118138	NM_001035378	5.28519	ENSBTAT00000012842	TTLL9	Probable tubulin polyglutamylase TTLL9 (EC 6.-.-.-)(Tubulin--tyrosine ligase-like protein 9) [Source:UniProtKB/Swiss-Prot;Acc:Q3SZH6]
A_73_118153	XM_602739	11.4241			PREDICTED: Bos taurus similar to zonadhesin (LOC524415)
A_73_118156	NM_001015604	2.33117	ENSBTAT00000023635	GPR173	Probable G-protein coupled receptor 173 [Source:UniProtKB/Swiss-Prot;Acc:Q5E9H8]
A_73_118157	XM_865846	2.1141			PREDICTED: Bos taurus similar to Kinesin-like protein KIF13A (LOC614364)
A_73_118158	XM_600246	2.29902	ENSBTAT00000036914	ZYG11A	PREDICTED: Bos taurus ZYGote defective: embryonic lethal family member (zyg-11)-like (ZYG11A), mRNA
A_73_118169	XM_616412	3.70719	ENSBTAT00000004833	ITGB8	integrin, beta 8 [Source:HGNC Symbol;Acc:6163]
A_73_118188	XM_615024	2.43939	ENSBTAT00000015083	CDH24	PREDICTED: Bos taurus misc_RNA (LOC535046), miscRNA. [Source:RefSeq DNA;Acc:XR_027935]
A_73_118195	XM_868141	6.8937	ENSBTAT00000007812	ESX1	extraembryonic, spermatogenesis, homeobox 1-like [Source:RefSeq peptide;Acc:NP_001073092]
A_73_118202	XM_581630	2.0934	ENSBTAT00000043115	ZDHHC12	zinc finger, DHHC-type containing 12 [Source:HGNC Symbol;Acc:19159]
[truncated: 352 more rows]
