# Supplementary material for: Transcriptomic markers meet the real world: finding diagnostic signatures of corticosteroid treatment in commercial beef samples
Source: BMC Vet Res. 2012 Oct 30;8:205. doi: 10.1186/1746-6148-8-205 (PMC3541986; doi:10.1186/1746-6148-8-205)
Supplement: Additional file 2 — Table of the down-regulated genes identified by SAM analysis. [file 1746-6148-8-205-S2.xlsx]

## Sheet: Down-regulated transcripts
Probe ID	TargetID	FC	Ensembl ID	Gene Symbol	Description
A_73_116160	XM_865658	0.00917702	ENSBTAT00000055090	HOXA9	homeobox A9 [Source:RefSeq peptide;Acc:NP_001099087]
A_73_115892	NM_174059	0.0184154	ENSBTAT00000014572	FRZB	Secreted frizzled-related protein 3 Precursor (sFRP-3)(Frizzled-related protein 1)(FrzB-1) [Source:UniProtKB/Swiss-Prot;Acc:Q95117]
A_73_119831	XM_876576	0.0341537	ENSBTAT00000055090	HOXA9	homeobox A9 [Source:RefSeq peptide;Acc:NP_001099087]
A_73_100670	XM_584916	0.0529305	ENSBTAT00000043123	CBLN4	cerebellin 4 [Source:RefSeq peptide;Acc:NP_001075006]
A_73_106508	XM_592287	0.0690793	ENSBTAT00000010604	DMRT2	doublesex and mab-3 related transcription factor 2 [Source:HGNC Symbol;Acc:2935]
A_73_103394	XM_594243	0.0742427	ENSBTAT00000034249	CXCL11	C-X-C motif chemokine 11 Precursor (Small-inducible cytokine B11) [Source:UniProtKB/Swiss-Prot;Acc:A9QWQ1]
A_73_117280	NM_001034646	0.0831153	ENSBTAT00000039959	PDLIM3	PDZ and LIM domain protein 3 [Source:UniProtKB/Swiss-Prot;Acc:Q3SYZ8]
A_73_104882	CB428330	0.0910605	ENSBTAT00000056468	HOXA10	homeobox A10 [Source:RefSeq peptide;Acc:NP_001098487]
A_73_120317	XM_882229	0.0912579	ENSBTAT00000030030		Alpha-actinin-3 (Alpha-actinin skeletal muscle isoform 3)(F-actin cross-linking protein) [Source:UniProtKB/Swiss-Prot;Acc:Q0III9]
A_73_113180	XM_596652	0.103019			Bos taurus similar to Homo sapiens eEF1A2 binding protein (DKFZp434B1231)
A_73_101814	NM_001035402	0.103765	ENSBTAT00000011713	BPGM	Bisphosphoglycerate mutase (BPGM)(EC 5.4.2.4)(2,3-bisphosphoglycerate mutase, erythrocyte)(2,3-bisphosphoglycerate synthase)(EC 5.4.2.1)(EC 3.1.3.13)(BPG-dependent PGAM) [Source:UniProtKB/Swiss-Prot;Acc:Q3T014]
A_73_119515	EE944300	0.112041			PREDICTED: Bos taurus hypothetical LOC100139912 (MAMLD1), mRNA
A_73_118302	XM_585734	0.128381	ENSBTAT00000025396	PAK6	p21 protein (Cdc42/Rac)-activated kinase 6 [Source:HGNC Symbol;Acc:16061]
A_73_103716	CB165420	0.130046	ENSBTAT00000005280	ABAT	4-aminobutyrate aminotransferase, mitochondrial Precursor (EC 2.6.1.19)(Gamma-amino-N-butyrate transaminase)(GABA transaminase)(GABA-T)(GABA aminotransferase)(GABA-AT)(L-AIBAT)((S)-3-amino-2-methylpropionate transaminase)(EC 2.6.1.22) [Source:UniProtKB/Swiss-Prot;Acc:Q9BGI0]
A_73_115794	NM_174287	0.132726	ENSBTAT00000003567	CRHR1	corticotropin releasing hormone receptor 1 [Source:RefSeq peptide;Acc:NP_776712]
A_73_115756	XM_582281	0.132803	ENSBTAT00000028372	VWA1	von Willebrand factor A domain-containing protein 1 Precursor [Source:UniProtKB/Swiss-Prot;Acc:A6QLN9]
A_73_100280	XM_584241	0.136366	ENSBTAT00000002925	NPL	N-acetylneuraminate lyase (NALase)(EC 4.1.3.3)(N-acetylneuraminic acid aldolase)(N-acetylneuraminate pyruvate-lyase)(Sialic acid lyase)(Sialate lyase)(Sialate-pyruvate lyase)(Sialic acid aldolase) [Source:UniProtKB/Swiss-Prot;Acc:Q29RY9]
A_73_100350	EE910961	0.139751			Bos taurus ATPase, Ca++ transporting, plasma membrane 2 (ATP2B2), mRNA
A_73_100837	XM_582180	0.141677	ENSBTAT00000003615	ANO9	anoctamin 9 [Source:HGNC Symbol;Acc:20679]
A_73_101884	XM_588365	0.145599	ENSBTAT00000055629	NMUR1	PREDICTED: Bos taurus G protein-coupled receptor 66-like (NMUR1), mRNA
A_73_110515	BF775809	0.153248			PREDICTED: Bos taurus wingless-type MMTV integration site family, member 4-like (LOC789600), miscRNA
A_73_107367	AV606554	0.153544			Bos taurus similar to Homo sapiens ret proto-oncogene (multiple endocrine neoplasia and medullary thyroid carcinoma 1, Hirschsprung disease) (RET), transcript variant 4
A_73_112460	XM_880207	0.154298	ENSBTAT00000006186	AKIRIN1	akirin 1 [Source:RefSeq peptide;Acc:NP_001094706]
A_73_100498	XM_590109	0.154625	ENSBTAT00000047412	PKM2	Pyruvate kinase Fragment (EC 2.7.1.40) [Source:UniProtKB/TrEMBL;Acc:Q3ZC87]
A_73_105888	CB443999	0.161533			Bos taurus similar to PREDICTED: Homo sapiens KIAA1671 protein (KIAA1671)
A_73_103938	NM_173958	0.165643	ENSBTAT00000014879	RP1	Oxygen-regulated protein 1 (Retinitis pigmentosa RP1 protein homolog) [Source:UniProtKB/Swiss-Prot;Acc:Q8MJ05]
A_73_114437	XM_583301	0.171024	ENSBTAT00000037528	ZSCAN10	zinc finger and SCAN domain containing 10 [Source:HGNC Symbol;Acc:12997]
A_73_109128	XM_581497	0.171466			Bos taurus similar to Homo sapiens solute carrier family 9 (sodium/hydrogen exchanger), member 3 regulator 1 (SLC9A3R1)
A_73_117333	XM_606198	0.171779	ENSBTAT00000015900	AC005726.6	Uncharacterized serine/threonine-protein kinase SgK494 (EC 2.7.11.1)(Sugen kinase 494) [Source:UniProtKB/Swiss-Prot;Acc:Q96LW2]
A_73_120067	XM_611909	0.171908	ENSBTAT00000025321	EXTL2	multiple exostoses-like 2 [Source:RefSeq peptide;Acc:NP_001069692]
A_73_104115	XM_868998	0.173349	ENSBTAT00000017457	MTX3	metaxin 3 [Source:HGNC Symbol;Acc:24812]
A_73_119366	XM_601519	0.174918	ENSBTAT00000003398	PSTPIP2	proline-serine-threonine phosphatase interacting protein 2 [Source:RefSeq peptide;Acc:NP_001094582]
A_73_119593	XM_589285	0.176251	ENSBTAT00000025809	CNR2	cannabinoid receptor 2 (macrophage) [Source:HGNC Symbol;Acc:2160]
A_73_120553	XM_865658	0.176659	ENSBTAT00000055090	HOXA9	homeobox A9 [Source:RefSeq peptide;Acc:NP_001099087]
A_73_102646	EE908179	0.177106			Unidentified transcripts on BTA29 position 7898150-7899285
A_73_115878	CB438152	0.17763			Unidentified transcripts on BTA23 position 2203825-2204536
A_73_102388	XM_867911	0.178529			Bos taurus similar to Homo sapiens tyrosine 3-monooxygenase/tryptophan 5-monooxygenase activation protein, zeta polypeptide (YWHAZ), transcript variant 1
A_73_112406	XM_598047	0.179672	ENSBTAT00000033025	LRIT2	leucine-rich repeat, immunoglobulin-like and transmembrane domains 2 [Source:HGNC Symbol;Acc:23443]
A_73_102753	CB456831	0.182219	ENSBTAT00000014026	DDIT4L	DNA damage-inducible transcript 4-like protein [Source:UniProtKB/Swiss-Prot;Acc:A2VDT9]
A_73_101189	EE920931	0.182456			Region on unlocalized contig NW_946666
A_73_115540	NW_928520	0.182616			Bovine miRNA bta-miR-92 on chr Un, (+) strand. Mature length 21 nt, stem-loop length 68 nt. Source: NW_937235.1:25858-25925
A_73_113303	XM_588122	0.18342	ENSBTAT00000009559	F13A1	Coagulation factor XIII A chain Precursor; Fragment (Coagulation factor XIIIa)(EC 2.3.2.13)(Protein-glutamine gamma-glutamyltransferase A chain)(Transglutaminase A chain) [Source:UniProtKB/Swiss-Prot;Acc:P12260]
A_73_104365	XM_587881	0.183721	ENSBTAT00000027501	SYN3	synapsin III [Source:HGNC Symbol;Acc:11496]
A_73_117057	XM_588192	0.183871	ENSBTAT00000048205	AF205589.2	Zinc transporter ZIP4 Precursor (Zrt- and Irt-like protein 4)(ZIP-4)(Solute carrier family 39 member 4) [Source:UniProtKB/Swiss-Prot;Acc:Q1KZG0]
A_73_114795	NM_001034375	0.184072	ENSBTAT00000057376	TMEM45B	Transmembrane protein 45B [Source:UniProtKB/Swiss-Prot;Acc:Q3T130]
A_73_120551	XM_869638	0.18455			Bos taurus similar to Homo sapiens runt-related transcription factor 3 (RUNX3), transcript variant 1
A_73_113938	XM_585738	0.1852	ENSBTAT00000016355	MAB21L1	Protein mab-21-like 1 [Source:UniProtKB/Swiss-Prot;Acc:A4FV14]
A_73_109335	XM_613053	0.185329	ENSBTAT00000025032	ASB13	ankyrin repeat and SOCS box-containing 13 [Source:HGNC Symbol;Acc:19765]
A_73_101081	XM_615133	0.186392	ENSBTAT00000027519	SCFD2	sec1 family domain containing 2 [Source:RefSeq peptide;Acc:NP_001071473]
A_73_100579	NM_174054	0.186553	ENSBTAT00000008384	FECH	Ferrochelatase, mitochondrial Precursor (EC 4.99.1.1)(Protoheme ferro-lyase)(Heme synthase) [Source:UniProtKB/Swiss-Prot;Acc:P22600]
A_73_101504	XM_872655	0.189049	ENSBTAT00000020947	HIAT1	hippocampus abundant transcript 1 [Source:RefSeq peptide;Acc:NP_001095508]
A_73_119293	XM_588921	0.190404	ENSBTAT00000026376	FAIM3	Fas apoptotic inhibitory molecule 3 [Source:HGNC Symbol;Acc:14315]
A_73_116349	XM_869289	0.190528	ENSBTAT00000014627	KRTAP10-1	keratin associated protein LOC617218 [Source:RefSeq peptide;Acc:NP_001073259]
A_73_112015	EE943045	0.191524			Bos taurus similar to Homo sapiens kelch domain containing 8B (KLHDC8B)
A_73_108036	XM_612939	0.191893			PREDICTED: Bos taurus similar to catenin (cadherin-associated protein), delta 2 (neural plakophilin-related arm-repeat protein) (LOC533509)
A_73_110288	XM_581930	0.193915			PREDICTED: Bos taurus similar to Zinc finger BED domain containing protein 4 (LOC505614)
A_73_111414	XM_607255	0.194393			Bos taurus similar to Homo sapiens polycystic kidney and hepatic disease 1 (autosomal recessive) (PKHD1), transcript variant 2
A_73_101772	AW479048	0.195213			Unidentified transcripts on BTA2 position 83824827-83825394
A_73_110261	XM_612432	0.196432	ENSBTAT00000019579		Bos taurus similar to Homo sapiens purinergic receptor P2Y, G-protein coupled, 2 (P2RY2), transcript variant 3
A_73_103025	BI683411	0.196434			PREDICTED: Bos taurus hypothetical LOC517520 (CCDC21), mRNA
A_73_112858	CB433122	0.197931			Bos taurus chromosome 13 open reading frame 30 ortholog (C12H13orf30), mRNA
A_73_112775	CB427007	0.197962			Bos taurus V-set and transmembrane domain containing 1 (VSTM1), mRNA
A_73_102658	XM_868101	0.19842			PREDICTED: Bos taurus voltage-gated calcium channel alpha 1E subunit (caV2.3)
A_73_112904	CB460119	0.199066			Unidentified transcripts on BTA2 position 29490941-29492431
A_73_108170	XM_864665	0.199103	ENSBTAT00000045471	SULT1C4	PREDICTED: Bos taurus sulfotransferase family, cytosolic, 1C, member 2-like, transcript variant 2 (LOC509792), mRNA
A_73_107596	XM_866549	0.199165			Bos taurus similar to Homo sapiens homeobox C10 (HOXC10)
A_73_115757	XM_609012	0.199241	ENSBTAT00000028229		PREDICTED: Bos taurus preferentially expressed antigen in melanoma-like (LOC530538), mRNA
A_73_116789	XM_596301	0.199552	ENSBTAT00000052329	ATP2A1	Sarcoplasmic/endoplasmic reticulum calcium ATPase 1 (SR Ca(2+)-ATPase 1)(SERCA1)(EC 3.6.3.8)(Calcium pump 1)(Calcium-transporting ATPase sarcoplasmic reticulum type, fast twitch skeletal muscle isoform)(Endoplasmic reticulum class 1/2 Ca(2+) ATPase) [Source:UniProtKB/Swiss-Prot;Acc:Q0VCY0]
A_73_104980	XM_604260	0.200062	ENSBTAT00000046307	KCNG3	potassium voltage-gated channel, subfamily G, member 3 [Source:HGNC Symbol;Acc:18306]
A_73_114948	BF077577	0.200234			PREDICTED: Bos taurus hypothetical LOC100139380 (LOC100139380), mRNA
A_73_115463	NM_174778	0.200888	ENSBTAT00000033091		40S ribosomal protein S27a [Source:UniProtKB/Swiss-Prot;Acc:P62992]
A_73_118661	BM088375	0.201884			Bos taurus myozenin 3 (MYOZ3), mRNA
A_73_103965	XM_586389	0.203022			Bos taurus similar to Homo sapiens filamin B, beta (actin binding protein 278) (FLNB)
A_73_119168	XM_587181	0.203153	ENSBTAT00000023209	SLC16A3	solute carrier family 16, member 3 (monocarboxylic acid transporter 4) [Source:RefSeq peptide;Acc:NP_001103450]
A_73_103359	XM_866401	0.203283	ENSBTAT00000055380	TNFRSF8	tumor necrosis factor receptor superfamily, member 8 [Source:HGNC Symbol;Acc:11923]
A_73_102220	XM_587069	0.20412	ENSBTAT00000010700	HOXA3	Homeobox protein Hox-A3 [Source:UniProtKB/Swiss-Prot;Acc:Q08DG7]
A_73_103749	NM_173990	0.204994	ENSBTAT00000004338	AMD1	S-adenosylmethionine decarboxylase proenzyme Precursor (AdoMetDC)(SAMDC)(EC 4.1.1.50) [Contains S-adenosylmethionine decarboxylase alpha chain;S-adenosylmethionine decarboxylase beta chain] [Source:UniProtKB/Swiss-Prot;Acc:P50243]
A_73_101904	XM_589415	0.205014	ENSBTAT00000004317	NAIP	Baculoviral IAP repeat-containing protein 1 (Neuronal apoptosis inhibitory protein) [Source:UniProtKB/Swiss-Prot;Acc:Q13075]
A_73_102429	NM_176648	0.205065	ENSBTAT00000005983	CAPZB	F-actin-capping protein subunit beta (CapZ beta) [Source:UniProtKB/Swiss-Prot;Acc:P79136]
A_73_111811	XM_591761	0.205592			Bos taurus similar to Homo sapiens transmembrane protein 132A (TMEM132A), transcript variant 2
A_73_109450	XM_600800	0.206042	ENSBTAT00000047413	SGPL1	sphingosine-1-phosphate lyase 1 [Source:RefSeq peptide;Acc:NP_001091522]
A_73_112242	XM_594171	0.206834	ENSBTAT00000035119	SPNS3	spinster homolog 3 (Drosophila) [Source:HGNC Symbol;Acc:28433]
A_73_118298	XM_606240	0.206841	ENSBTAT00000028325	OTOP2	otopetrin 2 [Source:HGNC Symbol;Acc:19657]
A_73_109396	XM_610019	0.207454			PREDICTED: Bos taurus ADAM metallopeptidase domain 30 preproprotein-like (LOC531521), mRNA
A_73_111742	XM_581172	0.207494	ENSBTAT00000013696	TMEM184C	Transmembrane protein 184C (Transmembrane protein 34) [Source:UniProtKB/Swiss-Prot;Acc:Q17QL9]
A_73_109499	CB224956	0.208131			PREDICTED: Bos taurus mCG55370-like (LOC100296618), mRNA
A_73_105245	XM_870519	0.208248	ENSBTAT00000045767	KYNU	kynureninase (L-kynurenine hydrolase) [Source:HGNC Symbol;Acc:6469]
A_73_107997	NW_977669	0.20846			Putative orthologue of human miRNA hsa-mir-504 on chr X, (-) strand. Mature length 21 nt, stem-loop length 83 nt. Source: NW_977669.1:c198286-198204
A_73_104984	XM_613831	0.208877	ENSBTAT00000061059	SLIT2	slit homolog 2 (Drosophila) [Source:HGNC Symbol;Acc:11086]
A_73_118456	XM_588243	0.208927	ENSBTAT00000005993	CD207	CD207 molecule, langerin [Source:HGNC Symbol;Acc:17935]
A_73_115284	XM_603425	0.210037			PREDICTED: Bos taurus similar to SV2 related protein (LOC525082)
A_73_118869	CB435592	0.210638			PREDICTED: Bos taurus netrin 5 (NTN5), mRNA
A_73_100439	XM_868939	0.211252	ENSBTAT00000006312	PHKB	phosphorylase kinase, beta [Source:HGNC Symbol;Acc:8927]
A_73_120649	XM_613907	0.213721	ENSBTAT00000003395	DNA2	DNA replication helicase 2 homolog (yeast) [Source:HGNC Symbol;Acc:2939]
A_73_117175	XM_864851	0.213743	ENSBTAT00000014308	CMBL	CMBL protein Fragment [Source:UniProtKB/TrEMBL;Acc:Q3T141]
A_73_117638	NM_001038158	0.215542	ENSBTAT00000005403	MLF1	Myeloid leukemia factor 1 (Myelodysplasia-myeloid leukemia factor 1) [Source:UniProtKB/Swiss-Prot;Acc:Q32KY3]
A_73_103072	CB460912	0.216051			Unidentified transcripts on BTA13 position 56601597-56602411
A_73_106922	XM_864338	0.2166	ENSBTAT00000012969	GSTK1	glutathione S-transferase kappa 1 [Source:RefSeq peptide;Acc:NP_001073084]
A_73_120209	EE907221	0.21727			Unidentified transcripts
A_73_121430	XM_877583	0.217447			Bos taurus similar to Homo sapiens transcription factor 12 (HTF4, helix-loop-helix transcription factors 4) (TCF12), transcript variant 3
A_73_109288	NM_001035327	0.217534	ENSBTAT00000026567	ZNF345	Zinc finger protein 345 [Source:UniProtKB/Swiss-Prot;Acc:Q3SYV7]
A_73_102049	AU098184	0.217796			PREDICTED: Bos taurus Tyrosine-protein kinase RYK-like (RYK), partial mRNA
A_73_101108	XM_615928	0.218087			Bos taurus similar to Homo sapiens zinc finger, DHHC-type containing 21 (ZDHHC21)
A_73_103894	NM_001034788	0.21885	ENSBTAT00000019090	SDC2	Syndecan-2 Precursor (SYND2) [Source:UniProtKB/Swiss-Prot;Acc:Q58DD4]
A_73_120508	XM_863862	0.219137	ENSBTAT00000008060	HUWE1	HECT, UBA and WWE domain containing 1 [Source:RefSeq peptide;Acc:NP_001103474]
A_73_109834	XM_867167	0.219234	ENSBTAT00000047158	EPDR1	Mammalian ependymin-related protein 1 Precursor (MERP-1) [Source:UniProtKB/Swiss-Prot;Acc:A6QLI0]
A_73_119821	AW353392	0.219587			Unidentified transcripts on BTA6 position 3556134-3554803
A_73_101223	NW_991518	0.219928			Putative orthologue of human miRNA hsa-mir-501 on chr X, (+) strand. Mature length 22 nt, stem-loop length 84 nt. Source: NW_991518.1:c33979-33902
A_73_112374	NM_174092	0.220418	ENSBTAT00000013665	IL1A	Interleukin-1 alpha Precursor (IL-1 alpha) [Source:UniProtKB/Swiss-Prot;Acc:P08831]
A_73_111702	XM_580513	0.220484	ENSBTAT00000056191	CHST6	carbohydrate (N-acetylglucosamine 6-O) sulfotransferase 6 [Source:HGNC Symbol;Acc:6938]
A_73_100310	XM_865663	0.221268	ENSBTAT00000014802	RAB8B	Ras-related protein Rab-8B [Source:UniProtKB/Swiss-Prot;Acc:Q2HJI8]
A_73_121273	XM_599244	0.222494			Bos taurus similar to Homo sapiens myosin binding protein C, fast type (MYBPC2)
A_73_104350	XM_870373	0.223204	ENSBTAT00000013014	VGF	Neurosecretory protein VGF Precursor; Fragments [Contains Peptide V(VGF-derived peptide)] [Source:UniProtKB/Swiss-Prot;Acc:P86435]
A_73_117964	XM_590540	0.223415	ENSBTAT00000018143	PQLC2	PQ loop repeat containing 2 [Source:RefSeq peptide;Acc:NP_001073738]
A_73_103274	NM_001035032	0.224342	ENSBTAT00000012930	ERP44	Endoplasmic reticulum resident protein 44 Precursor (ER protein 44)(ERp44)(Thioredoxin domain-containing protein 4) [Source:UniProtKB/Swiss-Prot;Acc:Q3T0L2]
A_73_108582	XM_868553	0.224446	ENSBTAT00000032657	BARHL1	BarH-like homeobox 1 [Source:HGNC Symbol;Acc:953]
A_73_116386	XM_603316	0.225556	ENSBTAT00000007077	XKRX	XK, Kell blood group complex subunit-related, X-linked [Source:HGNC Symbol;Acc:29845]
A_73_104016	CB170277	0.226094			Bos taurus similar to Homo sapiens calcium/calmodulin-dependent protein kinase kinase 2, beta (CAMKK2), transcript variant 1
A_73_100246	XM_865163	0.226205			PREDICTED: Bos taurus similar to TatD DNase domain containing deoxyribonuclease 2 (LOC613934)
A_73_120357	BM031471	0.226641			Bos taurus kelch-like 12 (Drosophila) (KLHL12), mRNA
A_73_103339	XM_597088	0.227798			Bos taurus similar to Homo sapiens chromosome 6 open reading frame 170 (C6orf170)
A_73_116955	XM_587683	0.227882	ENSBTAT00000005445	SIX2	SIX homeobox 2 [Source:HGNC Symbol;Acc:10888]
A_73_111371	NM_173909	0.228572	ENSBTAT00000004450	EPO	Erythropoietin Precursor [Source:UniProtKB/Swiss-Prot;Acc:P48617]
A_73_118985	EE893954	0.228598			Bos taurus ubiquitin related modifier 1 homolog (URM1), mRNA
A_73_117733	XM_866061	0.229888	ENSBTAT00000060965	TMEM56	PREDICTED: Bos taurus similar to transmembrane protein 56 (LOC614522)
A_73_116796	XM_865189	0.230487	ENSBTAT00000019123	ZDHHC22	zinc finger, DHHC-type containing 22 [Source:HGNC Symbol;Acc:20106]
A_73_115313	NW_931913	0.230543			Putative orthologue of human miRNA hsa-mir-378 on chr 5, (+) strand. Mature length 22 and 22 nt, stem-loop length 66 nt. Source: NW_931913.1:23666-23731
A_73_109772	XM_608484	0.231326	ENSBTAT00000061523	WDR27	PREDICTED: Bos taurus misc_RNA (WDR27), miscRNA. [Source:RefSeq DNA;Acc:XR_042768]
A_73_116826	XM_865867	0.231743	ENSBTAT00000012850	CSMD1	CUB and Sushi multiple domains 1 [Source:HGNC Symbol;Acc:14026]
A_73_108419	XM_864121	0.231827	ENSBTAT00000045141	TNFSF14	tumor necrosis factor (ligand) superfamily, member 14 [Source:RefSeq peptide;Acc:NP_001095325]
A_73_114110	XM_615580	0.231953	ENSBTAT00000011744	GPR83	G protein-coupled receptor 83 [Source:HGNC Symbol;Acc:4523]
A_73_101796	XM_581144	0.232709	ENSBTAT00000012886	GPD2	Glycerol-3-phosphate dehydrogenase, mitochondrial Precursor (GPDH-M)(GPD-M)(EC 1.1.5.3) [Source:UniProtKB/Swiss-Prot;Acc:A6QLU1]
A_73_108825	NM_174249	0.233014	ENSBTAT00000053458	BGLAP	Osteocalcin Precursor (Gamma-carboxyglutamic acid-containing protein)(Bone Gla protein)(BGP) [Source:UniProtKB/Swiss-Prot;Acc:P02820]
A_73_107436	XM_868028	0.233185	ENSBTAT00000026616	DGKI	diacylglycerol kinase, iota [Source:HGNC Symbol;Acc:2855]
A_73_105949	XM_869105	0.233745	ENSBTAT00000001930	NRGN	Neurogranin (NG)(p17)(B-50 immunoreactive C-kinase substrate)(BICKS) [Contains NEUG(55-78)] [Source:UniProtKB/Swiss-Prot;Acc:P35722]
A_73_113143	NM_177492	0.23382	ENSBTAT00000005280	ABAT	4-aminobutyrate aminotransferase, mitochondrial Precursor (EC 2.6.1.19)(Gamma-amino-N-butyrate transaminase)(GABA transaminase)(GABA-T)(GABA aminotransferase)(GABA-AT)(L-AIBAT)((S)-3-amino-2-methylpropionate transaminase)(EC 2.6.1.22) [Source:UniProtKB/Swiss-Prot;Acc:Q9BGI0]
A_73_101731	XM_607672	0.233994			PREDICTED: Bos taurus similar to neurestin alpha (LOC529229)
A_73_115365	EE891555	0.234327			Unidentified transcripts on BTA22 position 18353700-18354377
A_73_116132	BF077131	0.235213			PREDICTED: Bos taurus hypothetical protein LOC100335190 (LOC100335190), mRNA
A_73_115787	XM_593295	0.235558	ENSBTAT00000006917	PEX13	Peroxisomal membrane protein PEX13 (Peroxin-13) [Source:UniProtKB/Swiss-Prot;Acc:Q0P5B1]
A_73_120273	BI538691	0.235998			Bos taurus similar to Homo sapiens GATA zinc finger domain containing 2B (GATAD2B)
A_73_119432	XM_592833	0.236566	ENSBTAT00000009545	DYRK2	PREDICTED: Bos taurus dual-specificity tyrosine-(Y)-phosphorylation regulated kinase 2-like (LOC514916), mRNA
A_73_120394	XM_869101	0.236717	ENSBTAT00000026135	OR10J1	Bos taurus similar to Homo sapiens olfactory receptor, family 10, subfamily J, member 1 (OR10J1)
A_73_112617	XM_596826	0.236918			PREDICTED: Bos taurus similar to NUAK family, SNF1-like kinase, 2 (LOC518632)
A_73_115424	XM_865597	0.237282	ENSBTAT00000009647	NFKBID	nuclear factor of kappa light polypeptide gene enhancer in B-cells inhibitor, delta [Source:HGNC Symbol;Acc:15671]
A_73_110472	XM_867100	0.237409			Bos taurus similar to Homo sapiens homeobox D1 (HOXD1)
A_73_120030	XM_592281	0.237511	ENSBTAT00000024481	BRMS1L	Breast cancer metastasis-suppressor 1-like protein [Source:UniProtKB/Swiss-Prot;Acc:A4FV29]
A_73_102609	XM_864962	0.237817	ENSBTAT00000017712		E3 ubiquitin-protein ligase RNF168 (EC 6.3.2.-)(RING finger protein 168) [Source:UniProtKB/Swiss-Prot;Acc:Q0IIM1]
A_73_116619	XM_873428	0.238003			Bos taurus similar to Homo sapiens transducin-like enhancer of split 3 (E(sp1) homolog, Drosophila) (TLE3)
A_73_100564	XM_612629	0.238133	ENSBTAT00000010780	AC109635.1	phosphorylase kinase gamma subunit 1 [Source:RefSeq peptide;Acc:NP_001039951]
A_73_116407	XM_596236	0.238528	ENSBTAT00000022798	SLC8A3	solute carrier family 8 (sodium/calcium exchanger), member 3 [Source:HGNC Symbol;Acc:11070]
A_73_114038	XM_608719	0.23904	ENSBTAT00000003437	DNAJC7	DNAJC7 protein Fragment [Source:UniProtKB/TrEMBL;Acc:Q2TBM6]
A_73_105731	XM_878947	0.239131	ENSBTAT00000020403	ZNF189	zinc finger protein 189 [Source:RefSeq peptide;Acc:NP_001092583]
A_73_107959	NM_174053	0.239586	ENSBTAT00000002944	FBN1	Fibrillin-1 Precursor (MP340) [Source:UniProtKB/Swiss-Prot;Acc:P98133]
A_73_119588	XM_873359	0.240877	ENSBTAT00000044731	SHOX2	short stature homeobox 2 [Source:HGNC Symbol;Acc:10854]
A_73_111943	CB459035	0.241917			Unidentified transcripts on BTA4 position 54948060-54948811
A_73_111069	XM_867103	0.242404			PREDICTED: Bos taurus similar to Ankyrin-2 (Brain ankyrin) (Ankyrin B) (Ankyrin, nonerythroid) (LOC615327)
A_73_107977	XM_592810	0.242421	ENSBTAT00000035679	DOK3	docking protein 3 [Source:HGNC Symbol;Acc:24583]
A_73_107786	BM257395	0.242435			Unidentified transcripts on BTA21 position 45769617-45770397
A_73_108742	XM_599237	0.243703			Bos taurus similar to Homo sapiens amiloride-sensitive cation channel 1, neuronal (degenerin) (ACCN1), transcript variant 2
A_73_100447	XM_611679	0.243851			PREDICTED: Bos taurus leishmanolysin-like (LMLN), partial mRNA
A_73_102932	XM_869685	0.243915			Bos taurus similar to Homo sapiens tripartite motif-containing 4 (TRIM4), transcript variant alpha
A_73_102628	XM_878643	0.244261	ENSBTAT00000033491	SLC37A3	Sugar phosphate exchanger 3 (Solute carrier family 37 member 3) [Source:UniProtKB/Swiss-Prot;Acc:Q17QZ3]
A_73_119243	BE808926	0.244289			Bos taurus X (inactive)-specific transcript (XIST), non-coding RNA
A_73_109219	XM_581451	0.244828	ENSBTAT00000034643	CCNF	cyclin F [Source:RefSeq peptide;Acc:NP_001092340]
A_73_106235	XM_865711	0.245127			Bos taurus similar to Homo sapiens cortexin 1 (CTXN1)
A_73_113864	XM_865828	0.245172			PREDICTED: Bos taurus similar to Pappalysin-2 precursor (Pregnancy-associated plasma protein-A2) (PAPP-A2) (Pregnancy-associated plasma protein-E1) (PAPP-E) (LOC614350)
A_73_116693	XM_583646	0.245421	ENSBTAT00000038995	APOB	apolipoprotein B (including Ag(x) antigen) [Source:HGNC Symbol;Acc:603]
A_73_114548	XM_616468	0.245712	ENSBTAT00000012245	SLC26A5	solute carrier family 26, member 5 (prestin) [Source:HGNC Symbol;Acc:9359]
A_73_109283	BI538438	0.246022			Unidentified transcripts on BTA13 position 24292128-24292728
A_73_112817	AW461467	0.246113			PREDICTED: Bos taurus hypothetical LOC539106 (CNTROB), mRNA
A_73_119480	XM_869689	0.247116	ENSBTAT00000010057		Adenosine receptor A3 [Source:UniProtKB/Swiss-Prot;Acc:Q0VC81]
A_73_116964	XM_609143	0.247362			Bos taurus similar to Homo sapiens phosphorylase kinase, alpha 1 (muscle) (PHKA1)
A_73_119941	XM_582153	0.248103	ENSBTAT00000013436	G6PC	Glucose-6-phosphatase (G-6-Pase)(G6Pase)(EC 3.1.3.9) [Source:UniProtKB/Swiss-Prot;Acc:Q29RU6]
A_73_107111	XM_595339	0.248254	ENSBTAT00000013050	SERPINA10	serpin peptidase inhibitor, clade A (alpha-1 antiproteinase, antitrypsin), member 10 [Source:RefSeq peptide;Acc:NP_001092467]
A_73_106820	NM_001038161	0.249148	ENSBTAT00000017904		Bos taurus dispatched homolog 1 (Drosophila) (DISP1), mRNA
A_73_102769	NM_173981	0.249958	ENSBTAT00000021514	ACAN	Aggrecan core protein Precursor (Cartilage-specific proteoglycan core protein)(CSPCP) [Source:UniProtKB/Swiss-Prot;Acc:P13608]
A_73_103097	XM_615731	0.250254	ENSBTAT00000027954	RHBDL3	rhomboid, veinlet-like 3 (Drosophila) [Source:HGNC Symbol;Acc:16502]
A_73_112978	NM_177519	0.250457	ENSBTAT00000014882	GALNT1	Polypeptide N-acetylgalactosaminyltransferase 1 (EC 2.4.1.41)(Protein-UDP acetylgalactosaminyltransferase 1)(UDP-GalNAc:polypeptide N-acetylgalactosaminyltransferase 1)(Polypeptide GalNAc transferase 1)(pp-GaNTase 1)(GalNAc-T1) [Contains Polypeptide N-acetylgalactosaminyltransferase 1 soluble form] [Source:UniProtKB/Swiss-Prot;Acc:Q07537]
A_73_114903	XM_600328	0.250666	ENSBTAT00000020053	TMPRSS7	transmembrane protease, serine 7 [Source:HGNC Symbol;Acc:30846]
A_73_113632	XM_586460	0.251131	ENSBTAT00000014440	ANKHD1	Bos taurus similar to Homo sapiens ankyrin repeat and KH domain containing 1 (ANKHD1), transcript variant 1
A_73_115934	CB423667	0.251538			PREDICTED: Bos taurus hypothetical LOC786279 (MLH3), miscRNA
A_73_102096	XM_882991	0.252306	ENSBTAT00000035191	ABR	Active breakpoint cluster region-related protein [Source:UniProtKB/Swiss-Prot;Acc:A6QNS3]
A_73_109082	NM_001034479	0.25245	ENSBTAT00000032346	CLEC6A	dectin-2 [Source:RefSeq peptide;Acc:NP_001029651]
A_73_120356	CB440140	0.252545	ENSBTAT00000043622	PDE4B	phosphodiesterase 4B, cAMP-specific [Source:RefSeq peptide;Acc:NP_001096016]
A_73_105120	XM_883185	0.252846			PREDICTED: Bos taurus similar to Voltage-dependent calcium channel gamma-1 subunit (Dihydropyridine-sensitive L-type, skeletal muscle calcium channel gamma subunit), transcript variant 2 (LOC529077)
A_73_115467	BI775530	0.252946			Bos taurus similar to Homo sapiens SNF2 histone linker PHD RING helicase (SHPRH)
A_73_109270	NM_001001855	0.25329	ENSBTAT00000018046	BIRC5	Baculoviral IAP repeat-containing protein 5 (Apoptosis inhibitor survivin) [Source:UniProtKB/Swiss-Prot;Acc:Q6J1J1]
A_73_112257	XM_605785	0.253461	ENSBTAT00000012057	PYGO1	pygopus homolog 1 (Drosophila) [Source:HGNC Symbol;Acc:30256]
A_73_104024	XM_595353	0.253573	ENSBTAT00000036437	LRRC16B	Bos taurus similar to Homo sapiens chromosome 14 open reading frame 121 (C14orf121)
A_73_104213	AW660511	0.253605			PREDICTED: Bos taurus matrix metallopeptidase 24 (membrane-inserted) (MMP24), mRNA
A_73_120629	XM_605131	0.253687	ENSBTAT00000019414	SLC22A10	PREDICTED: Bos taurus solute carrier family 22, member 10-like (SLC22A24), mRNA
A_73_108739	XM_590048	0.253945			PREDICTED: Bos taurus potassium channel tetramerisation domain containing 8 (KCTD8), mRNA
A_73_100329	NM_001034367	0.254395	ENSBTAT00000000589	S100A2	Protein S100-A2 (S100 calcium-binding protein A2)(Protein S-100L) [Source:UniProtKB/Swiss-Prot;Acc:P10462]
A_73_100402	XM_610096	0.254546	ENSBTAT00000021784	REM2	RAS (RAD and GEM)-like GTP binding 2 [Source:HGNC Symbol;Acc:20248]
A_73_112139	XM_581804	0.25464			PREDICTED: Bos taurus similar to RAB, member of RAS oncogene family-like 3 (LOC505510)
A_73_104731	XM_610877	0.255408	ENSBTAT00000051885	ARHGAP39	Rho GTPase activating protein 39 [Source:HGNC Symbol;Acc:29351]
A_73_111880	XM_594528	0.255851			Bos taurus similar to Homo sapiens striatin, calmodulin binding protein 3 (STRN3)
A_73_100888	XM_612208	0.257027	ENSBTAT00000015125	TBX5	T-box 5 [Source:HGNC Symbol;Acc:11604]
A_73_111695	XM_868452	0.257141	ENSBTAT00000023781	BMP8A	Bos taurus similar to Homo sapiens bone morphogenetic protein 8a (BMP8A)
A_73_111278	XM_584508	0.25753	ENSBTAT00000005636	LRRC8E	Leucine rich repeat containing 8 family, member E Fragment [Source:UniProtKB/TrEMBL;Acc:A1L542]
A_73_114199	BE756590	0.257578			Bos taurus similar to Homo sapiens regulating synaptic membrane exocytosis 3 (RIMS3)
A_73_101315	XM_869978	0.257714	ENSBTAT00000014292	HTR3A	5-hydroxytryptamine (serotonin) receptor 3A [Source:HGNC Symbol;Acc:5297]
A_73_101640	XM_590631	0.257786	ENSBTAT00000056129	TMEM145	transmembrane protein 145 [Source:RefSeq peptide;Acc:NP_001103911]
A_73_119822	XM_591723	0.258022	ENSBTAT00000013656	C1QTNF7	hypothetical protein LOC540131 [Source:RefSeq peptide;Acc:NP_001069669]
A_73_117297	XM_592092	0.258171	ENSBTAT00000055323		Bos taurus similar to Homo sapiens olfactory receptor, family 2, subfamily S, member 2 (OR2S2)
A_73_119233	XM_606246	0.258422	ENSBTAT00000044801	BOLL	boule [Source:RefSeq peptide;Acc:NP_001095585]
A_73_106648	EE894630	0.259197			Unidentified transcripts on BTA9 position 42174176-42173486
A_73_115427	NM_001038175	0.259242	ENSBTAT00000010078	ZNF414	Zinc finger protein 414 [Source:UniProtKB/Swiss-Prot;Acc:Q32KV8]
A_73_110963	XM_588625	0.259623	ENSBTAT00000005812		Bos taurus similar to Homo sapiens olfactory receptor, family 8, subfamily J, member 3 (OR8J3)
A_73_106885	AW486533	0.259892			Unidentified transcripts on BTA6 position 34503329-34502721
A_73_114263	NM_001003901	0.26007	ENSBTAT00000034274	DYNLL1	Dynein light chain 1, cytoplasmic (Dynein light chain LC8-type 1) [Source:UniProtKB/Swiss-Prot;Acc:P61285]
A_73_106649	XM_597152	0.260712	ENSBTAT00000028006		PREDICTED: Bos taurus misc_RNA (EGF), miscRNA. [Source:RefSeq DNA;Acc:XR_042633]
A_73_113960	XM_868624	0.260802			PREDICTED: Bos taurus phosphatidylcholine transfer protein-like (LOC616574), mRNA
A_73_114871	XM_606917	0.260834	ENSBTAT00000004921	MPL	Thrombopoietin receptor Fragment [Source:UniProtKB/TrEMBL;Acc:C9E1C0]
A_73_108976	XM_592512	0.260857	ENSBTAT00000060978	PRKCQ	protein kinase C, theta [Source:HGNC Symbol;Acc:9410]
A_73_107542	EE964235	0.260998			Unidentified transcripts
A_73_110819	XM_868280	0.261733	ENSBTAT00000021218	ERGIC1	endoplasmic reticulum-golgi intermediate compartment 32 kDa protein [Source:RefSeq peptide;Acc:NP_001069885]
A_73_105575	XM_868671	0.262065	ENSBTAT00000024305	DNAJC5G	DnaJ (Hsp40) homolog, subfamily C, member 5 gamma [Source:RefSeq peptide;Acc:NP_001069897]
A_73_112947	XM_870153	0.262286	ENSBTAT00000053886	ADORA2A	adenosine A2a receptor [Source:HGNC Symbol;Acc:263]
A_73_102063	BF652044	0.262314			PREDICTED: Bos taurus synaptonemal complex central element protein 2-like (SYCE2), mRNA
A_73_104971	CB450688	0.262889			PREDICTED: Bos taurus hypothetical LOC100126043 (LOC100126043), miscRNA
A_73_115855	XM_613785	0.263159	ENSBTAT00000015749	FAM48A	family with sequence similarity 48, member A [Source:RefSeq peptide;Acc:NP_001039835]
A_73_115305	EE911085	0.263731			Unidentified transcripts
A_73_111311	XM_591732	0.263958	ENSBTAT00000003131	TSPAN3	Tetraspanin-3 (Tspan-3) [Source:UniProtKB/Swiss-Prot;Acc:Q3SZR9]
A_73_110166	XM_866710	0.264269	ENSBTAT00000019684	SCYL3	SCY1-like 3 (S. cerevisiae) [Source:HGNC Symbol;Acc:19285]
A_73_104671	NM_174301	0.264443	ENSBTAT00000001406	CXCR4	C-X-C chemokine receptor type 4 (CXC-R4)(CXCR-4)(Stromal cell-derived factor 1 receptor)(SDF-1 receptor)(Fusin)(Leukocyte-derived seven transmembrane domain receptor)(LESTR)(LCR1)(CD184 antigen) [Source:UniProtKB/Swiss-Prot;Acc:P25930]
A_73_104712	XM_864402	0.264563	ENSBTAT00000000999	SGOL1	shugoshin-like 1 [Source:RefSeq peptide;Acc:NP_001075086]
A_73_118650	BF653268	0.26469			Unidentified transcripts
A_73_100852	XM_605843	0.265336			PREDICTED: Bos taurus similar to obscurin, cytoskeletal calmodulin and titin-interacting RhoGEF (LOC527452)
A_73_102303	XM_609045	0.265483			PREDICTED: Bos taurus cytochrome P450 2B22-like (LOC530571), mRNA
A_73_113970	XM_600459	0.265513	ENSBTAT00000001288	KCNJ15	potassium inwardly-rectifying channel J15 [Source:RefSeq peptide;Acc:NP_001092488]
A_73_118858	XM_867280	0.265587	ENSBTAT00000001716	LRRC32	leucine rich repeat containing 32 [Source:HGNC Symbol;Acc:4161]
A_73_102273	XM_592509	0.265801	ENSBTAT00000015206	SPAG8	sperm associated antigen 8 [Source:RefSeq peptide;Acc:NP_001095475]
A_73_118337	XM_590527	0.266043	ENSBTAT00000014922		PREDICTED: Bos taurus syntaxin 1B-like (STX11), mRNA
A_73_118780	XM_867285	0.266218	ENSBTAT00000020135	RXFP2	PREDICTED: Bos taurus misc_RNA (LOC507053), miscRNA. [Source:RefSeq DNA;Acc:XR_028620]
A_73_102828	XM_868160	0.266457			Bos taurus similar to Homo sapiens pancreatic lipase-related protein 3 (PNLIPRP3)
A_73_117721	XM_882434	0.266463			PREDICTED: Bos taurus similar to mammary tumor virus receptor 2 (predicted), transcript variant 2 (LOC511465)
A_73_100342	XM_617976	0.266948			PREDICTED: Bos taurus similar to cubilin (LOC537792)
A_73_100992	AW658590	0.267104			PREDICTED: Bos taurus hypothetical LOC782234 (LOC782234), mRNA
A_73_110389	XM_590582	0.267525	ENSBTAT00000046064	KLRAQ1	coiled-coil domain containing 128 [Source:RefSeq peptide;Acc:NP_001096563]
A_73_107916	CB445137	0.268433			Unidentified transcripts
A_73_115186	XM_870596	0.268708	ENSBTAT00000011584	GIPC3	GIPC PDZ domain containing family, member 3 [Source:HGNC Symbol;Acc:18183]
A_73_116946	XM_594821	0.268771	ENSBTAT00000018903	C1orf89	PREDICTED: Bos taurus similar to Miro domain-containing protein C1orf89 (LOC516664), mRNA
A_73_104238	XM_589359	0.269116	ENSBTAT00000005584	ZNF879	Bos taurus similar to PREDICTED: Homo sapiens similar to hypothetical protein 9630041N07 (DKFZp686E2433)
A_73_110701	CB434582	0.269774			Bos taurus myotubularin related protein 2 (MTMR2), mRNA
A_73_103977	XM_866346	0.270773			PREDICTED: Bos taurus similar to protein-tyrosine sulfotransferase 2 (LOC614747)
A_73_101621	CB420095	0.270825			Bos taurus similar to Homo sapiens neural precursor cell expressed, developmentally down-regulated 4 (NEDD4), transcript variant 1
A_73_113965	XM_592116	0.271281	ENSBTAT00000047112		membrane-spanning 4-domains, subfamily A [Source:RefSeq peptide;Acc:NP_001095462]
A_73_119009	NM_174511	0.271536	ENSBTAT00000035430	CCL3	C-C motif chemokine 3 Precursor (Small-inducible cytokine A3)(Macrophage inflammatory protein 1-alpha)(MIP-1-alpha) [Source:UniProtKB/Swiss-Prot;Acc:Q8SQA6]
A_73_111696	XM_584848	0.271685	ENSBTAT00000025516	IGSF21	immunoglobin superfamily, member 21 [Source:HGNC Symbol;Acc:28246]
A_73_120416	CB442551	0.272032			Unidentified transcripts on BTA9 position 20384555-20383733
A_73_105892	XM_867931	0.272797			PREDICTED: Bos taurus PH domain leucine-rich repeat protein phosphatase 1-like (LOC615982), mRNA
A_73_117198	XM_600232	0.272922	ENSBTAT00000010350		Bos taurus similar to Homo sapiens heparan sulfate (glucosamine) 3-O-sulfotransferase 3A1 (HS3ST3A1)
A_73_119781	CB458864	0.272961	ENSBTAT00000052039	CYB561D1	cytochrome b-561 domain containing 1 [Source:RefSeq peptide;Acc:NP_001098868]
A_73_113142	NM_001011673	0.27333	ENSBTAT00000019690	CXCR3	C-X-C chemokine receptor type 3 (CXC-R3)(CXCR-3)(Interferon-inducible protein 10 receptor)(IP-10 receptor)(CD183 antigen) [Source:UniProtKB/Swiss-Prot;Acc:Q5MD61]
A_73_120421	XM_865991	0.274055	ENSBTAT00000014064	APH1B	anterior pharynx defective 1 homolog B (C. elegans) [Source:HGNC Symbol;Acc:24080]
A_73_113694	XM_876044	0.274196	ENSBTAT00000011544	SMYD5	SMYD family member 5 [Source:RefSeq peptide;Acc:NP_001073717]
A_73_104633	XM_582981	0.274237	ENSBTAT00000003016	RCOR1	REST corepressor 1 [Source:HGNC Symbol;Acc:17441]
A_73_111832	NM_174761	0.27426	ENSBTAT00000016573		Bos taurus major allergen BDA20 (BDA20), mRNA
A_73_106561	XM_615231	0.274734	ENSBTAT00000030243		Pregnancy-specific glycoprotein Fragment [Source:UniProtKB/TrEMBL;Acc:Q28155]
A_73_121200	XM_590876	0.274995	ENSBTAT00000006958	GFRA3	GDNF family receptor alpha 3 [Source:RefSeq peptide;Acc:NP_001077216]
A_73_108815	CB427440	0.276006			Bos taurus potassium channel regulator (KCNRG), mRNA
A_73_106014	XM_592408	0.27636	ENSBTAT00000004029	OR6K3	PREDICTED: Bos taurus olfactory receptor 424-like (LOC514540), mRNA
A_73_114097	XM_615082	0.276581			Bos taurus similar to Homo sapiens karyopherin alpha 4 (importin alpha 3) (KPNA4)
A_73_103561	NM_001038172	0.276746	ENSBTAT00000013127		Bos taurus phosphoglycolate phosphatase (PGP), mRNA
A_73_110525	XM_596207	0.276874			PREDICTED: Bos taurus skeletal myosin light chain kinase-like (MYLK4), mRNA
A_73_109248	CB449143	0.277141			Unidentified transcripts on BTA9 position 24044211-24044858
A_73_110739	EE931054	0.277223			Unidentified transcripts on BTA12 position 48584425-48583826
A_73_111291	XM_865130	0.27807			PREDICTED: Bos taurus similar to COP9 signalosome complex subunit 7a (Signalosome subunit 7a) (SGN7a) (JAB1-containing signalosome subunit 7a) (Dermal papilla derived protein 10), transcript variant 2 (LOC505079)
A_73_106876	XM_586504	0.278151	ENSBTAT00000035147	OR3A2	PREDICTED: Bos taurus Olfactory receptor 3A2-like (LOC509525), mRNA
A_73_117998	XM_605871	0.278579			Bos taurus similar to Homo sapiens ATP/GTP binding protein-like 3 (AGBL3)
A_73_110157	XM_596258	0.27861	ENSBTAT00000013674	ATP7B	ATPase, Cu++ transporting, beta polypeptide [Source:HGNC Symbol;Acc:870]
A_73_110314	NW_930042	0.278647			Putative orthologue of human miRNA hsa-mir-412 on chr 14, (+) strand. Mature length 23 nt, stem-loop length 91 nt. Source: NW_930042.1:577387-577476
A_73_118955	NM_001013590	0.279073	ENSBTAT00000044796	TPM1	Tropomyosin alpha-1 chain (Tropomyosin-1)(Alpha-tropomyosin) [Source:UniProtKB/Swiss-Prot;Acc:Q5KR49]
A_73_117945	XM_612560	0.279242	ENSBTAT00000020414	WNT1	wingless-type MMTV integration site family, member 1 [Source:HGNC Symbol;Acc:12774]
A_73_106290	XM_597019	0.279428	ENSBTAT00000029705		PREDICTED: Bos taurus similar to Putative ribosomal RNA methyltransferase 1 (rRNA (uridine-2-O-)-methyltransferase) (JM23 protein) (LOC518818)
A_73_118654	XM_601289	0.279771	ENSBTAT00000004143	CCDC6	PREDICTED: Bos taurus misc_RNA (LOC522998), miscRNA. [Source:RefSeq DNA;Acc:XR_028333]
A_73_108066	CB455556	0.279891	ENSBTAT00000027030	NIN	Unidentified transcripts on BTA10 position 29167521-29166667
A_73_121365	XM_590234	0.280217	ENSBTAT00000005062	PEX2	peroxin 2 [Source:RefSeq peptide;Acc:NP_001093818]
A_73_110400	XM_582393	0.280707	ENSBTAT00000019857	GJC2	Gap junction gamma-2 protein (Gap junction alpha-12 protein) [Source:UniProtKB/Swiss-Prot;Acc:Q29RK8]
A_73_109017	XM_871513	0.281006			Bos taurus similar to Homo sapiens chromosome 1 open reading frame 80 (C1orf80)
A_73_121037	BM251424	0.281317			Unidentified transcripts
A_73_120695	XM_617408	0.281409	ENSBTAT00000022855	CHRNA4	cholinergic receptor, nicotinic, alpha 4 [Source:HGNC Symbol;Acc:1958]
A_73_119049	XM_613584	0.281467	ENSBTAT00000020012	RAD51C	RAD51 homolog C (S. cerevisiae) [Source:HGNC Symbol;Acc:9820]
A_73_112357	XM_867830	0.28172	ENSBTAT00000055705	OR1E1	PREDICTED: Bos taurus olfactory receptor, family 1, subfamily E, member 2-like (LOC615901), mRNA
A_73_101563	XM_867226	0.281767			PREDICTED: Bos taurus similar to Ubiquitin conjugation factor E4 A, transcript variant 2 (LOC517544)
A_73_105471	XM_864969	0.282106			Bos taurus similar to Homo sapiens TBP-like 1 (TBPL1)
A_73_104978	XM_868776	0.282153			PREDICTED: Bos taurus similar to complexin 4 (LOC616684)
A_73_104542	XM_616433	0.28232			PREDICTED: Bos taurus zinc finger protein 582-like (ZNF783), mRNA
A_73_106521	NM_001040549	0.283214	ENSBTAT00000007481		Bos taurus transmembrane emp24-like trafficking protein 10 (yeast) (TMED10), mRNA
A_73_110099	XM_583365	0.283275	ENSBTAT00000012696	HOXC5	homeobox C5 [Source:HGNC Symbol;Acc:5127]
A_73_113161	BF602380	0.283311			Bos taurus similar to Homo sapiens trinucleotide repeat containing 6B (TNRC6B), transcript variant 1
A_73_103750	XM_586267	0.283491	ENSBTAT00000006810	CSGALNACT2	chondroitin sulfate N-acetylgalactosaminyltransferase 2 [Source:HGNC Symbol;Acc:24292]
A_73_114442	CA998544	0.283513			Bos taurus ADAM metallopeptidase domain 19 (ADAM19), mRNA
A_73_119581	CB423558	0.283985			Unidentified transcripts on BTA22 position 46145988-46146772
A_73_100442	NW_931072	0.284056			Putative orthologue of human miRNA hsa-mir-197 on chr 1, (+) strand. Mature length 22 nt, stem-loop length 75 nt. Source: NW_931072.1:c749380-749306
A_73_106049	AW357024	0.284269			Bos taurus nucleotide binding protein-like (NUBPL), mRNA
A_73_100374	XM_866291	0.284608	ENSBTAT00000023541	PSMA8	proteasome (prosome, macropain) subunit, alpha type, 8 [Source:HGNC Symbol;Acc:22985]
A_73_112590	XM_868647	0.284898	ENSBTAT00000028079	RECQL	RecQ protein-like (DNA helicase Q1-like) [Source:RefSeq peptide;Acc:NP_001071459]
A_73_104343	XM_593926	0.285313	ENSBTAT00000003522	TINF2	TERF1 (TRF1)-interacting nuclear factor 2 [Source:RefSeq peptide;Acc:NP_001091583]
A_73_104079	XM_602435	0.285632	ENSBTAT00000018017	GABRE	gamma-aminobutyric acid (GABA) A receptor, epsilon [Source:HGNC Symbol;Acc:4085]
A_73_115511	XM_608423	0.285755	ENSBTAT00000008168	GPR97	G protein-coupled receptor 97 [Source:HGNC Symbol;Acc:13728]
A_73_105672	XM_587386	0.286121	ENSBTAT00000009431	CAMKK1	calcium/calmodulin-dependent protein kinase kinase 1, alpha [Source:HGNC Symbol;Acc:1469]
A_73_116608	EE904344	0.286161			Unidentified transcripts on BTA16 position 2046798-2047422
A_73_120057	AW345072	0.286359			Bos taurus ephrin-A4 (EFNA4), mRNA
A_73_111807	XM_602606	0.286387	ENSBTAT00000018722	AMIGO1	AMIGO protein [Source:RefSeq peptide;Acc:NP_001094589]
A_73_104387	XM_868575	0.286631	ENSBTAT00000000027		Bos taurus similar to Homo sapiens RAB6A, member RAS oncogene family (RAB6A), transcript variant 2
A_73_115637	A_73_115637	0.286678			Putative orthologue of human miRNA hsa-miR-302c* on chr 4, (-) strand. Mature length 22 nt, stem-loop length 68 nt. Source: NW_931609.1:c338734-338667
A_73_116360	XM_585246	0.286802	ENSBTAT00000012347	KIF11	kinesin family member 11 [Source:HGNC Symbol;Acc:6388]
A_73_116335	NM_001037458	0.287172	ENSBTAT00000026974	SLC28A1	solute carrier family 28 (sodium-coupled nucleoside transporter), member 1 [Source:RefSeq peptide;Acc:NP_001032535]
A_73_114533	XM_611229	0.287719			Bos taurus similar to Homo sapiens chromatin modifying protein 4C (CHMP4C)
A_73_121296	XM_878073	0.288211			Bos taurus similar to Homo sapiens protein inhibitor of activated STAT, 2 (PIAS2), transcript variant alpha
A_73_119845	EE896948	0.288264			PREDICTED: Bos taurus neuroligin 1 (NLGN1), mRNA
A_73_114965	XM_870905	0.288977	ENSBTAT00000025557	BPIL1	Bactericidal/permeability-increasing protein-like 1 protein Fragment [Source:UniProtKB/TrEMBL;Acc:Q0PH98]
A_73_109951	BI534825	0.289022			Bos taurus similar to Homo sapiens glyceraldehyde-3-phosphate dehydrogenase, spermatogenic (GAPDHS)
A_73_118414	XM_867191	0.289686			PREDICTED: Bos taurus similar to transmembrane protein 28 (LOC615395)
A_73_119307	XM_614142	0.289688	ENSBTAT00000036672	FAM105A	hypothetical protein LOC534389 [Source:RefSeq peptide;Acc:NP_001095641]
A_73_108328	XM_596341	0.28983			Bos taurus similar to Homo sapiens dysbindin (dystrobrevin binding protein 1) domain containing 1 (DBNDD1), transcript variant 2
A_73_107920	CB421486	0.289924			Bos taurus sortilin-related receptor, L(DLR class) A repeats-containing (SORL1), mRNA
A_73_105092	CB433863	0.289936			Unidentified transcripts
A_73_113459	XM_580516	0.290104	ENSBTAT00000003873	FMO2	flavin containing monooxygenase 2 (non-functional) [Source:RefSeq peptide;Acc:NP_001068630]
A_73_111169	XM_869450	0.29018	ENSBTAT00000037281		PREDICTED: Bos taurus similar to Elongation factor 2 (EF-2) (LOC513181)
A_73_118119	XM_601418	0.290859			PREDICTED: Bos taurus similar to phosphorylase kinase alpha 1 (LOC523123), partial mRNA.
A_73_107677	NM_174704	0.290887	ENSBTAT00000004480	ATP6V1H	V-type proton ATPase subunit H (V-ATPase subunit H)(Vacuolar proton pump subunit H)(V-ATPase 50/57 kDa subunits)(Vacuolar proton pump subunit SFD) [Source:UniProtKB/Swiss-Prot;Acc:O46563]
A_73_109740	XM_867505	0.291053			PREDICTED: Bos taurus hCG2040171-like (LOC615643), mRNA
A_73_113756	BE808756	0.291233			Unidentified transcripts on BTA10 position 11893235-11894127
A_73_116410	XM_601634	0.291519			Bos taurus similar to Homo sapiens zinc finger, RAN-binding domain containing 1 (ZRANB1)
A_73_102683	XM_606860	0.291929	ENSBTAT00000016290	ESRRB	ESRRB protein Fragment [Source:UniProtKB/TrEMBL;Acc:Q2T9T6]
A_73_112534	XM_593044	0.29237	ENSBTAT00000004248		PREDICTED: Bos taurus olfactory receptor 1414-like (LOC515090), mRNA
A_73_106618	XM_615437	0.292759	ENSBTAT00000005182	E2F1	E2F transcription factor 1 [Source:HGNC Symbol;Acc:3113]
A_73_111557	XM_871275	0.292935			PREDICTED: Bos taurus similar to ectonucleoside triphosphate diphosphohydrolase 6 (LOC618965)
A_73_119115	XM_613472	0.29307	ENSBTAT00000008984	JOSD2	Josephin domain containing 2 [Source:HGNC Symbol;Acc:28853]
A_73_114634	XM_595169	0.29314	ENSBTAT00000026313	GNG13	guanine nucleotide binding protein (G protein), gamma 13 [Source:HGNC Symbol;Acc:14131]
A_73_105495	NM_001034034	0.293838	ENSBTAT00000042879		Glyceraldehyde-3-phosphate dehydrogenase (GAPDH)(EC 1.2.1.12) [Source:UniProtKB/Swiss-Prot;Acc:P10096]
A_73_115856	XM_600840	0.293879	ENSBTAT00000007622	AGXT	alanine-glyoxylate aminotransferase [Source:RefSeq peptide;Acc:NP_001095825]
A_73_115865	XM_601161	0.293942			PREDICTED: Bos taurus resistance to inhibitors of cholinesterase 8 homolog B (C. elegans) (RIC8B), mRNA
A_73_110153	XM_590773	0.294358	ENSBTAT00000045673		CTAGE family, member 5 [Source:RefSeq peptide;Acc:NP_001069067]
A_73_111212	NW_930042	0.294399			Putative orthologue of human miRNA hsa-mir-433 on chr 14, (+) strand. Mature length 22 nt, stem-loop length 93 nt. Source: NW_930042.1:403226-403318
A_73_100123	XM_581235	0.294432	ENSBTAT00000005552	G6PC2	glucose-6-phosphatase, catalytic, 2 [Source:HGNC Symbol;Acc:28906]
A_73_120897	BF042686	0.294551			Unidentified transcripts
A_73_108394	XM_865672	0.295031	ENSBTAT00000052825	PNCK	pregnancy up-regulated non-ubiquitously expressed CaM kinase [Source:RefSeq peptide;Acc:NP_001069787]
A_73_104041	XM_868378	0.295037	ENSBTAT00000002111	TMEM41B	transmembrane protein 41B [Source:RefSeq peptide;Acc:NP_001092626]
A_73_104752	AU278548	0.295235			Bos taurus hypothetical LOC100190915 (LOC100190915), mRNA
A_73_105981	CB167033	0.296289	ENSBTAT00000032070	ATP11B	ATPase, class VI, type 11B [Source:HGNC Symbol;Acc:13553]
A_73_100798	XM_877265	0.296453			Bos taurus similar to PREDICTED: Homo sapiens hypothetical protein FLJ10707, transcript variant 35 (FLJ10707)
A_73_113210	XM_583445	0.297836	ENSBTAT00000000690	DEM1	Defects in morphology protein 1 homolog [Source:UniProtKB/Swiss-Prot;Acc:A2VDX7]
A_73_117564	XM_598735	0.297971	ENSBTAT00000007733	ZNF333	PREDICTED: Bos taurus zinc finger protein 333 (ZNF333), mRNA
A_73_108533	XM_868005	0.29804			PREDICTED: Bos taurus similar to zinc finger protein 654 (LOC616042)
A_73_105273	XM_592983	0.298374			Bos taurus similar to PREDICTED: Homo sapiens KIAA1509, transcript variant 1 (KIAA1509)
A_73_101304	XM_865356	0.298794	ENSBTAT00000027961	CLDND1	CLDND1 protein Fragment [Source:UniProtKB/TrEMBL;Acc:Q0IIK9]
A_73_100729	AW483072	0.298834			Unidentified transcripts
A_73_105198	XM_592897	0.298846	ENSBTAT00000024282	CYP2S1	cytochrome P450, family 2, subfamily S, polypeptide 1 [Source:RefSeq peptide;Acc:NP_001093836]
A_73_109482	XM_617456	0.299106	ENSBTAT00000008444	DOCK11	dedicator of cytokinesis 11 [Source:HGNC Symbol;Acc:23483]
A_73_114051	NM_176663	0.299376	ENSBTAT00000015797	ACVR1	Activin receptor type-1 Precursor (EC 2.7.11.30)(Activin receptor type I)(ACTR-I)(Serine/threonine-protein kinase receptor R1)(SKR1) [Source:UniProtKB/Swiss-Prot;Acc:Q28041]
A_73_102969	NM_001024486	0.299457	ENSBTAT00000047549	SLC37A2	Sugar phosphate exchanger 2 (Solute carrier family 37 member 2) [Source:UniProtKB/Swiss-Prot;Acc:Q58CV5]
A_73_117718	XM_614800	0.299904			Bos taurus similar to Homo sapiens hedgehog acyltransferase (HHAT)
A_73_109633	XM_589836	0.299934			Bos taurus similar to Homo sapiens G protein-coupled receptor 39 (GPR39)
A_73_118047	EE913757	0.300242			Bos taurus similar to C04F5.8 (MGC142695), mRNA
A_73_109123	XM_867269	0.301253	ENSBTAT00000015977	PADI1	peptidylarginine deiminase type I [Source:RefSeq peptide;Acc:NP_001094742]
A_73_106689	XM_588936	0.301442			PREDICTED: Bos taurus potassium voltage-gated channel, shaker-related subfamily, member 6 (KCNA6), mRNA
A_73_120495	BM090105	0.301608			PREDICTED: Bos taurus Fanconi anemia, complementation group D2 (FANCD2), mRNA
A_73_103215	XM_867506	0.302147	ENSBTAT00000010180	PUS7	Pseudouridylate synthase 7 homolog (EC 5.4.99.-) [Source:UniProtKB/Swiss-Prot;Acc:Q08DI8]
A_73_115001	XM_582369	0.302405	ENSBTAT00000013689	CHAC1	ChaC, cation transport regulator-like 1 [Source:RefSeq peptide;Acc:NP_001092352]
A_73_120888	CB421070	0.302533			Bos taurus lysozyme G-like 2 (LYG2), mRNA
A_73_109144	AW478576	0.302654			Bos taurus hypothetical protein LOC618567 (LOC618567), mRNA
A_73_109023	XM_869956	0.30275			PREDICTED: Bos taurus similar to Ras-related protein Rab (LOC617657)
A_73_113505	XM_868412	0.302913	ENSBTAT00000044692	ATXN1	ataxin 1 [Source:HGNC Symbol;Acc:10548]
A_73_103024	XM_864546	0.303247			Bos taurus similar to Homo sapiens F-box protein 40 (FBXO40)
A_73_105007	XM_872284	0.30354			Bos taurus similar to Homo sapiens two pore segment channel 1 (TPCN1)
A_73_113099	NM_001035268	0.303635	ENSBTAT00000011700	ZNF207	zinc finger protein 207 [Source:RefSeq peptide;Acc:NP_001030345]
A_73_117701	NM_001037448	0.304197	ENSBTAT00000006000	C1D	Nuclear nucleic acid-binding protein C1D [Source:UniProtKB/Swiss-Prot;Acc:Q32PE4]
A_73_109330	XM_589182	0.30427	ENSBTAT00000006312	PHKB	phosphorylase kinase, beta [Source:HGNC Symbol;Acc:8927]
A_73_109791	XM_613100	0.304816	ENSBTAT00000019160	OSBPL6	oxysterol binding protein-like 6 [Source:HGNC Symbol;Acc:16388]
A_73_119450	XM_864311	0.304863	ENSBTAT00000016739	GDAP1	ganglioside-induced differentiation-associated protein 1 [Source:RefSeq peptide;Acc:NP_001094692]
A_73_100482	EE910255	0.304917	ENSBTAT00000023638	CHD2	chromodomain helicase DNA binding protein 2 [Source:RefSeq peptide;Acc:NP_001095651]
A_73_120715	XM_592469	0.304934	ENSBTAT00000012099	CLCN1	chloride channel 1, skeletal muscle [Source:HGNC Symbol;Acc:2019]
A_73_106729	XM_606872	0.304948			Bos taurus similar to Homo sapiens protocadherin alpha 12 (PCDHA12), transcript variant 2
A_73_110441	XM_604553	0.30511	ENSBTAT00000047858	BARD1	BARD1 protein Fragment [Source:UniProtKB/TrEMBL;Acc:A5PJF0]
A_73_113916	XM_883049	0.305245	ENSBTAT00000027310	C6orf62	hypothetical protein LOC534366 [Source:RefSeq peptide;Acc:NP_001071467]
A_73_111190	CB169075	0.305668	ENSBTAT00000044060	CTXN3	cortexin 3 [Source:RefSeq peptide;Acc:NP_001098956]
A_73_106914	AW655806	0.305847			Unidentified transcripts on BTA17 position 23551545-23552560
A_73_103440	AW437377	0.305904	ENSBTAT00000011211	SYNGR3	Synaptogyrin-3 [Source:UniProtKB/Swiss-Prot;Acc:A2VE58]
A_73_102162	XM_615972	0.305925	ENSBTAT00000008625	VIPR1	vasoactive intestinal peptide receptor 1 [Source:RefSeq peptide;Acc:NP_001075076]
A_73_111074	XM_605332	0.306136			PREDICTED: Bos taurus similar to oxidative-stress responsive 1, transcript variant 1 (LOC526949)
A_73_114002	XM_604466	0.306163			PREDICTED: Bos taurus similar to zinc finger protein 543 (LOC526107)
A_73_102923	XM_869316	0.306193	ENSBTAT00000024903	CATSPERB	cation channel, sperm-associated, beta [Source:HGNC Symbol;Acc:20500]
A_73_108360	XM_592223	0.306309	ENSBTAT00000005147	C2orf62	PREDICTED: Bos taurus hypothetical LOC514380 (LOC514380), mRNA
A_73_111978	NM_001035327	0.306772	ENSBTAT00000026567	ZNF345	Zinc finger protein 345 [Source:UniProtKB/Swiss-Prot;Acc:Q3SYV7]
A_73_106484	CB429209	0.307233			Bos taurus Uncharacterized protein C13orf18 homolog (MGC165939), mRNA
A_73_102396	XM_870255	0.307324	ENSBTAT00000000049	MYADML2	Myeloid-associated differentiation marker-like protein 2 [Source:UniProtKB/Swiss-Prot;Acc:Q08DL4]
A_73_119544	XM_607743	0.307467	ENSBTAT00000002078	L3MBTL	L(3)malignant brain tumor-like protein Fragment [Source:UniProtKB/TrEMBL;Acc:Q52UL5]
A_73_113048	XM_585441	0.307602	ENSBTAT00000027951	SUSD4	sushi domain containing 4 [Source:RefSeq peptide;Acc:NP_001095374]
A_73_106101	XM_612868	0.307807			Bos taurus similar to Homo sapiens collagen, type XXI, alpha 1 (COL21A1)
A_73_106889	BI683137	0.307809			Unidentified transcripts
A_73_115560	XM_595595	0.307952			Bos taurus similar to Homo sapiens sodium channel, voltage-gated, type IV, alpha (SCN4A)
A_73_111602	NM_001034418	0.308016	ENSBTAT00000018808	RCSD1	CapZ-interacting protein (Protein kinase substrate CapZIP) [Source:UniProtKB/Swiss-Prot;Acc:Q3ZBT0]
A_73_101114	XM_598964	0.30812	ENSBTAT00000061059	SLIT2	slit homolog 2 (Drosophila) [Source:HGNC Symbol;Acc:11086]
A_73_117570	XM_605578	0.308248			PREDICTED: Bos taurus similar to Testican-1 precursor (SPOCK protein) (LOC527188)
A_73_110408	XM_581155	0.308329			Bos taurus similar to Homo sapiens downregulated in ovarian cancer 1 (DOC1), transcript variant 2
A_73_109368	XM_609346	0.308342			PREDICTED: Bos taurus similar to Protein kinase C, epsilon type (nPKC-epsilon) (LOC530867)
A_73_115370	NM_001011672	0.308396	ENSBTAT00000010652	CCR5	C-C chemokine receptor type 5 (C-C CKR-5)(CC-CKR-5)(CCR-5)(CCR5)(CD195 antigen) [Source:UniProtKB/Swiss-Prot;Acc:Q2HJ17]
A_73_108690	CB448464	0.308463			Bos taurus TPX2, microtubule-associated, homolog (Xenopus laevis) (TPX2), mRNA
A_73_119253	XM_589643	0.308635	ENSBTAT00000002932	CDADC1	CDADC1 protein Fragment [Source:UniProtKB/TrEMBL;Acc:Q32L45]
A_73_110015	XM_864424	0.309208	ENSBTAT00000019194	UBE2G1	ubiquitin-conjugating enzyme E2G 1 [Source:RefSeq peptide;Acc:NP_001075927]
A_73_107231	NM_174272	0.30921	ENSBTAT00000006459	CHRNE	Acetylcholine receptor subunit epsilon Precursor [Source:UniProtKB/Swiss-Prot;Acc:P02715]
A_73_107310	CB457414	0.309554			Unidentified transcripts
A_73_119491	NM_176614	0.310066	ENSBTAT00000034280		Pregnancy-associated glycoprotein 2 Precursor (PAG 2)(EC 3.4.23.-) [Source:UniProtKB/Swiss-Prot;Acc:Q28057]
A_73_108022	NM_001034660	0.310124	ENSBTAT00000004510	SLC5A11	Sodium/myo-inositol cotransporter 2 (Na(+)/myo-inositol cotransporter 2)(Solute carrier family 5 member 11) [Source:UniProtKB/Swiss-Prot;Acc:Q3ZC26]
A_73_102170	XM_591568	0.31014	ENSBTAT00000054194	NUP160	nucleoporin 160kDa [Source:RefSeq peptide;Acc:NP_001099100]
A_73_110558	XM_602230	0.310606	ENSBTAT00000039064		formin 1 [Source:HGNC Symbol;Acc:3768]
A_73_121194	XM_586669	0.310806	ENSBTAT00000010395	MOGAT2	monoacylglycerol O-acyltransferase 2 [Source:RefSeq peptide;Acc:NP_001098440]
A_73_108295	XM_874281	0.310866	ENSBTAT00000008767	SLC13A1	solute carrier family 13 (sodium/sulfate symporters), member 1 [Source:HGNC Symbol;Acc:10916]
A_73_108002	XM_594097	0.310903	ENSBTAT00000001989	ISG20L2	Interferon-stimulated 20 kDa exonuclease-like 2 (EC 3.1.-.-) [Source:UniProtKB/Swiss-Prot;Acc:Q2YDK1]
A_73_114709	XM_604451	0.311017			Bos taurus similar to Homo sapiens HS1-binding protein 3 (HS1BP3)
A_73_114121	NM_001012673	0.31107	ENSBTAT00000034831	STAT5A	Signal transducer and activator of transcription 5A (Mammary gland factor) [Source:UniProtKB/Swiss-Prot;Acc:Q95115]
A_73_116541	XM_870974	0.311096	ENSBTAT00000004379	TMEM174	transmembrane protein 174 [Source:HGNC Symbol;Acc:28187]
A_73_112447	XM_868342	0.311666	ENSBTAT00000001777	PERP	PREDICTED: Bos taurus PERP, TP53 apoptosis effector-like (PERP), mRNA
A_73_111725	XM_600819	0.311711	ENSBTAT00000010180	PUS7	Pseudouridylate synthase 7 homolog (EC 5.4.99.-) [Source:UniProtKB/Swiss-Prot;Acc:Q08DI8]
A_73_102746	CB455927	0.311721			Unidentified transcripts
A_73_105771	AW464791	0.311961			Unidentified transcripts on BTA4 position 51128244-51127016
A_73_108013	XM_870808	0.311969	ENSBTAT00000050054		T-cell leukemia homeobox 3 [Source:HGNC Symbol;Acc:13532]
A_73_100378	XM_864396	0.312012	ENSBTAT00000048333	FGF13	fibroblast growth factor 13 [Source:RefSeq peptide;Acc:NP_001092362]
A_73_105510	XM_597420	0.312272			Bos taurus similar to Homo sapiens azurocidin 1 (cationic antimicrobial protein 37) (AZU1)
A_73_117644	CB440027	0.312292			Bos taurus alkaline ceramidase 1 (ACER1), mRNA
A_73_110680	EE904547	0.312394			Bos taurus similar to Homo sapiens Usher syndrome 1G (autosomal recessive) (USH1G)
A_73_101060	XM_870738	0.312515			Bos taurus similar to Homo sapiens glutathione S-transferase, C-terminal domain containing (GSTCD), transcript variant 1
A_73_107220	XM_611688	0.31268	ENSBTAT00000057021	GRM1	GRM1 protein Fragment [Source:UniProtKB/TrEMBL;Acc:A7Z076]
A_73_117234	XM_592586	0.312693	ENSBTAT00000025652	AGK	acylglycerol kinase [Source:RefSeq peptide;Acc:NP_001092439]
A_73_117019	CB435429	0.312717			Unidentified transcripts on BTA13 position 8904134-8904846
A_73_114383	XM_585941	0.312869	ENSBTAT00000026197	ASB16	ankyrin repeat and SOCS box-containing 16 [Source:RefSeq peptide;Acc:NP_001094658]
A_73_120442	XM_600660	0.313028	ENSBTAT00000008524	TCHP	TCHP protein Fragment [Source:UniProtKB/TrEMBL;Acc:Q2NKR6]
A_73_115775	XM_606360	0.313306	ENSBTAT00000004776	ZPLD1	zona pellucida-like domain containing 1 [Source:HGNC Symbol;Acc:27022]
A_73_100607	XM_867507	0.313422	ENSBTAT00000000325	ZNRF2	zinc and ring finger 2 [Source:RefSeq peptide;Acc:NP_001098913]
A_73_114386	CB436181	0.313638			Unidentified transcripts on BTA15 position 38635562-38635004
A_73_113495	NM_001025338	0.313763	ENSBTAT00000010565		Spermadhesin Z13 [Source:UniProtKB/Swiss-Prot;Acc:P82292]
A_73_111244	NM_001034342	0.313779	ENSBTAT00000023213	ATF4	Cyclic AMP-dependent transcription factor ATF-4 (cAMP-dependent transcription factor ATF-4)(Activating transcription factor 4) [Source:UniProtKB/Swiss-Prot;Acc:Q3ZCH6]
A_73_105918	A_73_105918	0.314237			Putative orthologue of human miRNA hsa-miR-432* on chr 14, (+) strand. Mature length 21 nt, stem-loop length 94 nt. Source: NW_930042.1:405814-405898
A_73_103723	XM_581352	0.315072	ENSBTAT00000000066	PRDM14	PR domain containing 14 [Source:HGNC Symbol;Acc:14001]
A_73_101310	NW_001030331	0.315091			Bovine miRNA bta-miR-222 on chr 30, (-) strand. Mature length 24 nt, stem-loop length 110 nt. Source: NW_001030331.1:c3897-3788
A_73_120770	XM_588803	0.315278			Bos taurus similar to Homo sapiens hexamethylene bis-acetamide inducible 1 (HEXIM1)
A_73_107452	XM_606548	0.315363			PREDICTED: Bos taurus similar to dynein, axonemal, heavy chain 8 (LOC528136)
A_73_118331	NM_001015649	0.315916	ENSBTAT00000002952	DNAJC18	DnaJ homolog subfamily C member 18 [Source:UniProtKB/Swiss-Prot;Acc:Q5EA26]
A_73_105558	XM_590005	0.316038	ENSBTAT00000036967	MEGF11	multiple EGF-like-domains 11 [Source:HGNC Symbol;Acc:29635]
A_73_107789	XM_592804	0.316305	ENSBTAT00000017147	IFNGR2	Interferon gamma receptor 2 Fragment [Source:UniProtKB/TrEMBL;Acc:Q05FF0]
A_73_114607	NM_001037466	0.316343	ENSBTAT00000014520	SSBP1	Single-stranded DNA-binding protein, mitochondrial Precursor (Mt-SSB)(MtSSB) [Source:UniProtKB/Swiss-Prot;Acc:Q32PB0]
A_73_109646	XM_612258	0.316358	ENSBTAT00000004769	SLC35F2	solute carrier family 35, member F2 [Source:HGNC Symbol;Acc:23615]
A_73_113355	XM_616854	0.316628	ENSBTAT00000002768	DRD3	dopamine receptor D3 [Source:HGNC Symbol;Acc:3024]
A_73_109336	EE961988	0.31681			Bos taurus similar to Homo sapiens RIMS binding protein 2 (RIMBP2)
A_73_102097	XM_865420	0.316909			PREDICTED: Bos taurus similar to PDZ domain containing RING finger protein 4 (Ligand of Numb-protein X 4) (SEMACAP3-like protein) (LOC614081)
A_73_110131	XM_607916	0.316968	ENSBTAT00000025261	KCNT1	potassium channel, subfamily T, member 1 [Source:HGNC Symbol;Acc:18865]
A_73_115139	XM_606519	0.317143	ENSBTAT00000025815	SCARF2	scavenger receptor class F, member 2 [Source:HGNC Symbol;Acc:19869]
A_73_105353	XM_594579	0.317156	ENSBTAT00000012504	LUZP1	leucine zipper protein 1 [Source:HGNC Symbol;Acc:14985]
A_73_119907	XM_871137	0.317315	ENSBTAT00000023587	PTPLAD2	Protein tyrosine phosphatase-like protein PTPLAD2 (Protein-tyrosine phosphatase-like A domain-containing protein 2) [Source:UniProtKB/Swiss-Prot;Acc:Q0P5C7]
A_73_110480	NM_001035392	0.317395	ENSBTAT00000001128	PPP1R2	Protein phosphatase inhibitor 2 (IPP-2) [Source:UniProtKB/Swiss-Prot;Acc:Q3SZX2]
A_73_117759	XM_594966	0.317407			Bos taurus similar to Homo sapiens transmembrane protein 104 (TMEM104)
A_73_103654	XM_591483	0.317713	ENSBTAT00000025173	FAM21C	LOC513740 protein Fragment [Source:UniProtKB/TrEMBL;Acc:A7E354]
A_73_118489	XM_598436	0.318218	ENSBTAT00000011391	TRIML2	tripartite motif family-like 2 [Source:HGNC Symbol;Acc:26378]
A_73_105313	XM_879343	0.318225	ENSBTAT00000001901	APBB3	amyloid beta precursor protein-binding, family B, member 3 [Source:RefSeq peptide;Acc:NP_001069335]
A_73_107195	XM_585157	0.318623			Bos taurus similar to Homo sapiens replication factor C (activator 1) 5, 36.5kDa (RFC5), transcript variant 1
A_73_103903	XM_617403	0.31873	ENSBTAT00000003151	TRIM24	tripartite motif-containing 24 [Source:HGNC Symbol;Acc:11812]
A_73_100311	CB451907	0.318891			Unidentified transcripts on BTA23 position 10038267-10037258
A_73_116876	XM_869269	0.319106	ENSBTAT00000037020	UBE2F	NEDD8-conjugating enzyme UBE2F (EC 6.3.2.-)(Ubiquitin-conjugating enzyme E2 F)(NEDD8 protein ligase UBE2F)(NEDD8 carrier protein UBE2F)(NEDD8-conjugating enzyme 2) [Source:UniProtKB/Swiss-Prot;Acc:Q1RMW1]
A_73_116245	NM_174074	0.319428	ENSBTAT00000021510	NPBWR1	Neuropeptides B/W receptor type 1 (G-protein coupled receptor 7) [Source:UniProtKB/Swiss-Prot;Acc:Q8MJV3]
A_73_104147	NM_174646	0.319831	ENSBTAT00000038144	PLA2G1B	Phospholipase A2 Precursor (EC 3.1.1.4)(Phosphatidylcholine 2-acylhydrolase 1B)(Group IB phospholipase A2) [Source:UniProtKB/Swiss-Prot;Acc:P00593]
A_73_115259	XM_881010	0.320429			Bos taurus similar to Homo sapiens three prime repair exonuclease 1 (TREX1), transcript variant 6
A_73_113832	XM_871217	0.320446	ENSBTAT00000015895		PREDICTED: Bos taurus similar to Cytochrome P450 4A11 precursor (CYPIVA11) (Fatty acid omega-hydroxylase) (P-450 HK omega) (Lauric acid omega-hydroxylase) (CYP4AII) (P450-HL-omega) (LOC618900)
A_73_120611	EE899339	0.320685			Unidentified transcripts on BTA5 position 33597697-33597055
A_73_116115	BE809570	0.32183	ENSBTAT00000009336	AP1G2	adaptor-related protein complex 1, gamma 2 subunit [Source:RefSeq peptide;Acc:NP_001103278]
A_73_105036	XM_588177	0.321975			Bos taurus similar to Homo sapiens sorting nexin 13 (SNX13)
A_73_113885	NM_001038055	0.322208	ENSBTAT00000045876	C15orf23	TRAF4 associated factor 1 [Source:RefSeq peptide;Acc:NP_001033144]
A_73_118024	XM_865473	0.322405	ENSBTAT00000053379	ZBTB7C	PREDICTED: Bos taurus zinc finger and BTB domain containing 7C (ZBTB7C), mRNA
A_73_100799	XM_614440	0.322748			Bos taurus similar to hypothetical protein FLJ32001 (LOC541076)
A_73_118280	XM_585428	0.322779			PREDICTED: Bos taurus similar to myelin-associated oligodendrocyte basic protein isoform a (LOC508625)
A_73_102602	XM_586827	0.322975	ENSBTAT00000061492	ACSM5	PREDICTED: Bos taurus acyl-CoA synthetase medium-chain family member 5-like (LOC100298888), mRNA
A_73_101262	EE897901	0.322979			Unidentified transcripts
A_73_110763	XM_593142	0.323037			PREDICTED: Bos taurus similar to Receptor-type tyrosine-protein phosphatase mu precursor (Protein-tyrosine phosphatase mu) (R-PTP-mu) (LOC515170)
A_73_108913	AW425443	0.323047			Unidentified transcripts on BTA1 position 54424246-54423956
A_73_110890	XM_871113	0.323222			PREDICTED: Bos taurus similar to glutamate receptor, metabotropic 4 (LOC618790)
A_73_100863	XM_867218	0.323254			PREDICTED: Bos taurus similar to type II keratin Kb23 (LOC615416)
A_73_104618	XM_582813	0.323264	ENSBTAT00000038133	B3GNT7	UDP-GlcNAc:betaGal beta-1,3-N-acetylglucosaminyltransferase 7 [Source:HGNC Symbol;Acc:18811]
A_73_108247	XM_880960	0.323424	ENSBTAT00000012833	NCBP1	hypothetical protein LOC100124428 [Source:RefSeq peptide;Acc:NP_001096008]
A_73_102619	CB431313	0.323545			PREDICTED: Bos taurus hypothetical LOC616198 (LOC616198), mRNA
A_73_102804	XM_866830	0.323574	ENSBTAT00000022886	ACER3	phytoceramidase, alkaline [Source:RefSeq peptide;Acc:NP_001095755]
A_73_110372	CB442145	0.32362			Unidentified transcripts on BTA29 position 43242760-43243053
A_73_105000	XM_609021	0.323834	ENSBTAT00000056789	UFM1	Ubiquitin-fold modifier 1 Precursor [Source:UniProtKB/Swiss-Prot;Acc:Q2KJG2]
A_73_111149	XM_612246	0.323885	ENSBTAT00000060945	BMP7	Osteogenic protein 18K chain Fragments [Source:UniProtKB/TrEMBL;Acc:Q7M302]
A_73_120201	CB465853	0.323916			Bos taurus GTPase activating protein and VPS9 domains 1 (GAPVD1), mRNA
A_73_121089	XM_606290	0.323947			PREDICTED: Bos taurus kinesin family member 1A (KIF1A), mRNA
A_73_120476	XM_613839	0.323979	ENSBTAT00000012662	ZNF274	zinc finger protein 274 [Source:RefSeq peptide;Acc:NP_001094623]
A_73_109440	XM_610536	0.32398	ENSBTAT00000026624	GNA15	Guanine nucleotide-binding protein Gq Fragment [Source:UniProtKB/TrEMBL;Acc:Q4JM29]
A_73_119172	XM_600735	0.32443	ENSBTAT00000020359	PTPRR	protein tyrosine phosphatase, receptor type, R isoform 1 [Source:RefSeq peptide;Acc:NP_001015662]
A_73_116126	NM_001034290	0.324487	ENSBTAT00000055084	VAMP8	Vesicle-associated membrane protein 8 (VAMP-8) [Source:UniProtKB/Swiss-Prot;Acc:Q3T0Y8]
A_73_110531	NM_175774	0.324773	ENSBTAT00000006755	KNG1	Kininogen-1 Precursor (Kininogen I)(Thiol proteinase inhibitor) [Contains Kininogen-1 heavy chain;Bradykinin(Kallidin I);Lysyl-bradykinin(Kallidin II);Kininogen-1 light chain] [Source:UniProtKB/Swiss-Prot;Acc:P01044]
A_73_119631	XM_611662	0.324827			Bos taurus similar to Homo sapiens chromosome 7 open reading frame 27 (C7orf27)
A_73_105911	XM_865254	0.324849	ENSBTAT00000006985	GPR180	G protein-coupled receptor 180 [Source:HGNC Symbol;Acc:28899]
A_73_121084	XM_580783	0.324956	ENSBTAT00000027434		Bos taurus similar to Homo sapiens frizzled homolog 2 (Drosophila) (FZD2)
A_73_107987	XM_865087	0.325855	ENSBTAT00000036364	CYP4F8	PREDICTED: Bos taurus similar to Cytochrome P450 4F11 (CYPIVF11) (LOC613892), partial mRNA.
A_73_110428	XM_867613	0.325958			PREDICTED: Bos taurus similar to claudin 20 (LOC615735)
A_73_116569	BF652853	0.326008			Bos taurus ADP-ribosylation factor-like 4A (ARL4A), mRNA
A_73_106293	XM_603874	0.326026	ENSBTAT00000000204	RPUSD1	RNA pseudouridylate synthase domain-containing protein 1 [Source:UniProtKB/Swiss-Prot;Acc:Q17QT4]
A_73_104881	XM_591355	0.32635	ENSBTAT00000010614	TET1	tet oncogene 1 [Source:HGNC Symbol;Acc:29484]
A_73_105131	XM_615092	0.326367	ENSBTAT00000008483	TTBK2	tau tubulin kinase 2 [Source:HGNC Symbol;Acc:19141]
A_73_121328	NM_001015519	0.32645	ENSBTAT00000028004	PRR5L	Proline-rich protein 5-like (Protein observed with Rictor-2)(Protor-2) [Source:UniProtKB/Swiss-Prot;Acc:Q5E9R0]
A_73_101264	AV608434	0.326798	ENSBTAT00000027457	SMTNL2	Smoothelin-like protein 2 [Source:UniProtKB/Swiss-Prot;Acc:Q2KI85]
A_73_117094	EE942009	0.327169			Bos taurus similar to Homo sapiens hepatic leukemia factor (HLF)
A_73_106802	NM_001040485	0.327225	ENSBTAT00000056004	HTR4	serotonin 5-HT4 receptor [Source:RefSeq peptide;Acc:NP_001035575]
A_73_115880	XM_586230	0.327692	ENSBTAT00000023319	PPARD	peroxisome proliferator-activated receptor delta [Source:RefSeq peptide;Acc:NP_001077105]
A_73_114774	NM_001014878	0.327699	ENSBTAT00000010444	PIPOX	Peroxisomal sarcosine oxidase (PSO)(EC 1.5.3.1)(EC 1.5.3.7)(L-pipecolate oxidase)(L-pipecolic acid oxidase) [Source:UniProtKB/Swiss-Prot;Acc:Q29RU9]
A_73_103273	NM_001040579	0.327972	ENSBTAT00000012930	ERP44	Endoplasmic reticulum resident protein 44 Precursor (ER protein 44)(ERp44)(Thioredoxin domain-containing protein 4) [Source:UniProtKB/Swiss-Prot;Acc:Q3T0L2]
A_73_111682	NM_001014845	0.328255	ENSBTAT00000005903	NPY	Neuropeptide Y Precursor [Contains Neuropeptide Y(Neuropeptide tyrosine)(NPY);C-flanking peptide of NPY(CPON)] [Source:UniProtKB/Swiss-Prot;Acc:Q6RUW3]
A_73_118293	XM_617920	0.328297	ENSBTAT00000052665		katanin p60 subunit A-like 1 [Source:HGNC Symbol;Acc:28361]
A_73_101235	XM_582091	0.328353	ENSBTAT00000029081	STARD13	StAR-related lipid transfer (START) domain containing 13 [Source:HGNC Symbol;Acc:19164]
A_73_115762	XM_618342	0.328446	ENSBTAT00000005830	DGKE	diacylglycerol kinase, epsilon 64kDa [Source:HGNC Symbol;Acc:2852]
A_73_114896	BF605273	0.328535			Unidentified transcripts on BTA8 position 17157877-17156960
A_73_111660	XM_583828	0.328589	ENSBTAT00000009935	OLFM2	olfactomedin 2 [Source:HGNC Symbol;Acc:17189]
A_73_111314	NW_001002419	0.328752			Bovine miRNA bta-miR-423 on chr Un, (-) strand. Mature length 22 nt, stem-loop length 94 nt. Source: NW_001002419.1:c13685-13592
A_73_108372	XM_610624	0.32892	ENSBTAT00000054921	HTR3D	PREDICTED: Bos taurus 5-hydroxytryptamine receptor 3 subunit C-like (LOC532114), mRNA
A_73_104777	XM_615715	0.329218	ENSBTAT00000005218	AL360154.1	Bos taurus similar to Homo sapiens hydrocephalus inducing (HYDIN)
A_73_112335	XM_870633	0.329566			PREDICTED: Bos taurus similar to glutamate receptor delta-1 subunit (LOC618303)
A_73_115846	EE913864	0.329727			Unidentified transcripts on BTA1 position 60402743-60402042
A_73_102997	XM_870985	0.330286	ENSBTAT00000036551	PRSS38	protease, serine, 38 [Source:HGNC Symbol;Acc:29625]
A_73_108643	NW_989054	0.330432			Putative orthologue of human miRNA hsa-mir-211 on chr 15, (-) strand. Mature length 22 nt, stem-loop length 110 nt. Source: NW_989054.1:c68305-68199
A_73_107511	XM_870626	0.331071			Bos taurus similar to Homo sapiens polymerase (RNA) III (DNA directed) polypeptide K, 12.3 kDa (POLR3K)
A_73_109087	BM430858	0.331088	ENSBTAT00000008625	VIPR1	vasoactive intestinal peptide receptor 1 [Source:RefSeq peptide;Acc:NP_001075076]
A_73_120265	NM_001001171	0.331101	ENSBTAT00000018239	ATG4A	Cysteine protease ATG4A (EC 3.4.22.-)(Autophagy-related protein 4 homolog A)(Autophagy-related cysteine endopeptidase 2A)(Autophagin-2A)(bAut2A) [Source:UniProtKB/Swiss-Prot;Acc:Q6PZ05]
A_73_110398	XM_602029	0.33145			Bos taurus similar to Homo sapiens mesoderm induction early response 1, family member 2 (MIER2)
A_73_116268	XM_593446	0.331741	ENSBTAT00000016173	CPNE7	copine VII [Source:HGNC Symbol;Acc:2320]
A_73_111993	NM_175713	0.331756	ENSBTAT00000021515	OSM	Oncostatin-M Precursor (OSM) [Source:UniProtKB/Swiss-Prot;Acc:P53346]
A_73_109245	XM_607571	0.331977			PREDICTED: Bos taurus death-associated protein kinase 3-like (DAPK2), mRNA
A_73_106721	XM_589676	0.332039	ENSBTAT00000026829	LMBRD2	LMBRD2 protein Fragment [Source:UniProtKB/TrEMBL;Acc:A7E370]
A_73_109590	XM_581360	0.332412	ENSBTAT00000032296	AC010547.2	PREDICTED: Bos taurus transducin-like enhancer protein 2-like (LOC505120), mRNA
A_73_118289	XM_612159	0.333317	ENSBTAT00000002384	STC2	stanniocalcin 2 [Source:HGNC Symbol;Acc:11374]
A_73_120341	NM_001034331	0.334259	ENSBTAT00000037204	AZGP1	Zinc-alpha-2-glycoprotein Precursor (Zn-alpha-2-glycoprotein)(Zn-alpha-2-GP) [Source:UniProtKB/Swiss-Prot;Acc:Q3ZCH5]
A_73_117921	XM_871020	0.33439			PREDICTED: Bos taurus similar to signal peptide, CUB domain, EGF-like 1 (LOC618695)
A_73_116334	XM_870859	0.334478			PREDICTED: Bos taurus similar to serine/threonine kinase SADB (LOC618526), partial mRNA.
A_73_121327	XM_869178	0.334609			PREDICTED: Bos taurus similar to Leukocyte tyrosine kinase receptor precursor (Protein tyrosine kinase-1) (LOC617006)
A_73_108561	XM_880437	0.334635	ENSBTAT00000005506	GTPBP3	GTP binding protein 3 (mitochondrial) [Source:HGNC Symbol;Acc:14880]
A_73_106232	XM_588024	0.334764			Bos taurus similar to Homo sapiens kinesin family member 12 (KIF12)
A_73_100118	NM_001034236	0.335156	ENSBTAT00000036817	CENPH	Centromere protein H (CENP-H) [Source:UniProtKB/Swiss-Prot;Acc:Q3T0L1]
A_73_116106	NM_001034299	0.335222	ENSBTAT00000039206	PGK1	Phosphoglycerate kinase 1 (EC 2.7.2.3) [Source:UniProtKB/Swiss-Prot;Acc:Q3T0P6]
A_73_110608	NM_001029845	0.335273	ENSBTAT00000031869	IRF3	Interferon regulatory factor 3 (IRF-3) [Source:UniProtKB/Swiss-Prot;Acc:Q4JF28]
A_73_116363	XM_864416	0.33531	ENSBTAT00000005611	UBAP2L	ubiquitin associated protein 2-like [Source:RefSeq peptide;Acc:NP_001096577]
A_73_111395	CB460796	0.335422			Unidentified transcripts
A_73_116028	NM_173926	0.335689	ENSBTAT00000017289	INS	Insulin Precursor [Contains Insulin B chain;Insulin A chain] [Source:UniProtKB/Swiss-Prot;Acc:P01317]
A_73_100355	XM_605067	0.335866	ENSBTAT00000023305	SNAI3	snail homolog 3 (Drosophila) [Source:HGNC Symbol;Acc:18411]
A_73_103742	XM_870408	0.336084			PREDICTED: Bos taurus similar to monoacylglycerol O-acyltransferase 3 (LOC618079)
A_73_100208	XM_586026	0.336235	ENSBTAT00000021537	CIB3	calcium and integrin binding family member 3 [Source:HGNC Symbol;Acc:24580]
A_73_118373	NM_001001157	0.33625	ENSBTAT00000017943	HTR2A	5-hydroxytryptamine receptor 2A (5-HT-2A)(5-HT-2)(Serotonin receptor 2A) [Source:UniProtKB/Swiss-Prot;Acc:Q75Z89]
A_73_111685	XM_871588	0.336335	ENSBTAT00000010961	SNAP25	Synaptosomal-associated protein 25 (SNAP-25)(Synaptosomal-associated 25 kDa protein) [Source:UniProtKB/Swiss-Prot;Acc:Q17QQ3]
A_73_101357	XM_868777	0.337577	ENSBTAT00000007623	TRIM74	tripartite motif-containing 50 [Source:HGNC Symbol;Acc:19017]
A_73_120673	XM_603996	0.337634	ENSBTAT00000004759	OTOP1	otopetrin 1 [Source:HGNC Symbol;Acc:19656]
A_73_119801	XM_588630	0.338094			PREDICTED: Bos taurus claudin 6-like (CLDN6), mRNA
A_73_113023	CB440564	0.338211			Unidentified transcripts on BTA11 position 21751102-21750407
A_73_102962	XM_585540	0.338379			PREDICTED: Bos taurus class II transactivator, transcript variant 1 (LOC508720), mRNA
A_73_105933	XM_583700	0.33842	ENSBTAT00000037934	AIM1L	absent in melanoma 1-like [Source:RefSeq peptide;Acc:NP_001103261]
A_73_110220	BI682644	0.338509	ENSBTAT00000028322	CENPI	centromere protein I [Source:RefSeq peptide;Acc:NP_001095964]
A_73_109783	XM_595523	0.338609	ENSBTAT00000034627	CX3CL1	chemokine (C-X3-C motif) ligand 1 [Source:HGNC Symbol;Acc:10647]
A_73_115645	XM_867203	0.338727	ENSBTAT00000016540	FOXC2	forkhead box C2 (MFH-1, mesenchyme forkhead 1) [Source:HGNC Symbol;Acc:3801]
A_73_118783	XM_867901	0.339112	ENSBTAT00000013669	KCNK16	potassium channel, subfamily K, member 16 [Source:HGNC Symbol;Acc:14464]
A_73_105523	XM_612570	0.339241			Bos taurus similar to Homo sapiens histone deacetylase 8 (HDAC8)
A_73_104867	XM_866592	0.339326	ENSBTAT00000014930	TESK2	testis-specific kinase 2 [Source:HGNC Symbol;Acc:11732]
A_73_100337	NW_930665	0.339695			Putative orthologue of human miRNA hsa-mir-346 on chr 10, (-) strand. Mature length 23 nt, stem-loop length 86 nt. Source: NW_930665.1:253412-253497
A_73_118042	CB418616	0.339743			Bos taurus splicing factor, arginine/serine-rich 13A (SFRS13A), mRNA
A_73_104042	XM_595563	0.339753	ENSBTAT00000055138	ZNRF4	ZNRF4 protein Fragment [Source:UniProtKB/TrEMBL;Acc:Q0II37]
A_73_100558	XM_591948	0.339893	ENSBTAT00000046631	LIPG	lipase, endothelial [Source:HGNC Symbol;Acc:6623]
A_73_111106	XM_592507	0.340273	ENSBTAT00000020446	CTDSPL2	PREDICTED: Bos taurus misc_RNA (LOC540232), miscRNA. [Source:RefSeq DNA;Acc:XR_027655]
A_73_115516	XM_582004	0.340334	ENSBTAT00000018877	S100A16	Protein S100-A16 (S100 calcium-binding protein A16) [Source:UniProtKB/Swiss-Prot;Acc:Q0VCM0]
A_73_112458	XM_874965	0.340635	ENSBTAT00000037295	PIK3C3	phosphoinositide-3-kinase, class 3 [Source:RefSeq peptide;Acc:NP_001092537]
A_73_107055	NM_175786	0.340921	ENSBTAT00000001373	PYGM	Glycogen phosphorylase, muscle form (EC 2.4.1.1)(Myophosphorylase) [Source:UniProtKB/Swiss-Prot;Acc:P79334]
A_73_101987	XM_605012	0.340994	ENSBTAT00000018806	LCN2	lipocalin 2 [Source:HGNC Symbol;Acc:6526]
A_73_111390	XM_599193	0.341104	ENSBTAT00000061106	ACE	Angiotensin-converting enzyme Precursor; Fragment (ACE)(EC 3.4.15.1)(EC 3.2.1.-)(Dipeptidyl carboxypeptidase I)(Kininase II)(CD143 antigen) [Source:UniProtKB/Swiss-Prot;Acc:P12820]
A_73_119490	CB220737	0.341443			PREDICTED: Bos taurus progastricsin (pepsinogen C) (PGC), mRNA
A_73_112279	XM_603240	0.341643			PREDICTED: Bos taurus similar to kalirin, RhoGEF kinase (LOC524902), partial mRNA.
A_73_103216	XM_868713	0.341765	ENSBTAT00000046196	TTC7A	tetratricopeptide repeat domain 7A [Source:HGNC Symbol;Acc:19750]
A_73_109704	XM_868477	0.341776	ENSBTAT00000008143	SLC25A17	solute carrier family 25 (mitochondrial carrier; peroxisomal membrane protein, 34kDa), member 17 [Source:RefSeq peptide;Acc:NP_001039413]
A_73_100886	XM_866404	0.342153	ENSBTAT00000045589	PANK2	pantothenate kinase 2 [Source:HGNC Symbol;Acc:15894]
A_73_110999	XM_581937	0.34216	ENSBTAT00000029707	WBSCR17	Williams-Beuren syndrome chromosome region 17 [Source:HGNC Symbol;Acc:16347]
A_73_119943	XM_603207	0.342364	ENSBTAT00000015333	RBL1	retinoblastoma-like 1 (p107) [Source:HGNC Symbol;Acc:9893]
A_73_120782	XM_866344	0.342379	ENSBTAT00000024529	NCUBE1	Ubiquitin-conjugating enzyme E2 J1 (EC 6.3.2.19)(Non-canonical ubiquitin-conjugating enzyme 1)(NCUBE-1)(Yeast ubiquitin-conjugating enzyme UBC6 homolog E)(HsUBC6e) [Source:UniProtKB/Swiss-Prot;Acc:Q9Y385]
A_73_110997	AW289247	0.342589			Bos taurus antagonist of mitotic exit network 1 homolog (S. cerevisiae) (AMN1), mRNA
A_73_109035	XM_613593	0.342628	ENSBTAT00000040023	PHLDB1	PHLDB1 protein Fragment [Source:UniProtKB/TrEMBL;Acc:A7E395]
A_73_115150	XM_587936	0.342729	ENSBTAT00000015780	PANK3	Pantothenate kinase 3 (EC 2.7.1.33)(Pantothenic acid kinase 3) [Source:UniProtKB/Swiss-Prot;Acc:Q08DA5]
A_73_105969	XM_580523	0.343062			PREDICTED: Bos taurus RNA binding motif protein 26-like, transcript variant 2 (RBM26), mRNA
A_73_106317	NM_174421	0.343158	ENSBTAT00000000459	PDE6G	Retinal rod rhodopsin-sensitive cGMP 3',5'-cyclic phosphodiesterase subunit gamma (GMP-PDE gamma)(EC 3.1.4.17) [Source:UniProtKB/Swiss-Prot;Acc:P04972]
A_73_101645	XM_866981	0.343708	ENSBTAT00000017516	SMYD2	SET and MYND domain containing 2 [Source:RefSeq peptide;Acc:NP_001069832]
A_73_106714	NM_001034806	0.343919	ENSBTAT00000009746	F7	Coagulation factor VII Precursor (EC 3.4.21.21)(Serum prothrombin conversion accelerator) [Contains Factor VII light chain;Factor VII heavy chain] [Source:UniProtKB/Swiss-Prot;Acc:P22457]
A_73_114372	XM_868855	0.344031	ENSBTAT00000021752	TEAD2	TEA domain family member 2 [Source:RefSeq peptide;Acc:NP_001096817]
A_73_109921	XM_875958	0.344212	ENSBTAT00000009736	SLC7A3	solute carrier family 7 (cationic amino acid transporter, y+ system), member 3 [Source:RefSeq peptide;Acc:NP_001071487]
A_73_111699	XM_875276	0.344325			PREDICTED: Bos taurus similar to DCC-interacting protein 13 alpha (Dip13 alpha) (Adapter protein containing PH domain, PTB domain and leucine zipper motif 1), transcript variant 2 (LOC517850)
A_73_118502	XM_607044	0.344489			PREDICTED: Bos taurus similar to transmembrane 4 superfamily member 12 (predicted) (LOC528617)
A_73_110327	XM_612218	0.344562	ENSBTAT00000007619	DHX32	DEAD/H (Asp-Glu-Ala-Asp/His) box polypeptide 32 [Source:RefSeq peptide;Acc:NP_001094614]
A_73_110536	XM_599883	0.344946	ENSBTAT00000028860	CACNG6	calcium channel, voltage-dependent, gamma subunit 6 [Source:HGNC Symbol;Acc:13625]
A_73_111429	XM_588726	0.345016	ENSBTAT00000038449	KRT75	Keratin, type II cytoskeletal 75 (Cytokeratin-75)(CK-75)(Keratin-75)(K75)(Type-II keratin Kb18)(Type II keratin-K6hf)(Keratin-6 hair follicle) [Source:UniProtKB/Swiss-Prot;Acc:Q08D91]
A_73_119165	XM_589317	0.345357	ENSBTAT00000016120		PREDICTED: Bos taurus Serine/threonine-protein kinase PLK5-like (LOC511891), mRNA
A_73_102244	CB460193	0.345861			Unidentified transcripts on BTA9 position 42881249-42882157
A_73_114598	XM_593083	0.345938			Bos taurus similar to Homo sapiens ras homolog gene family, member B (RHOB)
A_73_107440	NM_001013582	0.346103	ENSBTAT00000054038	AK1	Adenylate kinase isoenzyme 1 (AK 1)(EC 2.7.4.3)(ATP-AMP transphosphorylase 1)(Myokinase) [Source:UniProtKB/Swiss-Prot;Acc:P00570]
A_73_117549	BE723797	0.346439			Unidentified transcripts
A_73_104091	XM_585338	0.346447	ENSBTAT00000000946	WISP1	WNT1 inducible signaling pathway protein 1 [Source:HGNC Symbol;Acc:12769]
A_73_121204	XM_581035	0.346595			Bos taurus similar to Homo sapiens proline-rich transmembrane protein 3 (PRRT3)
A_73_110471	XM_614252	0.346879	ENSBTAT00000023492	RFX2	DNA-binding protein RFX2 (Regulatory factor X 2) [Source:UniProtKB/Swiss-Prot;Acc:A6QLW9]
A_73_107222	XM_609835	0.347008	ENSBTAT00000000836	MLPH	melanophilin [Source:RefSeq peptide;Acc:NP_001075066]
A_73_101839	EE913316	0.347134			Unidentified transcripts on BTA18 position 53597345-53596946
A_73_105302	XM_589667	0.34733	ENSBTAT00000004128	RTP2	receptor (chemosensory) transporter protein 2 [Source:HGNC Symbol;Acc:32486]
A_73_107678	XM_604346	0.347495	ENSBTAT00000020597	NUS1	nuclear undecaprenyl pyrophosphate synthase 1 homolog (S. cerevisiae) [Source:HGNC Symbol;Acc:21042]
A_73_118220	XM_868742	0.34772	ENSBTAT00000055507	ZNF705G	hypothetical protein LOC100125413 [Source:RefSeq peptide;Acc:NP_001098502]
A_73_117374	XM_597496	0.347762	ENSBTAT00000015939	GPX6	PREDICTED: Bos taurus misc_RNA (LOC519280), miscRNA. [Source:RefSeq DNA;Acc:XR_028144]
A_73_104514	XM_602539	0.347835	ENSBTAT00000015362	STK32C	serine/threonine kinase 32C [Source:HGNC Symbol;Acc:21332]
A_73_110000	NM_174644	0.34789	ENSBTAT00000008177	IDH3A	Isocitrate dehydrogenase [NAD] subunit alpha, mitochondrial Precursor (EC 1.1.1.41)(Isocitric dehydrogenase subunit alpha)(NAD(+)-specific ICDH subunit alpha)(Isocitrate dehydrogenase subunits 3/4) [Source:UniProtKB/Swiss-Prot;Acc:P41563]
A_73_101885	NM_001034563	0.347892	ENSBTAT00000016932	DHX33	DEAH (Asp-Glu-Ala-His) box polypeptide 33 [Source:RefSeq peptide;Acc:NP_001029735]
A_73_117830	XM_864636	0.348128	ENSBTAT00000015337	PDCD1	programmed cell death 1 [Source:RefSeq peptide;Acc:NP_001076975]
A_73_100224	XM_869366	0.348138	ENSBTAT00000000723	DISP2	dispatched homolog 2 (Drosophila) [Source:HGNC Symbol;Acc:19712]
A_73_120927	XM_615122	0.348163	ENSBTAT00000023928	GLIS1	GLIS family zinc finger 1 [Source:HGNC Symbol;Acc:29525]
A_73_119642	XM_867738	0.348227			Bos taurus similar to Homo sapiens angiotensin I converting enzyme (peptidyl-dipeptidase A) 1 (ACE), transcript variant 1
A_73_117247	XM_593712	0.348402	ENSBTAT00000004485	ATF5	activating transcription factor 5 [Source:HGNC Symbol;Acc:790]
A_73_101323	NM_001012669	0.348754	ENSBTAT00000021260	FASN	Fatty acid synthase Fragment [Source:UniProtKB/TrEMBL;Acc:B7X6C5]
A_73_108329	XM_868336	0.349125			PREDICTED: Bos taurus similar to cGMP-dependent protein kinase 1, beta isozyme (CGK 1 beta) (cGKI-beta) (LOC616340)
A_73_119636	XM_598160	0.349194	ENSBTAT00000024925	RIMS3	regulating synaptic membrane exocytosis 3 [Source:HGNC Symbol;Acc:21292]
A_73_104682	XM_867011	0.349279	ENSBTAT00000029852	HTR3B	5-hydroxytryptamine (serotonin) receptor 3B [Source:HGNC Symbol;Acc:5298]
A_73_101019	NM_174130	0.349549	ENSBTAT00000005575		Ornithine decarboxylase (ODC)(EC 4.1.1.17) [Source:UniProtKB/Swiss-Prot;Acc:P27117]
A_73_102770	NM_001035066	0.349587	ENSBTAT00000026019	CMTM6	CKLF-like MARVEL transmembrane domain containing 6 [Source:RefSeq peptide;Acc:NP_001030238]
A_73_114638	XM_590378	0.349604			PREDICTED: Bos taurus neurofascin homolog (chicken) (NFASC), mRNA
A_73_106075	XM_614307	0.349756	ENSBTAT00000029852	HTR3B	5-hydroxytryptamine (serotonin) receptor 3B [Source:HGNC Symbol;Acc:5298]
A_73_102713	XM_616959	0.349841	ENSBTAT00000061264	ROBO1	roundabout, axon guidance receptor, homolog 1 (Drosophila) [Source:HGNC Symbol;Acc:10249]
A_73_108245	XM_581964	0.349912	ENSBTAT00000046331	TMOD4	Tropomodulin-4 (Skeletal muscle tropomodulin)(Sk-Tmod) [Source:UniProtKB/Swiss-Prot;Acc:Q0VC48]
A_73_111119	XM_615127	0.349981	ENSBTAT00000055936	ASPHD2	aspartate beta-hydroxylase domain containing 2 [Source:HGNC Symbol;Acc:30437]
A_73_121280	XM_591356	0.349994	ENSBTAT00000047448	NCKAP1L	NCK-associated protein 1-like [Source:HGNC Symbol;Acc:4862]
A_73_108725	XM_597183	0.350184	ENSBTAT00000028887	SLC31A1	solute carrier family 31 (copper transporters), member 1 [Source:RefSeq peptide;Acc:NP_001093851]
A_73_118838	NM_001038056	0.350837	ENSBTAT00000004567	TM2D2	TM2 domain-containing protein 2 Precursor [Source:UniProtKB/Swiss-Prot;Acc:Q2TA35]
A_73_104100	BF706863	0.351073			Unidentified transcripts
A_73_106958	XM_582078	0.351402	ENSBTAT00000032472	MRAP	melanocortin 2 receptor accessory protein [Source:HGNC Symbol;Acc:1304]
A_73_116482	XM_866095	0.351514	ENSBTAT00000027731	SLC36A2	solute carrier family 36 (proton/amino acid symporter), member 2 [Source:HGNC Symbol;Acc:18762]
A_73_118442	XM_585278	0.351574	ENSBTAT00000023238	GSDMC	melanoma-derived leucine zipper, extra-nuclear factor [Source:RefSeq peptide;Acc:NP_001039469]
A_73_118371	XM_864162	0.351619			PREDICTED: Bos taurus similar to protein tyrosine phosphatase, receptor type, L (LOC613409)
A_73_102984	XM_588706	0.351716	ENSBTAT00000052849		PREDICTED: Bos taurus E3 ubiquitin-protein ligase LINCR-like (LOC511385), mRNA
A_73_119262	NM_001034663	0.351721	ENSBTAT00000008372	TUBB2C	Tubulin beta-2C chain [Source:UniProtKB/Swiss-Prot;Acc:Q3MHM5]
A_73_107708	XM_586725	0.351832	ENSBTAT00000009187	C11orf9	Myelin gene regulatory factor [Source:UniProtKB/Swiss-Prot;Acc:Q9Y2G1]
A_73_112480	XM_867239	0.351885	ENSBTAT00000039541	APLNR	angiotensin II receptor-like 1 [Source:RefSeq peptide;Acc:NP_001095994]
A_73_106296	XM_586663	0.352404			Bos taurus similar to Homo sapiens phosphoribosyl pyrophosphate amidotransferase (PPAT)
A_73_119091	XM_613170	0.35243	ENSBTAT00000001899	A4GNT	alpha-1,4-N-acetylglucosaminyltransferase [Source:HGNC Symbol;Acc:17968]
A_73_113204	BF775313	0.352466			Bos taurus similar to Homo sapiens pleckstrin homology domain containing, family A (phosphoinositide binding specific) member 1 (PLEKHA1), transcript variant 1
A_73_108404	XM_598382	0.352709	ENSBTAT00000000214	LHFPL3	lipoma HMGIC fusion partner-like 3 [Source:RefSeq peptide;Acc:NP_001098454]
A_73_109028	XM_612651	0.35301	ENSBTAT00000024007	PIP5K2A	phosphatidylinositol-5-phosphate 4-kinase, type II, alpha [Source:HGNC Symbol;Acc:8997]
A_73_118283	XM_604032	0.353137	ENSBTAT00000021012	ELK1	ELK1, member of ETS oncogene family [Source:HGNC Symbol;Acc:3321]
A_73_102090	XM_870198	0.353198	ENSBTAT00000043574		PREDICTED: Bos taurus similar to retrotransposon gag domain containing 1 (LOC617872)
A_73_116292	NM_001040558	0.353217	ENSBTAT00000015375	ENPP6	ectonucleotide pyrophosphatase/phosphodiesterase 6 [Source:HGNC Symbol;Acc:23409]
A_73_103756	XM_581717	0.353411			Bos taurus similar to Homo sapiens ATP synthase mitochondrial F1 complex assembly factor 1 (ATPAF1), nuclear gene encoding mitochondrial protein, transcript variant 1
A_73_108971	XM_866366	0.353477	ENSBTAT00000000254	TMEM39A	Transmembrane protein 39A [Source:UniProtKB/Swiss-Prot;Acc:Q0VCF5]
A_73_112714	CB451227	0.353535			Unidentified transcripts on BTA2 position 65246866-65245913
A_73_113036	XM_863862	0.353661	ENSBTAT00000008060	HUWE1	HECT, UBA and WWE domain containing 1 [Source:RefSeq peptide;Acc:NP_001103474]
A_73_108532	NM_174374	0.353812	ENSBTAT00000027546	KCNQ3	Potassium voltage-gated channel subfamily KQT member 3 (Voltage-gated potassium channel subunit Kv7.3)(Potassium channel subunit alpha KvLQT3)(KQT-like 3) [Source:UniProtKB/Swiss-Prot;Acc:P58126]
A_73_100214	CB432231	0.354007			Unidentified transcripts on BTA13 position 14230821-14231423
A_73_116493	XM_612091	0.354339	ENSBTAT00000040275	FGFR1OP2	FGFR1 oncogene partner 2 [Source:RefSeq peptide;Acc:NP_001095617]
A_73_109099	XM_605260	0.35446	ENSBTAT00000006877	KLHL4	kelch-like 4 (Drosophila) [Source:HGNC Symbol;Acc:6355]
A_73_102199	CB430326	0.355246			Unidentified transcripts on BTA28 position 956641-957079
A_73_117973	EE948935	0.355507			Bos taurus similar to Homo sapiens chromosome 18 open reading frame 25 (C18orf25), transcript variant 1
A_73_116442	XM_590320	0.355664	ENSBTAT00000015348	AMPD1	adenosine monophosphate deaminase 1 (isoform M) [Source:RefSeq peptide;Acc:NP_001093819]
A_73_121162	CB221751	0.355939			Bos taurus similar to Homo sapiens 3-phosphoinositide dependent protein kinase-1 (PDPK1), transcript variant 2
A_73_115173	CB534589	0.356224			Bos taurus apolipoprotein L, 3 (APOL3), mRNA
A_73_112635	NM_001014914	0.356381	ENSBTAT00000008243	TMBIM4	transmembrane BAX inhibitor motif containing 4 [Source:RefSeq peptide;Acc:NP_001014914]
A_73_105436	XM_868405	0.356387			PREDICTED: Bos taurus similar to obscurin, cytoskeletal calmodulin and titin-interacting RhoGEF (LOC616395)
A_73_119186	XM_582779	0.356512	ENSBTAT00000038186	DGKA	Diacylglycerol kinase alpha (DAG kinase alpha)(EC 2.7.1.107)(Diglyceride kinase alpha)(DGK-alpha) [Source:UniProtKB/Swiss-Prot;Acc:A0JN54]
A_73_109050	XM_864804	0.35681	ENSBTAT00000035177	MYOZ3	myozenin 3 [Source:RefSeq peptide;Acc:NP_001071507]
A_73_105944	AW485555	0.356967			Bos taurus similar to Homo sapiens SRY (sex determining region Y)-box 11 (SOX11)
A_73_109083	XM_617679	0.357375	ENSBTAT00000006041	PHC2	polyhomeotic homolog 2 (Drosophila) [Source:HGNC Symbol;Acc:3183]
A_73_120441	CB451775	0.357811			Unidentified transcripts
A_73_118265	XM_585300	0.357866	ENSBTAT00000013412	SCNN1G	sodium channel, nonvoltage-gated 1, gamma [Source:HGNC Symbol;Acc:10602]
A_73_100493	XM_875700	0.358154	ENSBTAT00000003694	IRF6	Interferon regulatory factor 6 (IRF-6) [Source:UniProtKB/Swiss-Prot;Acc:Q08DD6]
A_73_108691	BM253627	0.358181			Unidentified transcripts on BTA11 position 28023534-28023247
A_73_117631	XM_594165	0.358226	ENSBTAT00000024873	CBR3	carbonyl reductase 3 [Source:RefSeq peptide;Acc:NP_001069202]
A_73_114928	XM_598212	0.358336	ENSBTAT00000004165	RAB33B	RAB33B, member RAS oncogene family [Source:RefSeq peptide;Acc:NP_001076909]
A_73_101997	EE893106	0.358431			Unidentified transcripts on BTA1 position 99758804-99759824
A_73_120814	XM_863969	0.358526	ENSBTAT00000020890	CYP4F8	cytochrome P450, family 4, subfamily F, polypeptide 2 [Source:RefSeq peptide;Acc:NP_001068790]
A_73_119503	XM_866082	0.358685	ENSBTAT00000027552	NEU2	sialidase 2 (cytosolic sialidase) [Source:HGNC Symbol;Acc:7759]
A_73_111494	BI681445	0.358809			Unidentified transcripts on BTA2 position 26507982-26508706
A_73_116488	BE665757	0.359083			Unidentified transcripts on BTA2 position 39002507-39000886
A_73_100617	NM_001031764	0.359202	ENSBTAT00000006102	RHEB	GTP-binding protein Rheb Precursor (Ras homolog enriched in brain) [Source:UniProtKB/Swiss-Prot;Acc:Q56JV3]
A_73_118819	XM_604297	0.359218			PREDICTED: Bos taurus glutathione S-transferase, pi 1-like (LOC525938), mRNA
A_73_109226	XM_610438	0.359423			Bos taurus similar to Homo sapiens low density lipoprotein receptor-related protein 3 (LRP3)
A_73_113218	CB461376	0.359539			Bos taurus myosin light chain, phosphorylatable, fast skeletal muscle (MYLPF), mRNA
A_73_113519	XM_864359	0.359893	ENSBTAT00000044610	DLL1	PREDICTED: Bos taurus delta-like protein 1-like (DLL1), mRNA
A_73_103272	XM_865204	0.360008	ENSBTAT00000012702	SMPD3	sphingomyelin phosphodiesterase 3, neutral membrane (neutral sphingomyelinase II) [Source:HGNC Symbol;Acc:14240]
A_73_116350	BM480533	0.360598			Bos taurus similar to PREDICTED: Homo sapiens zinc finger protein 697 (ZNF697)
A_73_121109	NM_001014965	0.360685	ENSBTAT00000048242	ANKRD49	Ankyrin repeat domain-containing protein 49 [Source:UniProtKB/Swiss-Prot;Acc:Q5EA33]
A_73_112383	XM_868243	0.360725			PREDICTED: Bos taurus similar to Intercellular adhesion molecule-2 precursor (ICAM-2) (CD102 antigen) (LOC616263)
A_73_106493	AW312779	0.360837			Bos taurus calpain 5 (CAPN5), mRNA
A_73_115478	NM_001035503	0.360881	ENSBTAT00000031754	RPL28	60S ribosomal protein L28 [Source:UniProtKB/Swiss-Prot;Acc:Q3T0L7]
A_73_101214	XM_612625	0.360961	ENSBTAT00000016995	PRKD1	protein kinase D1 [Source:HGNC Symbol;Acc:9407]
A_73_104232	XM_605308	0.3611	ENSBTAT00000005850	OFD1	oral-facial-digital syndrome 1 [Source:HGNC Symbol;Acc:2567]
A_73_105692	NM_001015554	0.361132	ENSBTAT00000021186	TTC4	Tetratricopeptide repeat protein 4 (TPR repeat protein 4) [Source:UniProtKB/Swiss-Prot;Acc:Q5EA11]
A_73_102225	XM_583320	0.361655	ENSBTAT00000031291	LRIT1	leucine-rich repeat, immunoglobulin-like and transmembrane domains 1 [Source:HGNC Symbol;Acc:23404]
A_73_113760	XM_596720	0.361685			PREDICTED: Bos taurus similar to AFG3-like protein 1 (LOC518527)
A_73_106309	AW632521	0.361925			Unidentified transcripts on BTA12 position 48377857-48378570
A_73_105851	XM_610833	0.362607	ENSBTAT00000061635	CAMTA1	calmodulin binding transcription activator 1 [Source:RefSeq peptide;Acc:NP_001093764]
A_73_116234	XM_585898	0.362655	ENSBTAT00000010363	ARHGAP22	Rho GTPase activating protein 22 [Source:HGNC Symbol;Acc:30320]
A_73_104340	NM_001030321	0.362712	ENSBTAT00000008645	SSTR1	somatostatin receptor 1 [Source:RefSeq peptide;Acc:NP_001025492]
A_73_113834	NM_001025335	0.362756	ENSBTAT00000045182	GPX5	glutathione peroxidase 5 [Source:RefSeq peptide;Acc:NP_001020506]
A_73_104242	AW484044	0.363032	ENSBTAT00000006129	RDX	Radixin [Source:UniProtKB/Swiss-Prot;Acc:Q32LP2]
A_73_114279	XM_589093	0.363168			PREDICTED: Bos taurus similar to Kinesin family member 21B (LOC511705)
A_73_104986	XM_585673	0.3633	ENSBTAT00000002383	SNX10	Sorting nexin-10 [Source:UniProtKB/Swiss-Prot;Acc:Q0IIL5]
A_73_109517	XM_613100	0.363327	ENSBTAT00000019160	OSBPL6	oxysterol binding protein-like 6 [Source:HGNC Symbol;Acc:16388]
A_73_117406	NM_001014924	0.363404	ENSBTAT00000013326	BYSL	Bystin [Source:UniProtKB/Swiss-Prot;Acc:Q5E9N0]
A_73_119330	XM_603013	0.363603	ENSBTAT00000043682	SAMHD1	SAM domain and HD domain-containing protein 1 (EC 3.1.4.-) [Source:UniProtKB/Swiss-Prot;Acc:Q0VCA5]
A_73_104344	NW_971938	0.363662			Region on unlocalized contig between LOC613802 and PAK1IP1
A_73_107417	XM_870433	0.36377			PREDICTED: Bos taurus cornichon homolog 2-like (CNIH2), partial mRNA
A_73_106185	XM_615673	0.364047			Bos taurus similar to Homo sapiens misato homolog 1 (Drosophila) (MSTO1)
A_73_118771	XM_591337	0.364072			Bos taurus similar to Homo sapiens enoyl-Coenzyme A, hydratase/3-hydroxyacyl Coenzyme A dehydrogenase (EHHADH)
A_73_120862	BI898511	0.364316			Unidentified transcripts on BTA29 position 36842580-36841889
A_73_113758	CB454049	0.364325			Unidentified transcripts
A_73_120552	XM_611015	0.365133	ENSBTAT00000024475	SDR42E1	Short-chain dehydrogenase/reductase family 42E member 1 (EC 1.1.1.-) [Source:UniProtKB/Swiss-Prot;Acc:Q32L94]
A_73_105141	XM_592578	0.365258	ENSBTAT00000024024	B3GNT1	UDP-GlcNAc:betaGal beta-1,3-N-acetylglucosaminyltransferase 2 [Source:RefSeq peptide;Acc:NP_001095967]
A_73_105741	CB422726	0.365528			Bos taurus FGFR1 oncogene partner 2 (FGFR1OP2), mRNA
A_73_118792	CB448434	0.365536	ENSBTAT00000055534	ARSB	arylsulfatase B [Source:RefSeq peptide;Acc:NP_001094645]
A_73_119595	NM_001034390	0.365593	ENSBTAT00000000316	POLE3	DNA polymerase epsilon subunit 3 (EC 2.7.7.7)(DNA polymerase II subunit 3) [Source:UniProtKB/Swiss-Prot;Acc:Q3SZN5]
A_73_117706	XM_609569	0.36614	ENSBTAT00000002772		PREDICTED: Bos taurus egg and embryo abundant-peptidyl arginine deiminase-like protein-like (PADI6), mRNA
A_73_116892	XM_587726	0.366348			Bos taurus similar to Homo sapiens CDC37 cell division cycle 37 homolog (S. cerevisiae)-like 1 (CDC37L1)
A_73_120342	XM_871026	0.366502			PREDICTED: Bos taurus similar to protein tyrosine phosphatase, receptor type, H precursor (LOC618700), partial mRNA.
A_73_100314	BP112294	0.366725	ENSBTAT00000022947	RAB31	RAB31, member RAS oncogene family [Source:RefSeq peptide;Acc:NP_001070412]
A_73_107268	CB451097	0.366824			Unidentified transcripts on BTA19 position 30078387-30079097
A_73_111091	XM_582553	0.366886			Bos taurus similar to Homo sapiens chromosome 14 open reading frame 28 (C14orf28)
A_73_103739	XM_882198	0.366954	ENSBTAT00000056043	DNM1L	Dynamin-1-like protein (EC 3.6.5.5) [Source:UniProtKB/Swiss-Prot;Acc:Q2KIA5]
A_73_113679	XM_866935	0.36712	ENSBTAT00000030163	GLUD1	PREDICTED: Bos taurus similar to Glutamate dehydrogenase 1, mitochondrial precursor (GDH) (LOC615195)
A_73_106890	NW_928936	0.367279			Putative orthologue of human miRNA hsa-mir-326 on chr 11, (-) strand. Mature length 20 nt, stem-loop length 95 nt. Source: NW_928936.1:c252120-252026
A_73_112866	XM_599229	0.367295	ENSBTAT00000028464	MED12	mediator complex subunit 12 [Source:HGNC Symbol;Acc:11957]
A_73_105557	XM_604234	0.367357	ENSBTAT00000022712	MFAP3	Microfibril-associated glycoprotein 3 Fragment [Source:UniProtKB/Swiss-Prot;Acc:Q28103]
A_73_109717	NW_929464	0.367499			Putative orthologue of human miRNA hsa-mir-212 on chr 17, (-) strand. Mature length 21 nt, stem-loop length 110 nt. Source: NW_929464.1:c2087980-2087876
A_73_121382	BM482789	0.367605			Bos taurus UDP-Gal:betaGlcNAc beta 1,4- galactosyltransferase, polypeptide 1 (B4GALT1), mRNA
A_73_110371	XM_612848	0.367735			PREDICTED: Bos taurus similar to CUB and Sushi multiple domains 1 (LOC533442)
A_73_110811	NM_001015619	0.367814	ENSBTAT00000017844	CCDC51	Coiled-coil domain-containing protein 51 [Source:UniProtKB/Swiss-Prot;Acc:Q5E9Q3]
A_73_111882	NM_174221	0.368251	ENSBTAT00000023982	ABCA4	ATP-binding cassette, sub-family A (ABC1), member 4 [Source:RefSeq peptide;Acc:NP_776646]
A_73_117989	BF706732	0.368436	ENSBTAT00000006425	SLC4A5	solute carrier family 4, sodium bicarbonate cotransporter, member 5 [Source:HGNC Symbol;Acc:18168]
A_73_107097	XM_595713	0.368444	ENSBTAT00000001519	ADAM17	ADAM metallopeptidase domain 17 [Source:HGNC Symbol;Acc:195]
A_73_108698	CB440366	0.368507			Unidentified transcripts on BTA7 position 59511982-59512594
A_73_110646	XM_612470	0.36873	ENSBTAT00000015870	GPR19	G protein-coupled receptor 19 [Source:RefSeq peptide;Acc:NP_001094684]
A_73_119625	XM_865494	0.369104	ENSBTAT00000044081	TRPM7	transient receptor potential cation channel, subfamily M, member 7 [Source:HGNC Symbol;Acc:17994]
A_73_111850	NM_001034364	0.369256	ENSBTAT00000038048	TMEM54	Transmembrane protein 54 [Source:UniProtKB/Swiss-Prot;Acc:Q3ZCD2]
A_73_105642	XM_865599	0.369405	ENSBTAT00000028564	CNDP1	carnosinase 1 [Source:RefSeq peptide;Acc:NP_001095745]
A_73_116859	NM_001034647	0.369457	ENSBTAT00000000141	TNFSF12	TNFSF12-TNFSF13 readthrough [Source:HGNC Symbol;Acc:33537]
A_73_120512	XM_592186	0.369469	ENSBTAT00000030931	TBX19	T-box 19 [Source:RefSeq peptide;Acc:NP_001069131]
A_73_109851	XM_869718	0.369481	ENSBTAT00000000057	PKNOX2	PBX/knotted 1 homeobox 2 [Source:HGNC Symbol;Acc:16714]
A_73_121289	XM_870580	0.369492	ENSBTAT00000028498	S100A14	Protein S100-A14 (S100 calcium-binding protein A14) [Source:UniProtKB/Swiss-Prot;Acc:Q3MHP3]
A_73_102238	XM_876130	0.369501	ENSBTAT00000007948	BZW1	BZW1 protein Fragment [Source:UniProtKB/TrEMBL;Acc:Q3T143]
A_73_108439	XM_869353	0.369536	ENSBTAT00000028561	LMAN1L	lectin, mannose-binding, 1 like [Source:HGNC Symbol;Acc:6632]
A_73_110710	BM435293	0.369778			Unidentified transcripts on BTA19 position 18546082-18545556
A_73_112232	hmm185824	0.369819			Bos taurus similar to Homo sapiens adenylosuccinate synthase like 1 (ADSSL1), transcript variant 2
A_73_101354	XM_598393	0.369844			PREDICTED: Bos taurus similar to flavin containing monooxygenase 5 (LOC520158)
A_73_118636	XM_590223	0.369925	ENSBTAT00000019251	ZSCAN29	zinc finger and SCAN domain containing 29 [Source:HGNC Symbol;Acc:26673]
A_73_118857	XM_881383	0.369968	ENSBTAT00000030078	DPF2	D4, zinc and double PHD fingers family 2 [Source:RefSeq peptide;Acc:NP_001093826]
A_73_113646	XM_588019	0.370033			Bos taurus similar to Homo sapiens signal transducer and activator of transcription 1, 91kDa (STAT1), transcript variant beta
A_73_107094	XM_583869	0.370343	ENSBTAT00000055499	AC111177.1	PREDICTED: Bos taurus olfactory receptor 78-like (LOC507283), mRNA
A_73_108189	XM_618363	0.370344	ENSBTAT00000038209	CCNYL3	cyclin Y-like 1 [Source:HGNC Symbol;Acc:26868]
A_73_107763	XM_864959	0.3704			Bos taurus similar to Homo sapiens DEAD (Asp-Glu-Ala-Asp) box polypeptide 18 (DDX18)
A_73_101175	XM_617854	0.370445	ENSBTAT00000050151	CAMK4	PREDICTED: Bos taurus calcium/calmodulin-dependent protein kinase IV-like (LOC537677), partial mRNA
A_73_101887	XM_597487	0.370488	ENSBTAT00000018155	ERC1	ELKS/RAB6-interacting/CAST family member 1 [Source:HGNC Symbol;Acc:17072]
A_73_104146	XM_591797	0.370658	ENSBTAT00000044911	XRCC6BP1	XRCC6 binding protein 1 [Source:HGNC Symbol;Acc:29452]
A_73_118143	BF074825	0.370809			PREDICTED: Bos taurus AXL receptor tyrosine kinase (AXL), mRNA
A_73_116072	XM_614706	0.370818	ENSBTAT00000006867	ZWILCH	Protein zwilch homolog [Source:UniProtKB/Swiss-Prot;Acc:A6QM04]
A_73_119284	XM_594197	0.370891	ENSBTAT00000021617	AKTIP	AKTIP protein [Source:UniProtKB/TrEMBL;Acc:Q32KX3]
A_73_115598	XM_590821	0.370948	ENSBTAT00000012474	FIGF	c-fos induced growth factor (vascular endothelial growth factor D) [Source:RefSeq peptide;Acc:NP_001094513]
A_73_110718	NM_001035462	0.370956	ENSBTAT00000014872	IPMK	inositol polyphosphate multikinase [Source:RefSeq peptide;Acc:NP_001030539]
A_73_119182	NM_001035433	0.371117	ENSBTAT00000003719	RPIA	Ribose-5-phosphate isomerase Fragment (EC 5.3.1.6)(Phosphoriboisomerase) [Source:UniProtKB/Swiss-Prot;Acc:Q3T186]
A_73_103124	XM_602486	0.371145	ENSBTAT00000011931	RNF144B	E3 ubiquitin-protein ligase RNF144B (EC 6.3.2.-)(RING finger protein 144B) [Source:UniProtKB/Swiss-Prot;Acc:A5PK27]
A_73_116226	XM_593416	0.371225	ENSBTAT00000013879	STAG3L4	stromal antigen 3 [Source:HGNC Symbol;Acc:11356]
A_73_114336	NM_001008414	0.371295	ENSBTAT00000006249	FOXH1	Forkhead box H1 [Source:UniProtKB/TrEMBL;Acc:Q7YRA1]
A_73_105490	XM_614538	0.371333	ENSBTAT00000008442	IGDCC4	immunoglobulin superfamily, DCC subclass, member 4 [Source:HGNC Symbol;Acc:13770]
A_73_100080	BI540952	0.371369	ENSBTAT00000055443	AC007688.2	Alpha-1B adrenergic receptor Fragment [Source:UniProtKB/TrEMBL;Acc:Q8MK57]
A_73_116786	XM_618102	0.371492	ENSBTAT00000028354	TMPRSS3	transmembrane protease, serine 3 [Source:HGNC Symbol;Acc:11877]
A_73_103613	CB439336	0.371811			Bos taurus craniofacial development protein 2 (CFDP2), mRNA
A_73_113850	XM_616761	0.371837	ENSBTAT00000013222	MMP24	matrix metallopeptidase 24 (membrane-inserted) [Source:HGNC Symbol;Acc:7172]
A_73_101843	NM_174390	0.371885	ENSBTAT00000019744	MMP14	Matrix metalloproteinase-14 Precursor (MMP-14)(EC 3.4.24.80)(Membrane-type matrix metalloproteinase 1)(MT-MMP 1)(MTMMP1)(Membrane-type-1 matrix metalloproteinase)(MT1-MMP)(MT1MMP) [Source:UniProtKB/Swiss-Prot;Acc:Q9GLE4]
A_73_100460	XM_604832	0.372398	ENSBTAT00000044044	IFITM5	interferon induced transmembrane protein 5 [Source:RefSeq peptide;Acc:NP_001075193]
A_73_101064	XM_604673	0.372532	ENSBTAT00000015965	EXOC3L	Exocyst complex component 3-like protein [Source:UniProtKB/Swiss-Prot;Acc:Q0VCR8]
A_73_109345	CB167680	0.372604	ENSBTAT00000029268	RBM17	RNA binding motif protein 17 [Source:RefSeq peptide;Acc:NP_001094553]
A_73_113705	XM_585868	0.372657	ENSBTAT00000028879	C20orf117	PREDICTED: Bos taurus Temporarily Assigned Gene name family member (tag-241)-like (LOC508997), mRNA
A_73_115917	XM_870876	0.373004			Bos taurus similar to Homo sapiens chromosome 1 open reading frame 142 (C1orf142)
A_73_106748	NW_976833	0.37316			Putative orthologue of human miRNA hsa-mir-129-1 on chr 7, (+) strand. Mature length 21 nt, stem-loop length 72 nt. Source: NW_976833.1:334820-334891
A_73_106700	XM_614859	0.373373	ENSBTAT00000017042	SLC25A31	ADP/ATP translocase 4 (Adenine nucleotide translocator 4)(ANT 4)(ADP,ATP carrier protein 4)(Solute carrier family 25 member 31) [Source:UniProtKB/Swiss-Prot;Acc:Q2YDD9]
A_73_118395	XM_609931	0.373807			Bos taurus similar to Homo sapiens intraflagellar transport 57 homolog (Chlamydomonas) (IFT57)
A_73_101667	XM_592471	0.374227	ENSBTAT00000026577	PCYOX1L	Prenylcysteine oxidase-like Precursor (EC 1.8.3.-) [Source:UniProtKB/Swiss-Prot;Acc:Q0P5H1]
A_73_100450	XM_611761	0.374236	ENSBTAT00000019031	HEATR5B	HEAT repeat containing 5B [Source:HGNC Symbol;Acc:29273]
A_73_107070	XM_605991	0.374618	ENSBTAT00000046932	TRPM6	transient receptor potential cation channel, subfamily M, member 6 [Source:HGNC Symbol;Acc:17995]
A_73_118297	XM_600599	0.374848	ENSBTAT00000009990	C1orf58	LOC522319 protein Fragment [Source:UniProtKB/TrEMBL;Acc:Q2KI28]
A_73_116501	AW479358	0.37547			Bos taurus similar to Homo sapiens protein phosphatase 1, regulatory (inhibitor) subunit 3A (glycogen and sarcoplasmic reticulum binding subunit, skeletal muscle) (PPP1R3A)
A_73_112058	XM_581132	0.375575	ENSBTAT00000000453	RHOG	ras homolog gene family, member G [Source:RefSeq peptide;Acc:NP_001073774]
A_73_109776	XM_589802	0.375625	ENSBTAT00000018911	NDFIP2	NDFIP2 protein Fragment [Source:UniProtKB/TrEMBL;Acc:Q3MHM3]
A_73_103559	NM_001035451	0.375659	ENSBTAT00000013540	TMEM222	transmembrane protein 222 [Source:RefSeq peptide;Acc:NP_001030528]
A_73_108011	XM_584035	0.37573			Bos taurus similar to Homo sapiens prostaglandin E receptor 1 (subtype EP1), 42kDa (PTGER1)
A_73_109813	XM_612814	0.375985	ENSBTAT00000006376	KPNA3	karyopherin alpha 3 (importin alpha 4) [Source:HGNC Symbol;Acc:6396]
A_73_111218	BF073400	0.37602	ENSBTAT00000015667	ABCG4	ATP-binding cassette, subfamily G, member 4 [Source:RefSeq peptide;Acc:NP_001098813]
A_73_113123	XM_606329	0.376088	ENSBTAT00000001898	INMT	indolethylamine N-methyltransferase [Source:HGNC Symbol;Acc:6069]
A_73_108217	NM_001034264	0.3762	ENSBTAT00000007039	BAG2	BAG family molecular chaperone regulator 2 (BAG-2)(Bcl-2-associated athanogene 2) [Source:UniProtKB/Swiss-Prot;Acc:Q3ZBG5]
A_73_101233	XM_867761	0.376445	ENSBTAT00000055491	EIF4E2	eukaryotic translation initiation factor 4E member 2 [Source:RefSeq peptide;Acc:NP_001069263]
A_73_102088	XM_598489	0.376652	ENSBTAT00000003422	SH3BP5L	SH3 domain-binding protein 5-like (SH3BP-5-like) [Source:UniProtKB/Swiss-Prot;Acc:Q0V8K7]
A_73_109257	XM_590573	0.376915	ENSBTAT00000029017	CCNG2	cyclin G2 [Source:HGNC Symbol;Acc:1593]
A_73_113257	NM_176671	0.377111	ENSBTAT00000024812	ATP6V1B2	V-type proton ATPase subunit B, brain isoform (V-ATPase subunit B 2)(Vacuolar proton pump subunit B 2)(Endomembrane proton pump 58 kDa subunit) [Source:UniProtKB/Swiss-Prot;Acc:P31408]
A_73_104154	XM_593996	0.377292	ENSBTAT00000036109	YIPF2	Yip1 domain family, member 2 [Source:RefSeq peptide;Acc:NP_001094564]
A_73_103412	XM_586172	0.377316	ENSBTAT00000028562	CPLX3	Complexin-3 Precursor [Source:UniProtKB/Swiss-Prot;Acc:Q0IIE0]
A_73_100836	XM_615361	0.377649	ENSBTAT00000006816	GDNF	Glial cell line-derived neurotrophic growth factor Fragment [Source:UniProtKB/TrEMBL;Acc:Q6TYB7]
A_73_112277	XM_599662	0.378654	ENSBTAT00000007726	FAM83A	PREDICTED: Bos taurus hypothetical LOC521399 (LOC521399), mRNA
A_73_116114	XM_870038	0.378704	ENSBTAT00000028693	PGPEP1L	pyroglutamyl-peptidase I-like [Source:HGNC Symbol;Acc:27080]
A_73_116711	XM_869149	0.378835	ENSBTAT00000045367	SLC44A4	Choline transporter-like protein 4 (Solute carrier family 44 member 4) [Source:UniProtKB/Swiss-Prot;Acc:A3KMY4]
A_73_105904	AW632666	0.379195	ENSBTAT00000014101	ADAM15	ADAM metallopeptidase domain 15 [Source:HGNC Symbol;Acc:193]
A_73_119763	CB531913	0.379414			Bos taurus similar to Homo sapiens mitogen-activated protein kinase kinase kinase 7 interacting protein 2 (MAP3K7IP2)
A_73_108333	XM_868038	0.37943			PREDICTED: Bos taurus sodium- and chloride-dependent GABA transporter 3-like (LOC616071), mRNA
A_73_120253	XM_610976	0.379457	ENSBTAT00000045611	STK24	STK24 proteinSerine/threonine kinase 24 (STE20 homolog, yeast) ; [Source:UniProtKB/TrEMBL;Acc:A2VE07]
A_73_100928	XM_581991	0.379686	ENSBTAT00000011267	SYNGR4	Synaptogyrin-4 [Source:UniProtKB/Swiss-Prot;Acc:Q2YDD6]
A_73_119311	XM_588032	0.37995	ENSBTAT00000009104	PPP1R10	Serine/threonine-protein phosphatase 1 regulatory subunit 10 (Phosphatase 1 nuclear targeting subunit)(MHC class I region proline-rich protein CAT53)(Protein FB19)(PP1-binding protein of 114 kDa)(p99) [Source:UniProtKB/Swiss-Prot;Acc:Q96QC0]
A_73_101490	NM_176627	0.380196	ENSBTAT00000025601		pregnancy-associated glycoprotein 17 [Source:RefSeq peptide;Acc:NP_788800]
A_73_113349	XM_868308	0.380664	ENSBTAT00000011965	RAB4B	RAB4B, member RAS oncogene family [Source:HGNC Symbol;Acc:9782]
A_73_118385	CB423848	0.380719			Unidentified transcripts on BTA24 position 44882984-44882320
A_73_104297	XM_591559	0.380848			Bos taurus similar to Homo sapiens synaptogyrin 2 (SYNGR2)
A_73_103041	XM_868175	0.380944	ENSBTAT00000046359	TMBIM6	Bax inhibitor 1 (BI-1)(Transmembrane BAX inhibitor motif-containing protein 6)(Testis-enhanced gene transcript protein) [Source:UniProtKB/Swiss-Prot;Acc:Q0V882]
A_73_120846	NM_001035470	0.381029	ENSBTAT00000020204	MRGPRF	MAS-related GPR, member F [Source:RefSeq peptide;Acc:NP_001030547]
A_73_121319	XM_585844	0.381062	ENSBTAT00000055776		Bos taurus similar to Homo sapiens olfactory receptor, family 3, subfamily A, member 1 (OR3A1)
A_73_116285	XM_582492	0.381728	ENSBTAT00000023618	NFIL3	Nuclear factor interleukin-3-regulated protein [Source:UniProtKB/Swiss-Prot;Acc:Q08D88]
A_73_117895	NM_001034629	0.381759	ENSBTAT00000000159	EPHX1	epoxide hydrolase 1, microsomal (xenobiotic) [Source:RefSeq peptide;Acc:NP_001029801]
A_73_106786	XM_604801	0.381828			Bos taurus similar to Homo sapiens NCK adaptor protein 2 (NCK2), transcript variant 1
A_73_108190	XM_607440	0.381909			Bos taurus similar to Homo sapiens TBC1 domain family, member 24 (TBC1D24)
A_73_119464	XM_587303	0.381947	ENSBTAT00000010884	C13orf33	Uncharacterized protein C13orf33 homolog [Source:UniProtKB/Swiss-Prot;Acc:A4IFN2]
A_73_107346	XM_594882	0.381968	ENSBTAT00000017410	FOXN1	forkhead box N1 [Source:HGNC Symbol;Acc:12765]
A_73_107864	BM254460	0.382061	ENSBTAT00000061353	PIGO	phosphatidylinositol glycan anchor biosynthesis, class O [Source:HGNC Symbol;Acc:23215]
A_73_120401	NM_174213	0.382104	ENSBTAT00000046009	UMOD	Uromodulin Precursor (Tamm-Horsfall urinary glycoprotein)(THP) [Source:UniProtKB/Swiss-Prot;Acc:P48733]
A_73_105035	XM_608251	0.382451			PREDICTED: Bos taurus cytokine receptor-like factor 2-like (CRLF2), mRNA
A_73_106156	XM_583143	0.382709	ENSBTAT00000003720	GPR6	G protein-coupled receptor 6 [Source:RefSeq peptide;Acc:NP_001093777]
A_73_104886	XM_613325	0.382903	ENSBTAT00000042908	HYI	PREDICTED: Bos taurus misc_RNA (LOC515954), miscRNA. [Source:RefSeq DNA;Acc:XR_027636]
A_73_118813	AW485609	0.383109			PREDICTED: Bos taurus rCG38917-like (LOC617166), mRNA
A_73_113516	XM_593367	0.383119	ENSBTAT00000013397	CA5A	carbonic anhydrase VA, mitochondrial [Source:HGNC Symbol;Acc:1377]
A_73_110011	XM_594134	0.383146			Bos taurus similar to Homo sapiens CD200 receptor 1 (CD200R1), transcript variant 4
A_73_111847	XM_596477	0.383353			Bos taurus similar to Homo sapiens gonadotropin inducible transcription repressor 1 (GIOT-1)
A_73_104738	XM_869909	0.383395	ENSBTAT00000007315	CLN6	ceroid-lipofuscinosis, neuronal 6, late infantile, variant [Source:RefSeq peptide;Acc:NP_001103454]
A_73_114348	XM_870209	0.383474	ENSBTAT00000007271	GIPR	gastric inhibitory polypeptide receptor [Source:HGNC Symbol;Acc:4271]
A_73_112977	CB534946	0.383728	ENSBTAT00000026189	MST4	MST4 protein [Source:UniProtKB/TrEMBL;Acc:Q08DU5]
A_73_116625	XM_585321	0.38395	ENSBTAT00000015324	AC009113.2	hypothetical protein LOC508534 [Source:RefSeq peptide;Acc:NP_001095371]
A_73_113115	NM_001038192	0.383996	ENSBTAT00000012775	ERI1	three prime histone mRNA exonuclease 1 [Source:RefSeq peptide;Acc:NP_001033281]
A_73_115998	XM_617711	0.384302	ENSBTAT00000057151	RBM34	RNA binding motif protein 34 [Source:RefSeq peptide;Acc:NP_001103552]
A_73_102082	BI359559	0.38439			Bos taurus similar to PREDICTED: Homo sapiens synaptopodin 2, transcript variant 4 (SYNPO2)
A_73_116461	CB445017	0.38443			Unidentified transcripts on BTA5 position 45757565-45756872
A_73_115234	XM_590969	0.38471	ENSBTAT00000028606	HOXD4	homeobox D4 [Source:RefSeq peptide;Acc:NP_001094557]
A_73_114392	BF652500	0.38476			Bos taurus similar to PREDICTED: Homo sapiens hypothetical protein LOC285556 (LOC285556)
A_73_120786	CB448408	0.384779			Unidentified transcripts on BTA11 position 27870839-27869985
A_73_116043	XM_585517	0.384808	ENSBTAT00000055203	MFSD3	major facilitator superfamily domain containing 3 [Source:RefSeq peptide;Acc:NP_001095375]
A_73_110572	XM_585817	0.385146			Bos taurus similar to Homo sapiens PHD finger protein 1 (PHF1), transcript variant 2
A_73_102900	XM_606192	0.385432	ENSBTAT00000056265		PREDICTED: Bos taurus WDFY family member 4 (WDFY4), mRNA
A_73_114506	CB435963	0.385514	ENSBTAT00000047216	ASPH	Aspartyl/asparaginyl beta-hydroxylase (EC 1.14.11.16)(Aspartate beta-hydroxylase)(ASP beta-hydroxylase)(Peptide-aspartate beta-dioxygenase) [Source:UniProtKB/Swiss-Prot;Acc:Q28056]
A_73_117915	AV615125	0.385645			Bos taurus F-box protein 36 (FBXO36), mRNA
A_73_120346	XM_604815	0.385915	ENSBTAT00000003870	CASC1	Cancer susceptibility candidate protein 1 homolog [Source:UniProtKB/Swiss-Prot;Acc:Q29RU8]
A_73_100383	CB537396	0.38643			Unidentified transcripts on BTAX position 14672133-14673237
A_73_109400	AW426191	0.386497			Unidentified transcripts
A_73_120250	XM_615934	0.386575	ENSBTAT00000000210	EIF2AK3	eukaryotic translation initiation factor 2-alpha kinase 3 [Source:RefSeq peptide;Acc:NP_001091555]
A_73_102511	NM_001038180	0.386606	ENSBTAT00000020325		Bos taurus outer dense fiber of sperm tails 2 (ODF2), mRNA
A_73_108820	XM_867929	0.386771	ENSBTAT00000052806	FGFBP3	fibroblast growth factor binding protein 3 [Source:HGNC Symbol;Acc:23428]
A_73_107098	XM_581025	0.386781	ENSBTAT00000012812	RPA1	replication protein A1, 70kDa [Source:RefSeq peptide;Acc:NP_001068644]
A_73_108488	XM_615049	0.387393			Bos taurus similar to Homo sapiens cutC copper transporter homolog (E. coli) (CUTC)
A_73_119451	XM_865675	0.387426			Bos taurus similar to Homo sapiens homeobox D8 (HOXD8)
A_73_106806	XM_583485	0.387532	ENSBTAT00000027051	PQLC3	PQ loop repeat containing 3 [Source:RefSeq peptide;Acc:NP_001095348]
A_73_113037	XM_864666	0.387548	ENSBTAT00000022303	CDK16	PCTAIRE protein kinase 1 [Source:RefSeq peptide;Acc:NP_001094696]
A_73_111768	CB167941	0.387612			PREDICTED: Bos taurus yeast MON (monensin-resistant) homolog family member (mon-2)-like (MON2), mRNA
A_73_107833	XM_865740	0.387661	ENSBTAT00000007781	ABTB2	ankyrin repeat and BTB (POZ) domain containing 2 [Source:HGNC Symbol;Acc:23842]
A_73_113255	XM_588967	0.387675	ENSBTAT00000003691	TRAF3IP3	TRAF3 interacting protein 3 [Source:RefSeq peptide;Acc:NP_001019647]
A_73_111230	XM_587449	0.387716	ENSBTAT00000007200	FAM115C	Protein FAM115C (Protein FAM139A) [Source:UniProtKB/Swiss-Prot;Acc:A6QLU7]
A_73_106098	CB447884	0.387736			Unidentified transcripts on BTA1 position 28932241-28931559
A_73_116749	CB460135	0.38775			Unidentified transcripts on BTA19 position 32565574-32564891
A_73_104018	CB465478	0.387909	ENSBTAT00000007161	MIER1	mesoderm induction early response 1 [Source:RefSeq peptide;Acc:NP_001070381]
A_73_112364	XM_876429	0.387937	ENSBTAT00000009556	DDX55	ATP-dependent RNA helicase DDX55 (EC 3.6.1.-)(DEAD box protein 55) [Source:UniProtKB/Swiss-Prot;Acc:Q2NL08]
A_73_117315	XM_596446	0.387998	ENSBTAT00000002191	RTF1	RTF1 protein Fragment [Source:UniProtKB/TrEMBL;Acc:Q32P87]
A_73_118374	CB447350	0.388005			Unidentified transcripts on BTA8 position 17984291-17984726
A_73_107316	XM_590222	0.388048	ENSBTAT00000019248	ADAL	Adenosine deaminase-like protein (EC 3.5.4.-) [Source:UniProtKB/Swiss-Prot;Acc:Q0VC13]
A_73_113923	XM_612621	0.3881			Bos taurus similar to Homo sapiens G protein-coupled receptor 120 (GPR120)
A_73_105020	XM_586545	0.388183	ENSBTAT00000009484		Bos taurus similar to Homo sapiens ankyrin repeat and SOCS box-containing 12 (ASB12)
A_73_105399	XM_612275	0.388205			Bos taurus similar to Homo sapiens ubiquilin 4 (UBQLN4)
A_73_115659	XM_602406	0.389192			PREDICTED: Bos taurus similar to WAP, follistatin/kazal, immunoglobulin, kunitz and netrin domain containing 2 (LOC524086)
A_73_107832	XM_876069	0.389198			PREDICTED: Bos taurus similar to ADAM metallopeptidase with thrombospondin type 1 motif, 6 preproprotein, transcript variant 4 (LOC540722)
A_73_117735	XM_580564	0.389264	ENSBTAT00000028557	PDZD4	PDZ domain containing 4 [Source:HGNC Symbol;Acc:21167]
A_73_100584	XM_584164	0.389294	ENSBTAT00000027767	KIAA0513	PREDICTED: Bos taurus KIAA0513 protein-like (LOC507534), mRNA
A_73_103503	XM_607586	0.389401			PREDICTED: Bos taurus similar to Mitogen-activated protein kinase kinase kinase 7 (Transforming growth factor-beta-activated kinase 1) (TGF-beta-activated kinase 1) (LOC529146)
A_73_119710	NM_001034525	0.389517	ENSBTAT00000021210	NOL11	Nucleolar protein 11 [Source:UniProtKB/Swiss-Prot;Acc:Q3MHH2]
A_73_102149	XM_868044	0.389667	ENSBTAT00000046124	C2orf34	hypothetical protein LOC786620 [Source:RefSeq peptide;Acc:NP_001099111]
A_73_105045	NM_174618	0.389861	ENSBTAT00000044107	STX1B	Syntaxin-1B (Syntaxin-1B2)(Synaptocanalin I) [Source:UniProtKB/Swiss-Prot;Acc:P61267]
A_73_105719	XM_591372	0.389877	ENSBTAT00000016355	MAB21L1	Protein mab-21-like 1 [Source:UniProtKB/Swiss-Prot;Acc:A4FV14]
A_73_102540	XM_592679	0.390323	ENSBTAT00000056103	FEM1B	fem-1 homolog b (C. elegans) [Source:HGNC Symbol;Acc:3649]
A_73_120283	XM_613264	0.390447	ENSBTAT00000000445	ADNP	activity-dependent neuroprotector homeobox [Source:HGNC Symbol;Acc:15766]
A_73_114591	NM_001014851	0.390526	ENSBTAT00000014377	CRELD1	Cysteine-rich with EGF-like domain protein 1 Precursor [Source:UniProtKB/Swiss-Prot;Acc:Q5EA46]
A_73_106960	XM_869843	0.3907	ENSBTAT00000008997		PREDICTED: Bos taurus C-type lectin domain family 2 member D11-like, transcript variant 2 (CLEC2D), mRNA
A_73_111412	XM_597082	0.390771	ENSBTAT00000016019	RBX1	Bos taurus ring-box 1 (RBX1), mRNA. [Source:RefSeq DNA;Acc:NM_001046241]
A_73_115761	NM_174075	0.390889	ENSBTAT00000021510	NPBWR1	Neuropeptides B/W receptor type 1 (G-protein coupled receptor 7) [Source:UniProtKB/Swiss-Prot;Acc:Q8MJV3]
A_73_106110	AW425413	0.390949			PREDICTED: Bos taurus MAP kinase-activated protein kinase 2-like (MAPKAPK2), mRNA
A_73_102816	AV603593	0.390957			Bos taurus ataxin 10 (ATXN10), mRNA
A_73_119630	NM_174342	0.39102	ENSBTAT00000007292	HOXB7	Homeobox protein Hox-B7 [Source:UniProtKB/Swiss-Prot;Acc:Q9TT89]
A_73_104203	XM_581158	0.391385			PREDICTED: Bos taurus similar to heparan sulfate 6-O-sulfotransferase 3 (LOC538566)
A_73_118605	XM_588061	0.391565			PREDICTED: Bos taurus protocadherin gamma subfamily A, 10-like (PCDHGA10), mRNA
A_73_101482	XM_864419	0.391801	ENSBTAT00000012850	CSMD1	CUB and Sushi multiple domains 1 [Source:HGNC Symbol;Acc:14026]
A_73_116192	CB460728	0.391968			Bos taurus calmodulin regulated spectrin-associated protein 1 (CAMSAP1), mRNA
A_73_113387	CB434608	0.392085			Unidentified transcripts on BTA3 position 65338070-65335903
A_73_102837	XM_590131	0.392228	ENSBTAT00000015555	RECQL5	RecQ protein-like 5 [Source:HGNC Symbol;Acc:9950]
A_73_106730	XM_599024	0.392633			PREDICTED: Bos taurus similar to putative homeodomain transcription factor 2 (LOC520774)
A_73_121184	XM_601929	0.392946	ENSBTAT00000017511	ADAM33	ADAM metallopeptidase domain 33 [Source:HGNC Symbol;Acc:15478]
A_73_108061	XM_585387	0.392965	ENSBTAT00000003315	MIOX	Inositol oxygenase (EC 1.13.99.1)(Myo-inositol oxygenase)(MI oxygenase) [Source:UniProtKB/Swiss-Prot;Acc:A7MBE4]
A_73_120181	XM_599206	0.393062	ENSBTAT00000022353	SGMS2	sphingomyelin synthase 2 [Source:HGNC Symbol;Acc:28395]
A_73_119638	NM_001012998	0.393383	ENSBTAT00000005324	CAPZA2	F-actin-capping protein subunit alpha-2 (CapZ alpha-2) [Source:UniProtKB/Swiss-Prot;Acc:Q5E997]
A_73_116601	XM_600731	0.393457	ENSBTAT00000006635	ZNF558	Bos taurus similar to Homo sapiens zinc finger protein 558 (ZNF558)
A_73_106440	AV589806	0.393743			Bos taurus similar to Homo sapiens SET domain containing (lysine methyltransferase) 7 (SETD7)
A_73_114433	XM_593398	0.393847			PREDICTED: Bos taurus l-myc-1 proto-oncogene (MYCL1), mRNA
A_73_104676	XM_866835	0.393999	ENSBTAT00000054429	TSPO2	translocator protein 2 [Source:HGNC Symbol;Acc:21256]
A_73_112922	XM_593317	0.394114	ENSBTAT00000029207		PREDICTED: Bos taurus misc_RNA (LOC785805), miscRNA. [Source:RefSeq DNA;Acc:XR_042741]
A_73_102012	XM_582523	0.394403	ENSBTAT00000034516		PREDICTED: Bos taurus olfactory receptor 1264-like (LOC506121), mRNA
A_73_103351	XM_585948	0.394529	ENSBTAT00000019562	SMARCC2	SWI/SNF related, matrix associated, actin dependent regulator of chromatin, subfamily c, member 2 [Source:HGNC Symbol;Acc:11105]
A_73_109031	XM_583416	0.394605	ENSBTAT00000016922	PSMB11	proteasome subunit beta5t [Source:RefSeq peptide;Acc:NP_001092856]
A_73_115695	BG358677	0.394684			Bos taurus similar to Homo sapiens phospholipase C-like 1 (PLCL1)
A_73_111956	BI847554	0.394793			PREDICTED: Bos taurus B42b-like (SPIB), mRNA
A_73_104747	XM_865911	0.39501			Bos taurus similar to Homo sapiens tigger transposable element derived 6 (TIGD6)
A_73_109252	NM_173890	0.395101	ENSBTAT00000044313	AMH	Muellerian-inhibiting factor Precursor (Anti-Muellerian hormone)(AMH)(Muellerian-inhibiting substance)(MIS) [Source:UniProtKB/Swiss-Prot;Acc:P03972]
A_73_119169	XM_587977	0.395158	ENSBTAT00000018899	HHEX	hematopoietically expressed homeobox [Source:RefSeq peptide;Acc:NP_001098894]
A_73_119550	XM_587093	0.39524	ENSBTAT00000026829	LMBRD2	LMBRD2 protein Fragment [Source:UniProtKB/TrEMBL;Acc:A7E370]
A_73_118724	XM_869938	0.395306	ENSBTAT00000010020	CPSF3L	Integrator complex subunit 11 (Int11)(EC 3.1.27.-)(Cleavage and polyadenylation-specific factor 3-like protein)(CPSF3-like protein) [Source:UniProtKB/Swiss-Prot;Acc:Q2YDM2]
A_73_101309	XM_869627	0.39552	ENSBTAT00000047188	RNF170	ring finger protein 170 [Source:HGNC Symbol;Acc:25358]
A_73_104711	XM_592731	0.395542			PREDICTED: Bos taurus zinc finger protein 623-like (ZNF623), mRNA
A_73_113789	XM_873275	0.39562	ENSBTAT00000039968	BTBD10	BTB (POZ) domain containing 10 [Source:RefSeq peptide;Acc:NP_001068698]
A_73_113498	BE663381	0.396125			Bos taurus similar to Homo sapiens BR serine/threonine kinase 2 (BRSK2)
A_73_116669	XM_868370	0.396405			Bos taurus similar to Homo sapiens chromosome 3 open reading frame 54 (C3orf54)
A_73_109323	XM_581353	0.396548	ENSBTAT00000000579	CREBZF	HCF-binding transcription factor Zhangfei [Source:RefSeq peptide;Acc:NP_001092558]
A_73_117113	XM_867049	0.396765	ENSBTAT00000005648	UBR7	ubiquitin protein ligase E3 component n-recognin 7 (putative) [Source:RefSeq peptide;Acc:NP_001076070]
A_73_100901	XM_585290	0.396798			PREDICTED: Bos taurus similar to Transcription factor COE3 (Early B-cell factor 3) (EBF-3) (Olf-1/EBF-like 2) (OE-2) (O/E-2) (LOC508505)
A_73_103260	XM_594206	0.396865	ENSBTAT00000006420	DLGAP3	discs, large (Drosophila) homolog-associated protein 3 [Source:HGNC Symbol;Acc:30368]
A_73_113802	XM_599646	0.397295	ENSBTAT00000003496	PLA2G2A	phospholipase A2, group IIA [Source:RefSeq peptide;Acc:NP_001069288]
A_73_114714	XM_614363	0.397332	ENSBTAT00000007367	DERA	Putative deoxyribose-phosphate aldolase (EC 4.1.2.4)(Phosphodeoxyriboaldolase)(Deoxyriboaldolase)(DERA) [Source:UniProtKB/Swiss-Prot;Acc:Q3T0V9]
A_73_117648	XM_868352	0.397414	ENSBTAT00000000085	ADSL	Adenylosuccinate lyase (ASL)(EC 4.3.2.2)(Adenylosuccinase)(ASase) [Source:UniProtKB/Swiss-Prot;Acc:A3KN12]
A_73_120670	CB429121	0.397672	ENSBTAT00000017332	UBE2L3	Ubiquitin-conjugating enzyme E2 L3 (EC 6.3.2.19)(Ubiquitin-protein ligase L3)(Ubiquitin carrier protein L3) [Source:UniProtKB/Swiss-Prot;Acc:Q3MHP1]
A_73_107567	XM_606859	0.397822	ENSBTAT00000009875	STRC	stereocilin pseudogene 1 [Source:HGNC Symbol;Acc:33915]
A_73_107239	XM_601836	0.397964	ENSBTAT00000048967	ZNF639	Zinc finger protein 639 [Source:UniProtKB/Swiss-Prot;Acc:A5PK30]
A_73_117627	EE916424	0.398105			Unidentified transcripts on BTA17 position 1573888-1573265
A_73_114589	XM_865311	0.398197	ENSBTAT00000028329	GALNT11	UDP-N-acetyl-alpha-D-galactosamine:polypeptide N-acetylgalactosaminyltransferase 11 (GalNAc-T11) [Source:HGNC Symbol;Acc:19875]
A_73_101811	CB445920	0.398578			Unidentified transcripts
A_73_110423	XM_583968	0.39861	ENSBTAT00000013535	GRTP1	growth hormone regulated TBC protein 1 [Source:RefSeq peptide;Acc:NP_001096806]
A_73_110868	XM_864514	0.398673			PREDICTED: Bos taurus similar to spermine synthase, transcript variant 2 (LOC534520)
A_73_113528	NM_174429	0.399009	ENSBTAT00000024128	PPM1A	Protein phosphatase 1A (EC 3.1.3.16)(Protein phosphatase 2C isoform alpha)(PP2C-alpha) [Source:UniProtKB/Swiss-Prot;Acc:O62829]
A_73_105234	BM435917	0.399667			Bos taurus similar to Homo sapiens A kinase (PRKA) anchor protein 13 (AKAP13), transcript variant 1
A_73_116323	NM_181010	0.399672	ENSBTAT00000010649	EDN1	Endothelin-1 Precursor (ET-1)(Preproendothelin-1)(PPET1) [Source:UniProtKB/Swiss-Prot;Acc:P17322]
A_73_100826	XM_585092	0.39977	ENSBTAT00000024084	MLL	myeloid/lymphoid or mixed-lineage leukemia (trithorax homolog, Drosophila) [Source:HGNC Symbol;Acc:7132]
A_73_105464	CB224507	0.399891			Bos taurus similar to Homo sapiens KIAA0143 protein (KIAA0143)
A_73_100762	XM_867961	0.400156			Bos taurus similar to Homo sapiens interleukin 13 receptor, alpha 2 (IL13RA2)
A_73_100616	XM_866021	0.400194			Bos taurus similar to Homo sapiens coiled-coil domain containing 91 (CCDC91)
A_73_106524	XM_606056	0.400199			Bos taurus similar to Homo sapiens solute carrier family 6 (neutral amino acid transporter), member 19 (SLC6A19)
A_73_113548	XM_593179	0.400622	ENSBTAT00000000962		cathepsin L1 [Source:RefSeq peptide;Acc:NP_001077155]
A_73_100721	XM_594818	0.4007	ENSBTAT00000006011	LGI3	leucine-rich repeat LGI family, member 3 [Source:HGNC Symbol;Acc:18711]
A_73_110621	XM_866446	0.400721	ENSBTAT00000038931	JAKMIP3	Janus kinase and microtubule interacting protein 3 [Source:HGNC Symbol;Acc:23523]
A_73_110674	XM_869624	0.400816	ENSBTAT00000027185	APCDD1L	adenomatosis polyposis coli down-regulated 1-like [Source:HGNC Symbol;Acc:26892]
A_73_101995	NM_001040588	0.401197	ENSBTAT00000027778	SYCP3	Synaptonemal complex protein 3 (SCP-3) [Source:UniProtKB/Swiss-Prot;Acc:Q3T0E2]
A_73_105383	BG688342	0.401215			Bos taurus similar to Homo sapiens B-cell CLL/lymphoma 2 (BCL2), nuclear gene encoding mitochondrial protein, transcript variant alpha
A_73_102531	XM_610589	0.401518	ENSBTAT00000021082	ZNF19	Zinc finger protein 19 [Source:UniProtKB/Swiss-Prot;Acc:A3KN36]
A_73_103608	EE957510	0.401594			Unidentified transcripts
A_73_110560	XM_618443	0.401709	ENSBTAT00000001283	ACCN2	amiloride-sensitive cation channel 2, neuronal [Source:HGNC Symbol;Acc:100]
A_73_107244	XM_604212	0.401794			PREDICTED: Bos taurus similar to Probable G-protein coupled receptor 110 precursor (G-protein coupled receptor PGR19) (LOC525856), partial mRNA.
A_73_103103	XM_616093	0.402111	ENSBTAT00000007989	UST	uronyl-2-sulfotransferase [Source:HGNC Symbol;Acc:17223]
A_73_114699	XM_587588	0.402234	ENSBTAT00000004065	PEX16	Peroxisomal membrane protein PEX16 (Peroxin-16)(Peroxisomal biogenesis factor 16) [Source:UniProtKB/Swiss-Prot;Acc:Q2KII7]
A_73_120767	XM_868194	0.402455	ENSBTAT00000029052	C12orf43	Uncharacterized protein C12orf43 homolog [Source:UniProtKB/Swiss-Prot;Acc:Q58CQ0]
A_73_113400	EE903591	0.402515			Unidentified transcripts
A_73_105564	XM_613744	0.402521	ENSBTAT00000000994	KAT2B	P300/CBP-associated factor Fragment [Source:UniProtKB/TrEMBL;Acc:Q6RXL4]
A_73_115016	XM_601079	0.402577	ENSBTAT00000053478	RNF11	RING finger protein 11 [Source:UniProtKB/Swiss-Prot;Acc:Q08DI6]
A_73_114829	XM_600072	0.402598	ENSBTAT00000002955	CHD9	chromodomain helicase DNA binding protein 9 [Source:HGNC Symbol;Acc:25701]
A_73_104848	XM_603022	0.402648			Bos taurus similar to Homo sapiens dedicator of cytokinesis 3 (DOCK3)
A_73_107407	XM_612274	0.402876	ENSBTAT00000029363	CBR4	Carbonyl reductase family member 4 (EC 1.-.-.-)(Quinone reductase CBR4)(3-oxoacyl-[acyl-carrier-protein] reductase)(EC 1.1.1.-) [Source:UniProtKB/Swiss-Prot;Acc:A4IFA7]
A_73_108455	CB449912	0.402999			Bos taurus similar to Homo sapiens chromosome 1 open reading frame 61 (C1orf61)
A_73_110596	BM106282	0.403001	ENSBTAT00000003777	GNG4	guanine nucleotide binding protein (G protein), gamma 4 [Source:RefSeq peptide;Acc:NP_001096794]
A_73_117646	XM_612292	0.403005	ENSBTAT00000020147	GMIP	GEM interacting protein [Source:RefSeq peptide;Acc:NP_001076934]
A_73_115363	NM_174361	0.403092	ENSBTAT00000015548	IMPA1	Inositol monophosphatase 1 (IMPase 1)(IMP 1)(EC 3.1.3.25)(Inositol-1(or 4)-monophosphatase 1)(Lithium-sensitive myo-inositol monophosphatase A1) [Source:UniProtKB/Swiss-Prot;Acc:P20456]
A_73_120315	XM_610411	0.403246	ENSBTAT00000017336	EXOC5	EXOC5 protein Fragment [Source:UniProtKB/TrEMBL;Acc:Q2KIT7]
A_73_101636	XM_612082	0.403274	ENSBTAT00000020055	LANCL1	LanC lantibiotic synthetase component C-like 1 [Source:RefSeq peptide;Acc:NP_001069695]
A_73_106403	XM_614867	0.403636			Bos taurus similar to Homo sapiens similar to CG9643-PA (LOC399818)
A_73_112356	XM_878650	0.403927			Bos taurus similar to Homo sapiens fasciculation and elongation protein zeta 2 (zygin II) (FEZ2), transcript variant 1
A_73_103994	XM_865969	0.40401	ENSBTAT00000016123	NAIF1	Nuclear apoptosis-inducing factor 1 [Source:UniProtKB/Swiss-Prot;Acc:A7MBH3]
A_73_117077	XM_873092	0.404178			Bos taurus similar to Homo sapiens establishment of cohesion 1 homolog 1 (S. cerevisiae) (ESCO1)
A_73_108693	XM_868085	0.404373			PREDICTED: Bos taurus similar to alpha 3 type VI collagen isoform 1 precursor (LOC616119)
A_73_120545	XM_606457	0.404436	ENSBTAT00000008439	ACTL8	actin-like 8 [Source:HGNC Symbol;Acc:24018]
A_73_114845	XM_603974	0.404725	ENSBTAT00000015555	RECQL5	RecQ protein-like 5 [Source:HGNC Symbol;Acc:9950]
A_73_113558	XM_616258	0.40475	ENSBTAT00000036986	ADAMTS20	ADAM metallopeptidase with thrombospondin type 1 motif, 20 [Source:HGNC Symbol;Acc:17178]
A_73_104483	NM_177494	0.404953	ENSBTAT00000028699	CROT	Peroxisomal carnitine O-octanoyltransferase (COT)(EC 2.3.1.137) [Source:UniProtKB/Swiss-Prot;Acc:O19094]
A_73_104371	XM_873177	0.405038	ENSBTAT00000011776	SDSL	serine dehydratase-like [Source:RefSeq peptide;Acc:NP_001092465]
A_73_114521	NM_001013584	0.405168	ENSBTAT00000045078	MOG	Myelin-oligodendrocyte glycoprotein Precursor [Source:UniProtKB/Swiss-Prot;Acc:P55803]
A_73_116463	XM_600248	0.405199	ENSBTAT00000022801	TRIM32	TAT-interactive protein, 72-KD [Source:RefSeq peptide;Acc:NP_001069292]
A_73_104567	NM_001024525	0.405314	ENSBTAT00000006880	RAD52	RAD52 homolog [Source:RefSeq peptide;Acc:NP_001019696]
A_73_114526	XM_580740	0.405735	ENSBTAT00000010852	SPRY4	Protein sprouty homolog 4 (Spry-4) [Source:UniProtKB/Swiss-Prot;Acc:A2VDU1]
A_73_106850	XM_616848	0.405804	ENSBTAT00000040289	EVI5	ecotropic viral integration site 5 [Source:HGNC Symbol;Acc:3501]
A_73_119698	XM_871485	0.405995	ENSBTAT00000043704	USP17L1P	PREDICTED: Bos taurus misc_RNA (LOC788665), miscRNA. [Source:RefSeq DNA;Acc:XR_028674]
A_73_108197	XM_617040	0.406192	ENSBTAT00000013538	FKTN	fukutin [Source:HGNC Symbol;Acc:3622]
A_73_115005	BF600737	0.406376			Unidentified transcripts
A_73_102549	XM_585400	0.406398	ENSBTAT00000052957	OR1J4	PREDICTED: Bos taurus olfactory receptor, family 1, subfamily J, member 4-like (LOC508604), mRNA
A_73_118439	XM_584350	0.406627			PREDICTED: Bos taurus similar to Pericentrin-2 (LOC507691)
A_73_119688	XM_867122	0.40669	ENSBTAT00000023684	AL139023.1	BCL2/adenovirus E1B 19 kDa protein-interacting protein 3 [Source:UniProtKB/Swiss-Prot;Acc:Q32KN2]
A_73_104979	BM289195	0.407061	ENSBTAT00000009698	LHFPL2	lipoma HMGIC fusion partner-like 2 [Source:RefSeq peptide;Acc:NP_001092621]
A_73_103106	XM_864423	0.407086			Bos taurus similar to Homo sapiens EP400 N-terminal like (EP400NL)
A_73_103075	XM_601947	0.407187	ENSBTAT00000009397	ADAM22	ADAM metallopeptidase domain 22 [Source:HGNC Symbol;Acc:201]
A_73_103782	XM_866044	0.407533	ENSBTAT00000007713	FANCL	Fanconi anemia, complementation group L [Source:RefSeq peptide;Acc:NP_001069800]
A_73_114529	BI849266	0.40756			Unidentified transcripts
A_73_120787	XM_881689	0.407758	ENSBTAT00000046152	ATL3	atlastin 3 [Source:RefSeq peptide;Acc:NP_001092448]
A_73_101688	AW660846	0.407768	ENSBTAT00000010356	PSIP1	PC4 and SFRS1-interacting protein (Lens epithelium-derived growth factor) [Source:UniProtKB/Swiss-Prot;Acc:Q8MJG1]
A_73_114770	NM_001034366	0.408078	ENSBTAT00000008101	SUOX	sulfite oxidase [Source:RefSeq peptide;Acc:NP_001029538]
A_73_110395	BM434559	0.408488			Unidentified transcripts on BTA19 position 24704270-24702797
A_73_111844	NM_174790	0.40858	ENSBTAT00000023421	PRLH	Prolactin-releasing peptide Precursor (PrRP)(Prolactin-releasing hormone) [Contains Prolactin-releasing peptide PrRP31;Prolactin-releasing peptide PrRP20] [Source:UniProtKB/Swiss-Prot;Acc:P81264]
A_73_107294	XM_586714	0.408674	ENSBTAT00000003655	DPEP2	dipeptidase 2 [Source:HGNC Symbol;Acc:23028]
A_73_102248	XM_868569	0.409024			PREDICTED: Bos taurus similar to interleukin 28B (LOC616531)
A_73_113869	XM_867657	0.409078			PREDICTED: Bos taurus similar to NIMA (never in mitosis gene a)- related kinase 10 isoform 2 (LOC615763)
A_73_120511	XM_592788	0.409896	ENSBTAT00000012158	SCUBE3	signal peptide, CUB domain, EGF-like 3 [Source:HGNC Symbol;Acc:13655]
A_73_107087	NM_001034507	0.410053	ENSBTAT00000039850	TMEM9B	TMEM9 domain family, member B [Source:RefSeq peptide;Acc:NP_001029679]
A_73_103376	CB461815	0.410373			Bos taurus neutral cholesterol ester hydrolase 1 (NCEH1), mRNA
A_73_111181	XM_585392	0.41044	ENSBTAT00000001011	OR51G2	PREDICTED: Bos taurus olfactory receptor, family 51, subfamily G, member 2-like (LOC508595), mRNA
A_73_110538	XM_864083	0.410519	ENSBTAT00000023666	PITPNB	Phosphatidylinositol transfer protein beta isoform (PtdIns transfer protein beta)(PtdInsTP beta)(PI-TP-beta)(Phosphatidylinositol-transfer protein 36 kDa isoform)(PI-TP 36 kda isoform) [Source:UniProtKB/Swiss-Prot;Acc:Q9TR36]
A_73_101478	XM_609018	0.410709	ENSBTAT00000044705	CAPN12	calpain 12 [Source:HGNC Symbol;Acc:13249]
A_73_116301	CB421648	0.410721			Unidentified transcripts
A_73_113486	XM_603229	0.41115			PREDICTED: Bos taurus similar to zinc finger protein 548 (LOC524891)
A_73_105676	XM_866696	0.411301	ENSBTAT00000055958	SLC25A26	S-adenosylmethionine mitochondrial carrier protein (Mitochondrial S-adenosylmethionine transporter)(Solute carrier family 25 member 26) [Source:UniProtKB/Swiss-Prot;Acc:A6QR09]
A_73_104351	XM_593487	0.411533	ENSBTAT00000014667	CDK7	cyclin-dependent kinase 7 [Source:RefSeq peptide;Acc:NP_001069183]
A_73_100037	NM_173969	0.411538	ENSBTAT00000024572	VIM	Vimentin [Source:UniProtKB/Swiss-Prot;Acc:P48616]
A_73_120046	A_73_120046	0.41183			Putative orthologue of human miRNA hsa-miR-324-3p on chr 17, (-) strand. Mature length 22 nt, stem-loop length 83 nt. Source: NW_929470.1:c 9942-89860
A_73_120189	XM_864252	0.411905	ENSBTAT00000036594	SMAD2	Sma- and Mad-related protein 2 [Source:RefSeq peptide;Acc:NP_001039683]
A_73_116750	XM_615503	0.412095	ENSBTAT00000048180	RNF217	ring finger protein 217 [Source:HGNC Symbol;Acc:21487]
A_73_109320	XM_614257	0.412269	ENSBTAT00000021612	TACR3	Neurokinin-3 receptor Fragment [Source:UniProtKB/TrEMBL;Acc:Q70TF2]
A_73_106604	XM_588713	0.412307			Bos taurus similar to Homo sapiens karyopherin alpha 1 (importin alpha 5) (KPNA1)
A_73_102361	XM_870782	0.412409	ENSBTAT00000000746		Bos taurus similar to Homo sapiens keratin 38 (KRT38)
A_73_104233	XM_878348	0.412727	ENSBTAT00000018544	CHFR	checkpoint with forkhead and ring finger domains [Source:HGNC Symbol;Acc:20455]
A_73_105347	XM_615958	0.412817	ENSBTAT00000024296	OCRL	phosphatidylinositol polyphosphate 5-phosphatase [Source:RefSeq peptide;Acc:NP_001095661]
A_73_100974	XM_594080	0.412884	ENSBTAT00000006308	RRN3P2	RRN3 RNA polymerase I transcription factor homolog (S. cerevisiae) [Source:HGNC Symbol;Acc:30346]
A_73_108666	XM_591123	0.413079			Bos taurus similar to Homo sapiens transmembrane protein 98 (TMEM98), transcript variant 1
A_73_105578	XM_612873	0.413425	ENSBTAT00000009461	RCHY1	ring finger and CHY zinc finger domain containing 1 [Source:RefSeq peptide;Acc:NP_001077223]
A_73_113199	XM_591707	0.413433			PREDICTED: Bos taurus similar to Cationic amino acid transporter 3 (CAT-3) (Solute carrier family 7 member 3) (Cationic amino acid transporter y+) (LOC513941)
A_73_118958	XM_882423	0.413491	ENSBTAT00000012985	CACNA1G	Alpha1G T-type calcium channel subunit Fragment [Source:UniProtKB/TrEMBL;Acc:Q9N0Z2]
A_73_112857	XM_867711	0.413592	ENSBTAT00000013671	RAB12	RAB12, member RAS oncogene family [Source:RefSeq peptide;Acc:NP_001095762]
A_73_104459	XM_612918	0.413718	ENSBTAT00000047595	PVRL1	Herpesvirus entry mediator C Fragment [Source:UniProtKB/TrEMBL;Acc:Q9GL75]
A_73_104231	XM_613425	0.41375			Bos taurus similar to Homo sapiens solute carrier family 12 (potassium/chloride transporters), member 4 (SLC12A4)
A_73_118993	XM_615793	0.413759	ENSBTAT00000046166	PSMD14	26S proteasome-associated pad1 homolog [Source:RefSeq peptide;Acc:NP_001069535]
A_73_110422	AW356664	0.413768	ENSBTAT00000005997	MBNL1	muscleblind-like 1 [Source:RefSeq peptide;Acc:NP_001093195]
A_73_114837	XM_865414	0.413785	ENSBTAT00000029958		Bos taurus similar to Homo sapiens eukaryotic translation initiation factor 2, subunit 3 gamma, 52kDa (EIF2S3)
A_73_115128	XM_614103	0.413889	ENSBTAT00000045233	TFB1M	Mitochondrial dimethyladenosine transferase 1 Precursor (EC 2.1.1.-)(S-adenosylmethionine-6-N', N'-adenosyl(rRNA) dimethyltransferase 1)(Mitochondrial 12S rRNA dimethylase 1)(Mitochondrial transcription factor B1)(mtTFB1) [Source:UniProtKB/Swiss-Prot;Acc:Q2TBQ0]
A_73_108771	EE945423	0.414402			Unidentified transcripts on BTA21 position 4948255-4947694
A_73_113829	XM_616701	0.414446	ENSBTAT00000056229		Growth differentiation factor-7 Fragment [Source:UniProtKB/TrEMBL;Acc:O02784]
A_73_100957	XM_878569	0.414507	ENSBTAT00000021553	FASTKD2	hypothetical protein LOC528207 [Source:RefSeq peptide;Acc:NP_001095587]
A_73_102344	XM_611183	0.414746	ENSBTAT00000049139	AC105219.2	PREDICTED: Bos taurus UNCoordinated family member (unc-44)-like (LOC506831), mRNA
A_73_104300	BE755171	0.414752			Bos taurus similar to Homo sapiens family with sequence similarity 53, member B (FAM53B)
A_73_105386	XM_586425	0.415253	ENSBTAT00000024450	ATCAY	caytaxin [Source:RefSeq peptide;Acc:NP_001075898]
A_73_120604	XM_874500	0.415309			Bos taurus similar to Homo sapiens BCL2-associated athanogene (BAG1)
A_73_112785	XM_617001	0.415343			Bos taurus similar to Homo sapiens chromosome 21 open reading frame 29 (C21orf29)
A_73_106457	BI848371	0.415752			Bos taurus solute carrier family 7 (cationic amino acid transporter, y+ system), member 6 (SLC7A6), mRNA
A_73_119844	XM_597913	0.415768	ENSBTAT00000000923	C5orf36	PREDICTED: Bos taurus hypothetical protein LOC617013 (LOC617013), mRNA
A_73_117285	XM_869986	0.415803	ENSBTAT00000001408	PTH2	parathyroid hormone 2 [Source:HGNC Symbol;Acc:30828]
A_73_118281	XM_590474	0.416128	ENSBTAT00000024480	GPR4	G-protein coupled receptor 4 [Source:UniProtKB/Swiss-Prot;Acc:Q1JQB3]
A_73_109138	XM_587247	0.416458	ENSBTAT00000028346	SEMA4B	PREDICTED: Bos taurus misc_RNA (SEMA4B), miscRNA. [Source:RefSeq DNA;Acc:XR_042771]
A_73_112987	NM_001038572	0.416476	ENSBTAT00000016415	TMEM53	Transmembrane protein 53 [Source:UniProtKB/Swiss-Prot;Acc:Q2TBP5]
A_73_115894	XM_614449	0.416481			PREDICTED: Bos taurus diablo homolog (Drosophila), transcript variant 1 (DIABLO)
A_73_110080	XM_611783	0.416712	ENSBTAT00000015264	KRT71	Keratin, type II cytoskeletal 71 (Cytokeratin-71)(CK-71)(Keratin-71)(K71)(Type-II keratin Kb34)(Type II inner root sheath-specific keratin-K6irs1) [Source:UniProtKB/Swiss-Prot;Acc:Q148H5]
A_73_109624	CB445668	0.41676			PREDICTED: Bos taurus regulatory factor X, 5 (influences HLA class II expression) (RFX5), mRNA
A_73_114157	BE668110	0.416786			Unidentified transcripts on BTA4 position 65621062-65620112
A_73_120610	BF193734	0.41714			Bos taurus similar to Homo sapiens cytochrome P450, family 26, subfamily B, polypeptide 1 (CYP26B1)
A_73_103157	XM_589192	0.417377	ENSBTAT00000023199	STK10	serine/threonine kinase 10 [Source:HGNC Symbol;Acc:11388]
A_73_108105	XM_587119	0.417412	ENSBTAT00000061450	EPC2	enhancer of polycomb homolog 2 (Drosophila) [Source:HGNC Symbol;Acc:24543]
A_73_119022	XM_864863	0.417493	ENSBTAT00000014685	CDKN2C	cyclin-dependent kinase inhibitor 2C (p18, inhibits CDK4) [Source:RefSeq peptide;Acc:NP_001094524]
A_73_113370	XM_866487	0.41801	ENSBTAT00000057075	TMPRSS6	PREDICTED: Bos taurus matriptase-like (LOC614844), mRNA
A_73_113107	XM_615294	0.418137	ENSBTAT00000010041	FAM151B	hypothetical protein LOC535260 [Source:RefSeq peptide;Acc:NP_001093183]
A_73_120174	XM_583511	0.419142	ENSBTAT00000018010	LGALS8	lectin, galactoside-binding, soluble, 8 (galectin 8) [Source:RefSeq peptide;Acc:NP_001039419]
A_73_119375	NM_174099	0.419144	ENSBTAT00000047709	LDHA	L-lactate dehydrogenase A chain (LDH-A)(EC 1.1.1.27)(LDH muscle subunit)(LDH-M) [Source:UniProtKB/Swiss-Prot;Acc:P19858]
A_73_114551	XM_610500	0.419165	ENSBTAT00000005689	SP7	osterix [Source:RefSeq peptide;Acc:NP_001095612]
A_73_103397	CB439309	0.419305			Unidentified transcripts on BTA11 position 58192568-58191472
A_73_101068	XM_596498	0.419414	ENSBTAT00000013134	TRIM35	tripartite motif-containing 35 [Source:HGNC Symbol;Acc:16285]
A_73_118898	XM_606837	0.419586	ENSBTAT00000012965	NOBOX	NOBOX oogenesis homeobox [Source:HGNC Symbol;Acc:22448]
A_73_117558	XM_870662	0.419618	ENSBTAT00000060982	PLAC8L1	PLAC8-like 1 [Source:HGNC Symbol;Acc:31746]
A_73_115795	XM_873394	0.419702	ENSBTAT00000052739	LIPA	lipase A, lysosomal acid, cholesterol esterase [Source:RefSeq peptide;Acc:NP_001096793]
A_73_112470	XM_874637	0.419788			PREDICTED: Bos taurus similar to Calpain-5 (nCL-3) (htra-3), transcript variant 2 (LOC536988)
A_73_115690	NM_174120	0.419971	ENSBTAT00000010525	NCF2	Neutrophil cytosol factor 2 (NCF-2)(Neutrophil NADPH oxidase factor 2)(67 kDa neutrophil oxidase factor)(p67-phox) [Source:UniProtKB/Swiss-Prot;Acc:O77775]
A_73_121005	XM_616495	0.420005	ENSBTAT00000018244	GRID2	glutamate receptor, ionotropic, delta 2 [Source:HGNC Symbol;Acc:4576]
A_73_110556	NM_174093	0.420301	ENSBTAT00000001745	IL1B	Interleukin-1 beta Precursor (IL-1 beta) [Source:UniProtKB/Swiss-Prot;Acc:P09428]
A_73_107581	BF599496	0.420513			Unidentified transcripts on BTA7 position 9418185-9419308
A_73_100059	XM_609164	0.420606	ENSBTAT00000028907	RPP25	ribonuclease P/MRP 25kDa subunit [Source:HGNC Symbol;Acc:30361]
A_73_102987	NM_174080	0.42075	ENSBTAT00000026871	UBE2K	Ubiquitin-conjugating enzyme E2 K (EC 6.3.2.19)(Ubiquitin-conjugating enzyme E2-25 kDa)(Ubiquitin-conjugating enzyme E2(25K))(Ubiquitin-conjugating enzyme E2-25K)(Ubiquitin-protein ligase)(Ubiquitin carrier protein)(Huntingtin-interacting protein 2)(HIP-2) [Source:UniProtKB/Swiss-Prot;Acc:P61085]
A_73_105070	XM_617503	0.420867			Bos taurus similar to Homo sapiens polypyrimidine tract binding protein 2 (PTBP2)
A_73_102789	XM_868921	0.421077			Bos taurus similar to Homo sapiens cyclin H (CCNH)
A_73_101741	XM_581857	0.421279	ENSBTAT00000035767	C6orf27	Protein G7c Precursor [Source:UniProtKB/Swiss-Prot;Acc:Q0V8J4]
A_73_101947	NM_174348	0.421346	ENSBTAT00000013608	ICAM1	Intercellular adhesion molecule 1 Precursor (ICAM-1)(CD54 antigen) [Source:UniProtKB/Swiss-Prot;Acc:Q95132]
A_73_110930	XM_591868	0.421441	ENSBTAT00000029292	SNCAIP	synuclein, alpha interacting protein [Source:HGNC Symbol;Acc:11139]
A_73_118610	XM_603022	0.421843			Bos taurus similar to Homo sapiens dedicator of cytokinesis 3 (DOCK3)
A_73_113384	CB456919	0.421957			Unidentified transcripts on BTA29 position 19444424-19443556
A_73_100948	NM_001040567	0.422097	ENSBTAT00000048825	RBM11	RNA binding motif protein 11 [Source:RefSeq peptide;Acc:NP_001035657]
A_73_106016	CB450484	0.422154			Unidentified transcripts on BTA17 position 43864312-43863624
A_73_121002	XM_881018	0.42216	ENSBTAT00000020151	METTL3	methyltransferase like 3 [Source:RefSeq peptide;Acc:NP_001095708]
A_73_110888	CB444141	0.422348			Bos taurus similar to Homo sapiens KIAA1727 protein (KIAA1727)
A_73_111865	XM_878970	0.422388			Bos taurus similar to Homo sapiens hypoxia-inducible factor 1, alpha subunit inhibitor (HIF1AN)
A_73_116873	XM_866169	0.422465	ENSBTAT00000008396	CENPT	centromere protein T [Source:RefSeq peptide;Acc:NP_001095439]
A_73_103081	NW_935007	0.422528			Putative orthologue of human miRNA hsa-mir-105-1 on chr X, (-) strand. Mature length 20 nt, stem-loop length 81 nt. Source: NW_935007.1:6487-6567
A_73_116341	CB421056	0.422668			PREDICTED: Bos taurus hypothetical LOC789886 (LOC789886), mRNA
A_73_112864	XM_592496	0.422718	ENSBTAT00000016988	RACGAP1	Rac GTPase activating protein 1 pseudogene [Source:HGNC Symbol;Acc:24689]
A_73_104887	XM_591370	0.422785	ENSBTAT00000003588	CYP24A1	cytochrome P450, family 24, subfamily A, polypeptide 1 [Source:HGNC Symbol;Acc:2602]
A_73_113636	CB460949	0.422891			Unidentified transcripts on BTA17 position 10779799-10778783
A_73_105305	XM_882281	0.422904	ENSBTAT00000045780	AC024575.2	Lipid phosphate phosphatase-related protein type 2 (EC 3.1.3.4)(Plasticity-related gene 4 protein)(PRG-4) [Source:UniProtKB/Swiss-Prot;Acc:Q29RT8]
A_73_102846	XM_603356	0.423058	ENSBTAT00000034232	TPO	thyroid peroxidase [Source:HGNC Symbol;Acc:12015]
A_73_107399	XM_587050	0.423259	ENSBTAT00000016890	SERPINI1	serpin peptidase inhibitor, clade I (neuroserpin), member 1 [Source:HGNC Symbol;Acc:8943]
A_73_116842	XM_871060	0.423414			PREDICTED: Bos taurus similar to Stac protein (SRC homology 3 and cysteine-rich domain protein) (LOC531587)
A_73_116845	XM_867494	0.424122	ENSBTAT00000006865	C3orf70	UPF0524 protein C3orf70 homolog [Source:UniProtKB/Swiss-Prot;Acc:A7E369]
A_73_103279	XM_593003	0.42422	ENSBTAT00000012938	AC145291.1	Block of proliferation 1 Fragment [Source:UniProtKB/TrEMBL;Acc:Q7YRB0]
A_73_109540	XM_581869	0.424333	ENSBTAT00000027991	KHSRP	PREDICTED: Bos taurus misc_RNA (LOC505564), miscRNA. [Source:RefSeq DNA;Acc:XR_028573]
A_73_116376	XM_869677	0.424565			PREDICTED: Bos taurus similar to shroom (LOC617424)
A_73_105945	XM_614773	0.424786	ENSBTAT00000018656	UTP23	rRNA-processing protein UTP23 homolog [Source:UniProtKB/Swiss-Prot;Acc:Q08DU1]
A_73_117323	XM_594162	0.425351			Bos taurus similar to Homo sapiens hypothetical protein LOC339457 (LOC339457)
A_73_120178	XM_615944	0.425443			Bos taurus similar to Homo sapiens glutamyl-tRNA synthetase 2 (mitochondrial)(putative) (EARS2)
A_73_120464	BM031574	0.425528			Bos taurus similar to Homo sapiens discs, large (Drosophila) homolog-associated protein 4 (DLGAP4), transcript variant 1
A_73_111353	XM_864610	0.425658	ENSBTAT00000014656	ANGPT2	Angiopoietin-2 Precursor (ANG-2) [Source:UniProtKB/Swiss-Prot;Acc:O77802]
A_73_116411	NM_001024543	0.426056	ENSBTAT00000024727	DOK1	Docking protein 1 (Downstream of tyrosine kinase 1) [Source:UniProtKB/Swiss-Prot;Acc:Q5EA84]
A_73_102459	CB441572	0.42623			Bos taurus transaldolase 1 (TALDO1), mRNA
A_73_118534	XM_590910	0.426441			Bos taurus similar to Homo sapiens hypothetical protein LOC132321 (LOC132321)
A_73_119126	NM_001035058	0.426674			Bos taurus acetylserotonin O-methyltransferase-like (ASMTL), mRNA
A_73_108752	XM_865581	0.426836	ENSBTAT00000057396		Bos taurus similar to Homo sapiens GTPase activating protein and VPS9 domains 1 (GAPVD1)
A_73_119607	AW669237	0.426856			Unidentified transcripts on BTA2 position 54516121-54515465
A_73_101040	XM_870026	0.427652			PREDICTED: Bos taurus similar to transmembrane protease, serine 9 (LOC617716)
A_73_113323	BF654453	0.427654			Bos taurus spermatogenesis associated 2 (SPATA2), mRNA
A_73_107174	XM_595102	0.427814			PREDICTED: Bos taurus similar to obscurin, cytoskeletal calmodulin and titin-interacting RhoGEF (LOC516942)
A_73_110415	XM_584485	0.427954	ENSBTAT00000056396	CYP26C1	cytochrome P450, family 26, subfamily C, polypeptide 1 [Source:HGNC Symbol;Acc:20577]
A_73_105027	XM_580589	0.427974	ENSBTAT00000001706	TMEM50A	transmembrane protein 50A [Source:RefSeq peptide;Acc:NP_001068631]
A_73_115320	XM_614333	0.428003	ENSBTAT00000018383	ACVRL1	activin A receptor type II-like 1 [Source:RefSeq peptide;Acc:NP_001076948]
A_73_110647	XM_587649	0.428005	ENSBTAT00000009231	COX11	Cytochrome c oxidase assembly protein COX11, mitochondrial Precursor [Source:UniProtKB/Swiss-Prot;Acc:A3KMZ6]
A_73_102421	XM_607674	0.428087	ENSBTAT00000052660	THOC3	THO complex 3 [Source:HGNC Symbol;Acc:19072]
A_73_105819	XM_600548	0.42816	ENSBTAT00000024647	RASL10B	RAS-like, family 10, member B [Source:HGNC Symbol;Acc:30295]
A_73_113900	XM_608216	0.428212			Bos taurus similar to Homo sapiens syndecan 1 (SDC1), transcript variant 2
A_73_114370	XM_868016	0.428526	ENSBTAT00000026427	C14orf129	GSK3-beta interaction protein (GSKIP) [Source:UniProtKB/Swiss-Prot;Acc:Q0P5A3]
A_73_110589	XM_582445	0.428554	ENSBTAT00000017660	FOXP3	forkhead box P3 [Source:RefSeq peptide;Acc:NP_001039398]
A_73_103172	XM_600652	0.428773	ENSBTAT00000002165	SYF2	PREDICTED: Bos taurus SYF2 homolog, RNA splicing factor-like (SYF2), mRNA
A_73_106640	NM_174747	0.428974	ENSBTAT00000005621	EVC	Ellis van Creveld syndrome [Source:RefSeq peptide;Acc:NP_777172]
A_73_107011	XM_597593	0.428981	ENSBTAT00000007148	C3orf59	PREDICTED: Bos taurus hypothetical LOC519376 (LOC519376), mRNA
A_73_115419	CB446735	0.429169			Bos taurus similar to Homo sapiens phosphatidic acid phosphatase type 2 domain containing 2 (PPAPDC2)
A_73_116712	NM_001034243	0.429673	ENSBTAT00000003902	C11orf51	Protein HSPC020 homolog [Source:UniProtKB/Swiss-Prot;Acc:Q3SZ31]
A_73_119412	NM_174744	0.429972	ENSBTAT00000027556	MMP9	Matrix metalloproteinase-9 Precursor (MMP-9)(EC 3.4.24.35)(92 kDa type IV collagenase)(92 kDa gelatinase)(Gelatinase B)(GELB) [Source:UniProtKB/Swiss-Prot;Acc:P52176]
A_73_111039	XM_601396	0.430067			PREDICTED: Bos taurus ankyrin repeat domain 58-like (ANKRD58), mRNA
A_73_104025	CB437945	0.43038	ENSBTAT00000025383	FAM167A	Protein FAM167A [Source:UniProtKB/Swiss-Prot;Acc:Q0V7M8]
A_73_118244	XM_870709	0.43048	ENSBTAT00000002478	FANCA	Fanconi anemia, complementation group A [Source:HGNC Symbol;Acc:3582]
A_73_120873	XM_614880	0.430561	ENSBTAT00000004035	SALL4	sal-like 4 (Drosophila) [Source:HGNC Symbol;Acc:15924]
A_73_112735	XM_592997	0.430595	ENSBTAT00000013108	DTX3L	deltex 3-like (Drosophila) [Source:HGNC Symbol;Acc:30323]
A_73_121460	XM_618195	0.431416			Bos taurus similar to Homo sapiens LSM12 homolog (S. cerevisiae) (LSM12)
A_73_118740	BE667212	0.431551			Unidentified transcripts on BTA16 position 31884776-31883942
A_73_102500	NM_001024574	0.431681	ENSBTAT00000011234	NFIC	nuclear factor I/C [Source:RefSeq peptide;Acc:NP_001019745]
A_73_102394	NM_001015673	0.43173	ENSBTAT00000001633	MPZL2	Myelin protein zero-like protein 2 Precursor (Epithelial V-like antigen 1) [Source:UniProtKB/Swiss-Prot;Acc:Q5EAB0]
A_73_110785	XM_586032	0.431853	ENSBTAT00000020447	REL	v-rel reticuloendotheliosis viral oncogene homolog (avian) [Source:HGNC Symbol;Acc:9954]
A_73_115258	XM_607410	0.431872	ENSBTAT00000006264	RAI1	retinoic acid induced 1 [Source:HGNC Symbol;Acc:9834]
A_73_104724	NM_001034223	0.432497	ENSBTAT00000009604	FHL3	Four and a half LIM domains protein 3 (FHL-3) [Source:UniProtKB/Swiss-Prot;Acc:Q3ZBI6]
A_73_101472	NM_001034565	0.43259	ENSBTAT00000015658	TRMT5	tRNA (guanine-N(1)-)-methyltransferase (EC 2.1.1.31)(M1G-methyltransferase)(tRNA [GM37] methyltransferase)(tRNA methyltransferase 5) [Source:UniProtKB/Swiss-Prot;Acc:Q3MHN8]
A_73_112328	XM_586552	0.432863	ENSBTAT00000020389	DSCC1	defective in sister chromatid cohesion 1 homolog (S. cerevisiae) [Source:HGNC Symbol;Acc:24453]
A_73_117843	XM_881721	0.432896			Bos taurus similar to Homo sapiens suppression of tumorigenicity 13 (colon carcinoma) (Hsp70 interacting protein) (ST13)
A_73_105832	XM_869885	0.433042			Bos taurus similar to Homo sapiens transmembrane protein 20 (TMEM20)
A_73_108584	XM_586837	0.433381			PREDICTED: Bos taurus translocase of inner mitochondrial membrane 17 homolog A (TIMM17A), mRNA
A_73_114815	XM_866086	0.43348	ENSBTAT00000053780	ATP8B3	PREDICTED: Bos taurus similar to spermatozoan aminophospholipid translocase (LOC614546)
A_73_110743	AW477655	0.433628	ENSBTAT00000056129	TMEM145	transmembrane protein 145 [Source:RefSeq peptide;Acc:NP_001103911]
A_73_114018	XM_581796	0.433735	ENSBTAT00000000688	BTBD9	BTB/POZ domain-containing protein 9 [Source:UniProtKB/Swiss-Prot;Acc:A4IFG2]
A_73_106573	XM_616138	0.433748	ENSBTAT00000021878	CACHD1	cache domain containing 1 [Source:HGNC Symbol;Acc:29314]
A_73_104105	NM_001015621	0.433863	ENSBTAT00000007832	EIF2S2	Eukaryotic translation initiation factor 2 subunit 2 (Eukaryotic translation initiation factor 2 subunit beta)(eIF-2-beta) [Source:UniProtKB/Swiss-Prot;Acc:Q5E9D0]
A_73_114302	XM_583560	0.434202	ENSBTAT00000022083	CCDC142	coiled-coil domain containing 142 [Source:HGNC Symbol;Acc:25889]
A_73_116128	XM_866409	0.434268	ENSBTAT00000003320	PGPEP1	pyroglutamyl-peptidase I [Source:RefSeq peptide;Acc:NP_001103453]
A_73_108081	XM_864713	0.434336	ENSBTAT00000033491	SLC37A3	Sugar phosphate exchanger 3 (Solute carrier family 37 member 3) [Source:UniProtKB/Swiss-Prot;Acc:Q17QZ3]
A_73_105500	XM_580915	0.434352	ENSBTAT00000013703	YTHDF1	YTH domain family, member 1 [Source:HGNC Symbol;Acc:15867]
A_73_111633	NM_001014922	0.434436	ENSBTAT00000001770		UPF0567 protein LOC121952 homolog [Source:UniProtKB/Swiss-Prot;Acc:Q58DC7]
A_73_101831	CB454174	0.434455			Unidentified transcripts on BTA4 position 54423050-54423759
A_73_117384	CB461222	0.434469			Bos taurus similar to Homo sapiens transmembrane protein 16F (TMEM16F)
A_73_105890	XM_582728	0.43461	ENSBTAT00000001310	OTOG	otogelin [Source:HGNC Symbol;Acc:8516]
A_73_116606	XM_581261	0.434694	ENSBTAT00000011597	SAAL1	serum amyloid A-like 1 [Source:HGNC Symbol;Acc:25158]
A_73_100393	CB166827	0.434702			Unidentified transcripts on BTA16 position 37783839-37785410
A_73_115506	CB435023	0.434788			Bos taurus lectin, galactoside-binding, soluble, 3 binding protein (LGALS3BP), mRNA
A_73_117995	NM_001014880	0.434946	ENSBTAT00000023198	TSPAN17	Tetraspanin-17 (Tspan-17) [Source:UniProtKB/Swiss-Prot;Acc:Q58DN3]
A_73_101832	BM090260	0.435299	ENSBTAT00000000809	GPR161	G protein-coupled receptor 161 [Source:UniProtKB/Swiss-Prot;Acc:Q2YDN1]
A_73_104265	XM_871174	0.435308			PREDICTED: Bos taurus similar to I-kappa-B-related protein (LOC618856)
A_73_107635	XM_593188	0.435678	ENSBTAT00000004081	RP11-35N6.1	Lipid phosphate phosphatase-related protein type 1 (Plasticity-related gene 3 protein)(PRG-3) [Source:UniProtKB/Swiss-Prot;Acc:Q8TBJ4]
A_73_104315	CB436540	0.43582			Unidentified transcripts on BTA27 position 22199638-22198839
A_73_101128	XM_589573	0.436099			Bos taurus similar to Homo sapiens mitogen-activated protein kinase 15 (MAPK15)
A_73_111116	NM_001034726	0.436227	ENSBTAT00000012779		RWD domain containing 1 [Source:RefSeq peptide;Acc:NP_001029898]
A_73_121427	XM_606704	0.436396			PREDICTED: Bos taurus similar to GTPase, IMAP family member 6 isoform 1 (LOC528288)
A_73_120330	XM_864141	0.436399	ENSBTAT00000019039	HNRNPH3	heterogeneous nuclear ribonucleoprotein H3 (2H9) [Source:HGNC Symbol;Acc:5043]
A_73_107494	XM_592367	0.436621			PREDICTED: Bos taurus livin inhibitor of apoptosis-like (BIRC7), mRNA
A_73_120807	XM_611730	0.436627	ENSBTAT00000052058	KIAA1598	hypothetical protein LOC532603 [Source:RefSeq peptide;Acc:NP_001103550]
A_73_112668	NM_174572	0.436708	ENSBTAT00000000198	PFKFB1	6-phosphofructo-2-kinase/fructose-2,6-biphosphatase 1 (6PF-2-K/Fru-2,6-P2ase 1)(PFK/FBPase 1)(6PF-2-K/Fru-2,6-P2ase liver isozyme) [Includes 6-phosphofructo-2-kinase(EC 2.7.1.105);Fructose-2,6-bisphosphatase(EC 3.1.3.46)] [Source:UniProtKB/Swiss-Prot;Acc:P49872]
A_73_110786	XM_597376	0.436746			PREDICTED: Bos taurus BTE-binding protein 4-like (KLF16), mRNA
A_73_120116	XM_587927	0.437263	ENSBTAT00000046411	ARHGAP18	Rho GTPase activating protein 18 [Source:RefSeq peptide;Acc:NP_001104242]
A_73_114814	CB460857	0.437275			Unidentified transcripts on BTA23 position 24171953-24173621
A_73_107909	XM_870406	0.437317	ENSBTAT00000026848	MOGAT3	monoacylglycerol O-acyltransferase 3 [Source:HGNC Symbol;Acc:23249]
A_73_101608	XM_864059	0.437515	ENSBTAT00000005265	POLK	polymerase (DNA directed) kappa [Source:RefSeq peptide;Acc:NP_001095728]
A_73_114191	XM_610099	0.437572	ENSBTAT00000001703	C3orf15	PREDICTED: Bos taurus hypothetical LOC100300968 (LOC100300968), mRNA
A_73_100103	XM_611956	0.43758	ENSBTAT00000032362	POPDC2	popeye protein 2 [Source:RefSeq peptide;Acc:NP_001092582]
A_73_111697	XM_600347	0.437867	ENSBTAT00000012860	CD70	CD70 molecule [Source:HGNC Symbol;Acc:11937]
A_73_102624	EE899059	0.438007			PREDICTED: Bos taurus hypothetical LOC100295097 (LOC100295097), mRNA
A_73_107384	AV609826	0.438054	ENSBTAT00000053096	EFNA2	ephrin-A2 [Source:RefSeq peptide;Acc:NP_001098470]
A_73_112962	XM_612265	0.438254			Bos taurus similar to Homo sapiens vacuolar protein sorting 13 homolog D (S. cerevisiae) (VPS13D), transcript variant 1
A_73_112442	XM_588262	0.438306	ENSBTAT00000004382	KCNK15	potassium channel, subfamily K, member 15 [Source:HGNC Symbol;Acc:13814]
A_73_108636	XM_866162	0.43866	ENSBTAT00000037734	C12orf53	hypothetical protein LOC614601 [Source:RefSeq peptide;Acc:NP_001077236]
A_73_118379	NM_001034597	0.438695	ENSBTAT00000015726		Bos taurus extracellular matrix protein 2, female organ and adipocyte specific (ECM2), mRNA
A_73_108406	XM_867329	0.438811			Bos taurus similar to Homo sapiens villin-like (VILL)
A_73_100582	EE911373	0.438925			Unidentified transcripts on BTA13 position 61753929-61753260
A_73_115407	NM_001014966	0.439016	ENSBTAT00000016943	KLHDC3	UPF0399 protein C6orf153 homolog [Source:UniProtKB/Swiss-Prot;Acc:A6QNR1]
A_73_108490	BM446382	0.439178			Unidentified transcripts on BTA25 position 1991117-1991835
A_73_105555	XM_867396	0.439262	ENSBTAT00000029028	MGST2	Microsomal glutathione S-transferase 2 (Microsomal GST-2)(EC 2.5.1.18) [Source:UniProtKB/Swiss-Prot;Acc:Q2KJG4]
A_73_120139	XM_605271	0.43942			PREDICTED: Bos taurus solute carrier family 5 (sodium/glucose cotransporter), member 9, transcript variant 2 (SLC5A9), mRNA
A_73_115143	NM_174696	0.439531	ENSBTAT00000012570	ATP2B1	plasma membrane calcium ATPase 1 [Source:RefSeq peptide;Acc:NP_777121]
A_73_118031	XM_869255	0.439663			PREDICTED: Bos taurus MAX gene associated, transcript variant 1 (MGA), mRNA
A_73_103308	XM_612318	0.439839	ENSBTAT00000008184	NPR1	natriuretic peptide receptor A/guanylate cyclase A (atrionatriuretic peptide receptor A) [Source:HGNC Symbol;Acc:7943]
A_73_119269	XM_590962	0.439947	ENSBTAT00000024230	PHC1B	polyhomeotic homolog 1 (Drosophila) [Source:HGNC Symbol;Acc:3182]
A_73_102278	XM_600247	0.440086			Bos taurus similar to Homo sapiens T-box 15 (TBX15)
A_73_115260	NM_001035063	0.4402	ENSBTAT00000016650	IFNGR1	interferon gamma receptor 1 [Source:RefSeq peptide;Acc:NP_001030235]
A_73_115428	XM_601035	0.440587	ENSBTAT00000014267	GPR12	G protein-coupled receptor 12 [Source:HGNC Symbol;Acc:4466]
A_73_100076	BE753766	0.440662	ENSBTAT00000023134	TBK1	TANK-binding kinase 1 [Source:HGNC Symbol;Acc:11584]
A_73_118190	XM_592274	0.440981	ENSBTAT00000020526	SLC27A4	solute carrier family 27 (fatty acid transporter), member 4 [Source:RefSeq peptide;Acc:NP_001069135]
A_73_109966	XM_582426	0.441254	ENSBTAT00000055605	HK3	hexokinase 3 [Source:RefSeq peptide;Acc:NP_001095399]
A_73_112911	NM_001034312	0.441299	ENSBTAT00000024009	CNOT7	CCR4-NOT transcription complex subunit 7 (CCR4-associated factor 1)(CAF-1) [Source:UniProtKB/Swiss-Prot;Acc:Q3ZC01]
A_73_117389	XM_597385	0.441417	ENSBTAT00000014217	BLOC1S2	BLOC1S2 protein Fragment [Source:UniProtKB/TrEMBL;Acc:Q2TBU4]
A_73_118108	XM_588800	0.441631	ENSBTAT00000011499	MKL2	MKL/myocardin-like 2 [Source:HGNC Symbol;Acc:29819]
A_73_105931	XM_584525	0.441829			Bos taurus similar to Homo sapiens anaphase promoting complex subunit 2 (ANAPC2)
A_73_110478	AV616443	0.442022			Unidentified transcripts on BTA18 position 48974183-48974679
A_73_107956	CB453187	0.44214			Bos taurus vacuolar protein sorting 24 homolog (S. cerevisiae) (VPS24), mRNA
A_73_118396	XM_589028	0.442552	ENSBTAT00000008979	LMAN1	lectin, mannose-binding, 1 [Source:RefSeq peptide;Acc:NP_001092413]
A_73_104931	CB432044	0.442695			PREDICTED: Bos taurus hypothetical LOC100295084 (LOC100295084), mRNA
A_73_117903	XM_590965	0.442722	ENSBTAT00000009229	TOM1L1	target of myb1-like 1 [Source:RefSeq peptide;Acc:NP_001069079]
A_73_109515	CB424280	0.44279			Unidentified transcripts on BTA16 position 50797007-50796172
A_73_112873	XM_591631	0.442951	ENSBTAT00000007590	SPDYC	speedy homolog C (Xenopus laevis) [Source:HGNC Symbol;Acc:32681]
A_73_103512	BE663821	0.442972			Unidentified transcripts
A_73_108207	XM_869333	0.442995			PREDICTED: Bos taurus similar to Retrovirus-related Pol polyprotein from transposon gypsy (LOC617137)
A_73_108614	XM_592254	0.443349	ENSBTAT00000008077	TRPM4	transient receptor potential cation channel, subfamily M, member 4 [Source:HGNC Symbol;Acc:17993]
A_73_114582	BE756749	0.443714			PREDICTED: Bos taurus histone cluster 1, H3f-like (LOC523214), mRNA
A_73_102195	XM_870762	0.443728			PREDICTED: Bos taurus similar to leucine rich repeat containing 3 (LOC618432)
A_73_115667	NM_174338	0.443839	ENSBTAT00000022579	FUNDC2	FUN14 domain-containing protein 2 (Hepatitis C virus core-binding protein 6) [Source:UniProtKB/Swiss-Prot;Acc:Q8MJN0]
A_73_106436	XM_612660	0.443927	ENSBTAT00000001967	TRIM33	tripartite motif-containing 33 [Source:HGNC Symbol;Acc:16290]
A_73_102064	XM_583236	0.444052	ENSBTAT00000024500	FAM46B	Protein FAM46B [Source:UniProtKB/Swiss-Prot;Acc:Q29RH2]
A_73_118448	XM_590519	0.444242	ENSBTAT00000019582	TUBGCP5	tubulin, gamma complex associated protein 5 [Source:RefSeq peptide;Acc:NP_001095965]
A_73_118982	CB534356	0.444263			Unidentified transcripts on BTA10 position 10596129-10595242
A_73_109903	XM_599068	0.444332			PREDICTED: Bos taurus similar to Killer cell immunoglobulin-like receptor 2DS4 precursor (MHC class I NK cell receptor) (Natural killer associated transcript 8) (NKAT-8) (P58 natural killer cell receptor clone CL-39) (p58 NK receptor) (CL-17)...
A_73_110418	XM_870833	0.444485			PREDICTED: Bos taurus similar to egf-like module containing, mucin-like, hormone receptor-like sequence 2 isoform a (LOC618500), partial mRNA.
A_73_108761	NM_001038568	0.444522	ENSBTAT00000020710	GPR84	G-protein coupled receptor 84 [Source:UniProtKB/Swiss-Prot;Acc:Q2KI97]
A_73_110388	NM_001038144	0.444551	ENSBTAT00000035753	UBL3	Ubiquitin-like protein 3 Precursor (Membrane-anchored ubiquitin-fold protein)(MUB) [Source:UniProtKB/Swiss-Prot;Acc:Q2TA46]
A_73_120621	XM_608342	0.444716			Bos taurus similar to Homo sapiens chromosome 5 open reading frame 22 (C5orf22)
A_73_117726	XM_871046	0.444724			PREDICTED: Bos taurus similar to H-2 class II histocompatibility antigen, I-E beta chain precursor (LOC618722)
A_73_119255	BI775909	0.444753			Unidentified transcripts on BTAX position 18758513-18759064
A_73_107259	XM_586981	0.444847	ENSBTAT00000039087	OR2S2	olfactory receptor, family 2, subfamily S, member 2 [Source:HGNC Symbol;Acc:8276]
A_73_104850	XM_595945	0.444931			PREDICTED: Bos taurus heparan sulfate 6-O-sulfotransferase 2 (HS6ST2), mRNA
A_73_113977	BM253126	0.445026			Bos taurus similar to Homo sapiens PDLIM1 interacting kinase 1 like (PDIK1L)
A_73_101294	XM_583545	0.44511			Bos taurus similar to Homo sapiens nucleotide binding protein 1 (MinD homolog, E. coli) (NUBP1)
A_73_114790	XM_580745	0.445249	ENSBTAT00000056055	RFT1	Bos taurus similar to Homo sapiens RFT1 homolog (S. cerevisiae) (RFT1)
A_73_113937	XM_865193	0.445312	ENSBTAT00000028405	SLC25A40	Solute carrier family 25 member 40 [Source:UniProtKB/Swiss-Prot;Acc:Q0VCH6]
A_73_104205	AV599258	0.445638			Bos taurus similar to Homo sapiens ataxin 1 (ATXN1)
A_73_104912	XM_591489	0.445698	ENSBTAT00000023402	SERPINA6	PREDICTED: Bos taurus misc_RNA (LOC513746), miscRNA. [Source:RefSeq DNA;Acc:XR_028138]
A_73_115464	BI537482	0.445733			Unidentified transcripts on BTA3 position 17534270-17535002
A_73_102655	XM_868309	0.445846			Bos taurus similar to Homo sapiens target of myb1-like 2 (chicken) (TOM1L2), transcript variant 2
A_73_116326	EE902200	0.44589			Unidentified transcripts
A_73_104026	XM_587691	0.445957	ENSBTAT00000020330	BEST4	bestrophin 4 [Source:HGNC Symbol;Acc:17106]
A_73_120967	XM_869787	0.445979	ENSBTAT00000017326	CCNDBP1	Cyclin-D1-binding protein 1 [Source:UniProtKB/Swiss-Prot;Acc:Q2KIZ9]
A_73_119970	BI849640	0.446124			PREDICTED: Bos taurus DIX domain containing 1 (DIXDC1), mRNA
A_73_115616	NM_001012671	0.446398	ENSBTAT00000028687	STAT3	Signal transducer and activator of transcription 3 [Source:UniProtKB/Swiss-Prot;Acc:P61635]
A_73_104806	XM_864988	0.446569			Bos taurus similar to Homo sapiens phosphatidylinositol-4-phosphate 5-kinase, type I, beta (PIP5K1B), transcript variant 2
A_73_120685	XM_615377	0.446626	ENSBTAT00000013466	UAP1	UDP-N-acteylglucosamine pyrophosphorylase 1 [Source:RefSeq peptide;Acc:NP_001039869]
A_73_108460	XM_618658	0.446829			Bos taurus similar to Homo sapiens lamin B1 (LMNB1)
A_73_102514	XM_612191	0.44706			Bos taurus similar to Homo sapiens protein-L-isoaspartate (D-aspartate) O-methyltransferase (PCMT1)
A_73_117871	EE936384	0.44709			Unidentified transcripts on BTA3 position 67248276-67248988
A_73_117703	NM_174387	0.4471	ENSBTAT00000026334	MANBA	Beta-mannosidase Precursor (EC 3.2.1.25)(Lysosomal beta A mannosidase)(Mannanase)(Mannase) [Source:UniProtKB/Swiss-Prot;Acc:Q29444]
A_73_112963	BE668987	0.44745			Bos taurus similar to Homo sapiens zinc finger protein 651 (ZNF651)
A_73_115010	XM_608288	0.447723	ENSBTAT00000048688	IGDCC3	immunoglobulin superfamily, DCC subclass, member 3 [Source:HGNC Symbol;Acc:9700]
A_73_109575	XM_868689	0.447918			Bos taurus similar to Homo sapiens insulinoma-associated 1 (INSM1)
A_73_117187	XM_616364	0.448214	ENSBTAT00000022872	HECTD1	Bos taurus similar to Homo sapiens HECT domain containing 1 (HECTD1)
A_73_104288	XM_582448	0.448693	ENSBTAT00000022914		EP300 interacting inhibitor of differentiation 1 [Source:RefSeq peptide;Acc:NP_001091847]
A_73_110468	CB450333	0.448716			Bos taurus armadillo repeat containing 8 (ARMC8), mRNA
A_73_116921	CB466635	0.448814			Bos taurus dihydropyrimidinase (DPYS), mRNA
A_73_117465	NM_001034402	0.448841	ENSBTAT00000019218	PRRG2	proline rich Gla (G-carboxyglutamic acid) 2 [Source:RefSeq peptide;Acc:NP_001029574]
A_73_115168	NM_001038059	0.449225	ENSBTAT00000027498	FBXO7	F-box only protein 7 [Source:UniProtKB/Swiss-Prot;Acc:Q2T9S7]
A_73_107594	XM_874654	0.449321	ENSBTAT00000022303	CDK16	PCTAIRE protein kinase 1 [Source:RefSeq peptide;Acc:NP_001094696]
A_73_115780	XM_605840	0.449362	ENSBTAT00000025161	MAN2A2	mannosidase, alpha, class 2A, member 2 [Source:HGNC Symbol;Acc:6825]
A_73_118546	CB464229	0.449489			PREDICTED: Bos taurus hCG2036579-like (LOC100140276), miscRNA
A_73_102542	CB426453	0.449606			Bos taurus WAS protein homolog associated with actin, golgi membranes and microtubules (WHAMM), mRNA
A_73_111521	XM_614292	0.449614	ENSBTAT00000025207	CPXM2	carboxypeptidase X (M14 family), member 2 [Source:HGNC Symbol;Acc:26977]
A_73_115414	XM_596843	0.449689	ENSBTAT00000000958	TMPRSS9	transmembrane protease, serine 9 [Source:HGNC Symbol;Acc:30079]
A_73_115630	XM_589082	0.449772			PREDICTED: Bos taurus similar to Potassium voltage-gated channel subfamily D member 3 (Voltage-gated potassium channel subunit Kv4.3) (LOC539739)
A_73_111367	NM_001034739	0.449949	ENSBTAT00000043709	CNIH	Protein cornichon homolog [Source:UniProtKB/Swiss-Prot;Acc:Q5BIN6]
A_73_103034	XM_585724	0.450387	ENSBTAT00000015995		Aldehyde dehydrogenase 3B1 Fragment [Source:UniProtKB/TrEMBL;Acc:Q0V8E9]
A_73_110081	XM_589702	0.450434	ENSBTAT00000007991	MAST1	PREDICTED: Bos taurus misc_RNA (LOC539825), miscRNA. [Source:RefSeq DNA;Acc:XR_028116]
A_73_119246	XM_602449	0.450447	ENSBTAT00000016244		PREDICTED: Bos taurus Lysosomal protein transmembrane 4 beta-like (LOC524129), mRNA
A_73_114683	CB441594	0.450638			Unidentified transcripts on BTA1 position 38429168-38428469
A_73_112772	CB427258	0.450825			Unidentified transcripts
A_73_104559	NM_174212	0.450893	ENSBTAT00000000121	UGP2	UTP--glucose-1-phosphate uridylyltransferase (EC 2.7.7.9)(UDP-glucose pyrophosphorylase)(UDPGP)(UGPase) [Source:UniProtKB/Swiss-Prot;Acc:Q07130]
A_73_120003	NM_001015605	0.451096	ENSBTAT00000013587	AGXT2L1	Alanine--glyoxylate aminotransferase 2-like 1 (EC 2.6.1.-) [Source:UniProtKB/Swiss-Prot;Acc:Q5E9S4]
A_73_108728	EE892406	0.451397			Unidentified transcripts on BTA14 position 8504542-8503545
A_73_108705	XM_865322	0.451475	ENSBTAT00000014803	RNF13	RING finger protein 13 [Source:UniProtKB/Swiss-Prot;Acc:Q0VD51]
A_73_118805	NM_001035474	0.451685	ENSBTAT00000008884	C11orf58	Small acidic protein [Source:UniProtKB/Swiss-Prot;Acc:Q3MHL8]
A_73_109410	XM_879809	0.451852			PREDICTED: Bos taurus similar to RAB GTPase activating protein 1, transcript variant 4 (LOC540101)
A_73_120266	XM_586146	0.452148	ENSBTAT00000010674	CD99	CD99 molecule [Source:HGNC Symbol;Acc:7082]
A_73_102961	XM_869595	0.452441	ENSBTAT00000022907	GABBR1	gamma-aminobutyric acid (GABA) B receptor 1 [Source:RefSeq peptide;Acc:NP_001092433]
A_73_114042	NM_174787	0.452583	ENSBTAT00000056385	PPP3CA	Serine/threonine-protein phosphatase 2B catalytic subunit alpha isoform (EC 3.1.3.16)(Calmodulin-dependent calcineurin A subunit alpha isoform)(CAM-PRP catalytic subunit) [Source:UniProtKB/Swiss-Prot;Acc:P48452]
A_73_102084	BI538722	0.452586			Bos taurus similar to Homo sapiens sulfatase 1 (SULF1)
A_73_115974	NM_001037464	0.452737	ENSBTAT00000028899	EEF1A2	Elongation factor 1-alpha 2 (EF-1-alpha-2)(Eukaryotic elongation factor 1 A-2)(eEF1A-2) [Source:UniProtKB/Swiss-Prot;Acc:Q32PH8]
A_73_121058	AV590657	0.452936	ENSBTAT00000049002	ARPP21	cAMP-regulated phosphoprotein 21 (ARPP-21)(Regulator of calmodulin signaling) [Source:UniProtKB/Swiss-Prot;Acc:Q7M2N1]
A_73_115571	XM_881931	0.452975			Bos taurus similar to Homo sapiens Nedd4 family interacting protein 1 (NDFIP1)
A_73_103679	CB167195	0.45333			PREDICTED: Bos taurus family with sequence similarity 40, member B-like (LOC529423), miscRNA
A_73_114033	XM_592206	0.453454	ENSBTAT00000019267	ATP6V1G2	ATPase, H+ transporting, lysosomal, V1 subunit G2 [Source:RefSeq peptide;Acc:NP_001069132]
A_73_111954	XM_605802	0.453468			PREDICTED: Bos taurus similar to topoisomerase (DNA) III alpha (LOC527411)
A_73_120654	XM_611709	0.453582			Bos taurus similar to Homo sapiens COP9 constitutive photomorphogenic homolog subunit 8 (Arabidopsis) (COPS8), transcript variant 1
A_73_116592	XM_589840	0.453687	ENSBTAT00000005750	TACSTD2	tumor-associated calcium signal transducer 2 [Source:HGNC Symbol;Acc:11530]
A_73_100618	XM_592596	0.453865	ENSBTAT00000037205	OR2AE1	olfactory receptor, family 2, subfamily AE, member 1 [Source:HGNC Symbol;Acc:15087]
A_73_120598	XM_875529	0.453935	ENSBTAT00000016319	REPS1	REPS1 protein Fragment [Source:UniProtKB/TrEMBL;Acc:A3KMX4]
A_73_106116	XM_613578	0.454009	ENSBTAT00000029284	SUB1	activated RNA polymerase II transcription cofactor 4 [Source:RefSeq peptide;Acc:NP_001098877]
A_73_113462	XM_870899	0.454107			Bos taurus similar to Homo sapiens Rap guanine nucleotide exchange factor (GEF)-like 1 (RAPGEFL1)
A_73_116783	XM_864427	0.454109	ENSBTAT00000020574	ANKRD13C	ANKRD13C protein [Source:UniProtKB/TrEMBL;Acc:A5PK24]
A_73_121014	XM_613494	0.454166	ENSBTAT00000057409	TSNAX	hypothetical protein LOC533927 [Source:RefSeq peptide;Acc:NP_001069474]
A_73_107409	NM_001034748	0.454279	ENSBTAT00000054892	TECR	Trans-2,3-enoyl-CoA reductase (TER)(EC 1.3.1.-)(Synaptic glycoprotein SC2) [Source:UniProtKB/Swiss-Prot;Acc:Q3ZCD7]
A_73_121103	XM_582073	0.454332	ENSBTAT00000007344	MCOLN1	mucolipin 1 [Source:RefSeq peptide;Acc:NP_001068690]
A_73_117303	XM_878034	0.454442	ENSBTAT00000023950	TNRC6A	trinucleotide repeat containing 6A [Source:HGNC Symbol;Acc:11969]
A_73_116559	CB454357	0.454515			Bos taurus spastin (SPAST), mRNA
A_73_114734	BF040161	0.455094			PREDICTED: Bos taurus zinc finger protein 106 homolog (mouse) (ZFP106), mRNA
A_73_101116	BM254208	0.455216			Bos taurus similar to Homo sapiens Yes-associated protein 1, 65kDa (YAP1)
A_73_121141	NM_174573	0.455248	ENSBTAT00000003414	PGLYRP1	Peptidoglycan recognition protein 1 Precursor (Peptidoglycan recognition protein short)(PGRP-S)(Oligosaccharide-binding protein)(OBP) [Source:UniProtKB/Swiss-Prot;Acc:Q8SPP7]
A_73_112506	CB421375	0.455332			Unidentified transcripts on BTA20 position 5294164-5295845
A_73_105826	XM_597525	0.455466			PREDICTED: Bos taurus similar to zinc finger protein 85, related sequence 1 (LOC519309)
A_73_112682	XM_584731	0.455602			Bos taurus similar to Homo sapiens calcineurin binding protein 1 (CABIN1)
A_73_102657	XM_596290	0.455606	ENSBTAT00000053220	U82695.9	PREDICTED: Bos taurus similar to Extracellular matrix protein 2 precursor (Matrix glycoprotein SC1/ECM2) (LOC518106)
A_73_109216	NM_174218	0.455924	ENSBTAT00000006139	WARS	Tryptophanyl-tRNA synthetase, cytoplasmic (EC 6.1.1.2)(Tryptophan--tRNA ligase)(TrpRS) [Contains T1-TrpRS;T2-TrpRS] [Source:UniProtKB/Swiss-Prot;Acc:P17248]
A_73_113148	BE667766	0.456331			Unidentified transcripts on BTA18 position 44047233-44046557
A_73_108149	BE807987	0.456494			Bos taurus REX2, RNA exonuclease 2 homolog (S. cerevisiae) (REXO2), mRNA
A_73_100812	NM_001034343	0.45671	ENSBTAT00000021471	MRPS7	28S ribosomal protein S7, mitochondrial Precursor (S7mt)(MRP-S7) [Source:UniProtKB/Swiss-Prot;Acc:Q3T040]
A_73_105222	AW478523	0.456871			Unidentified transcripts on BTA23 position 9774493-9775097
A_73_120200	XM_587204	0.45693	ENSBTAT00000038118		PREDICTED: Bos taurus similar to polyhomeotic 2-like isoform a (LOC510104)
A_73_105998	NM_174782	0.45694	ENSBTAT00000012701	SLC12A2	solute carrier family 12 (sodium/potassium/chloride transporters), member 2 [Source:RefSeq peptide;Acc:NP_777207]
A_73_104085	NM_001034217	0.45712	ENSBTAT00000013634	TTC1	Tetratricopeptide repeat protein 1 (TPR repeat protein 1) [Source:UniProtKB/Swiss-Prot;Acc:Q3ZBR5]
A_73_114742	XM_881162	0.457283	ENSBTAT00000023734	ITM2C	Integral membrane protein 2C [Contains CT-BRI3] [Source:UniProtKB/Swiss-Prot;Acc:A2VDN0]
A_73_121284	BI683402	0.457508			Unidentified transcripts
A_73_119649	XM_594648	0.457862	ENSBTAT00000028444	POU2F3	POU class 2 homeobox 3 [Source:HGNC Symbol;Acc:19864]
A_73_104926	XM_589778	0.457894	ENSBTAT00000015763	MALL	mal, T-cell differentiation protein-like [Source:RefSeq peptide;Acc:NP_001039580]
A_73_112332	XM_588025	0.457962	ENSBTAT00000005532	SRR	Serine racemase (EC 5.1.1.18) [Source:UniProtKB/Swiss-Prot;Acc:A0JNI4]
A_73_106091	XM_606758	0.458008	ENSBTAT00000047968	ZFPM1	zinc finger protein, multitype 1 [Source:HGNC Symbol;Acc:19762]
A_73_100253	XM_870588	0.458099	ENSBTAT00000023962	DPEP3	dipeptidase 3 [Source:HGNC Symbol;Acc:23029]
A_73_107051	XM_605122	0.45812			Bos taurus similar to Homo sapiens CUB domain containing protein 2 (CDCP2)
A_73_100940	XM_877421	0.45821	ENSBTAT00000026274	DAZAP1	DAZ associated protein 1 [Source:HGNC Symbol;Acc:2683]
A_73_104899	XM_866485	0.458604	ENSBTAT00000031231	FAM174B	family with sequence similarity 174, member B [Source:HGNC Symbol;Acc:34339]
A_73_106697	XM_868552	0.458651			PREDICTED: Bos taurus similar to Glycine receptor alpha-2* chain precursor (Neonatal isoform) (Glycine receptor strychnine binding subunit) (LOC616521)
A_73_106464	XM_587656	0.458908			Bos taurus similar to Homo sapiens tectonic (FLJ21127)
A_73_112273	XM_866142	0.459			PREDICTED: Bos taurus similar to DnaJ (Hsp40) homolog, subfamily B, member 9 (LOC614588)
A_73_114799	XM_606510	0.459254	ENSBTAT00000012905	RAB32	RAB32, member RAS oncogene family [Source:HGNC Symbol;Acc:9772]
A_73_107749	NM_001038188	0.459446	ENSBTAT00000025792	C4orf14	Uncharacterized protein C4orf14 homolog [Source:UniProtKB/Swiss-Prot;Acc:Q32LB9]
A_73_121040	CB225463	0.459841			Bos taurus similar to PREDICTED: Homo sapiens hypothetical protein LOC116068 (LOC116068)
A_73_116602	XM_871718	0.460177	ENSBTAT00000014730	ERGIC2	PTX1 protein [Source:RefSeq peptide;Acc:NP_001069031]
A_73_113261	NM_001038558	0.460284	ENSBTAT00000036932	CADM1	immunoglobulin superfamily, member 4D [Source:RefSeq peptide;Acc:NP_001033647]
A_73_103410	BM483458	0.460506	ENSBTAT00000000246	HDHD1A	haloacid dehalogenase-like hydrolase domain containing 1A [Source:RefSeq peptide;Acc:NP_001040060]
A_73_111129	AV664556	0.460856	ENSBTAT00000056477	ZNF177	hypothetical protein LOC100124511 [Source:RefSeq peptide;Acc:NP_001096020]
A_73_110910	XM_581363	0.460986			Bos taurus similar to Homo sapiens chromodomain helicase DNA binding protein 1 (CHD1)
A_73_105980	CB167598	0.461221			Unidentified transcripts on BTA14 position 40077046-40074501
A_73_114947	XM_604275	0.461232	ENSBTAT00000028446	BTBD1	BTB (POZ) domain containing 1 [Source:RefSeq peptide;Acc:NP_001091529]
A_73_106178	XM_593739	0.461232	ENSBTAT00000015283	ZNF184	Zinc finger protein 184 [Source:UniProtKB/Swiss-Prot;Acc:A6QLU5]
A_73_114633	BM446153	0.461343	ENSBTAT00000031526	SLC9A6	solute carrier family 9 (sodium/hydrogen exchanger), member 6 [Source:RefSeq peptide;Acc:NP_001094616]
A_73_104369	XM_874662	0.462039			Bos taurus similar to Homo sapiens protein phosphatase 1, regulatory (inhibitor) subunit 12A (PPP1R12A)
A_73_114635	NM_001038533	0.462444	ENSBTAT00000001191	F2RL2	Proteinase-activated receptor 3 Precursor (PAR-3)(Thrombin receptor-like 2)(Coagulation factor II receptor-like 2) [Source:UniProtKB/Swiss-Prot;Acc:Q58D85]
A_73_109429	AW312074	0.462458			Bos taurus similar to Homo sapiens zinc finger protein 436 (ZNF436)
A_73_116531	BM433721	0.462671			Bos taurus similar to Homo sapiens CGG triplet repeat binding protein 1 (CGGBP1), transcript variant 2
A_73_112056	XM_605119	0.462675	ENSBTAT00000039255		PREDICTED: Bos taurus similar to Otoferlin (Fer-1-like protein 2) (LOC526745)
A_73_120231	BE721907	0.462917			Bos taurus similar to Homo sapiens hypothetical protein FLJ36031 (FLJ36031)
A_73_101586	XM_584163	0.463215	ENSBTAT00000021838	CTNNB1	Catenin beta-1 (Beta-catenin) [Source:UniProtKB/Swiss-Prot;Acc:Q0VCX4]
A_73_118321	XM_871022	0.463249	ENSBTAT00000000779	CACNG4	calcium channel, voltage-dependent, gamma subunit 4 [Source:HGNC Symbol;Acc:1408]
A_73_116308	NM_174227	0.46331	ENSBTAT00000024108	ACVR2A	Activin receptor type-2A Precursor (EC 2.7.11.30)(Activin receptor type IIA)(ACTR-IIA) [Source:UniProtKB/Swiss-Prot;Acc:Q28043]
A_73_112210	AW479570	0.463333	ENSBTAT00000015061	TRIM68	tripartite motif-containing 68 [Source:HGNC Symbol;Acc:21161]
A_73_120237	XM_594707	0.46336			PREDICTED: Bos taurus similar to Kelch-like protein 1 (LOC516552)
A_73_107245	XM_587139	0.46339	ENSBTAT00000039259	TGIF1	TGIF1 protein [Source:UniProtKB/TrEMBL;Acc:Q3MIB9]
A_73_113800	XM_598173	0.463393			Bos taurus similar to Homo sapiens family with sequence similarity 76, member B (FAM76B)
A_73_109370	XM_612839	0.463489	ENSBTAT00000043281	BTBD2	PREDICTED: Bos taurus misc_RNA (LOC533435), miscRNA. [Source:RefSeq DNA;Acc:XR_027442]
A_73_107735	XM_616874	0.463576	ENSBTAT00000061248	IFT122	WD repeat domain 10 Fragment [Source:UniProtKB/TrEMBL;Acc:A5D9G5]
A_73_106455	XM_582026	0.464027	ENSBTAT00000044833		Bos taurus similar to Homo sapiens ryanodine receptor 1 (skeletal) (RYR1)
A_73_114297	XM_877284	0.464049	ENSBTAT00000015010	EYA1	eyes absent homolog 1 (Drosophila) [Source:HGNC Symbol;Acc:3519]
A_73_104513	NM_173995	0.464115	ENSBTAT00000039853	ATRN	attractin [Source:RefSeq peptide;Acc:NP_776420]
A_73_117223	XM_583835	0.464169	ENSBTAT00000061130	MEX3D	mex-3 homolog D (C. elegans) [Source:HGNC Symbol;Acc:16734]
A_73_105189	XM_590469	0.464206	ENSBTAT00000022254	RASAL1	RAS protein activator like 1 (GAP1 like) [Source:HGNC Symbol;Acc:9873]
A_73_108363	XM_586662	0.464416	ENSBTAT00000028184	OR2AG1	PREDICTED: Bos taurus hypothetical LOC509651 (LOC509651), mRNA
A_73_109056	XM_589873	0.4645	ENSBTAT00000029730	AL603926.3	Zinc finger protein 84 (Zinc finger protein HPF2) [Source:UniProtKB/Swiss-Prot;Acc:P51523]
A_73_118552	NM_001014903	0.464603	ENSBTAT00000011287	KTELC1	KTEL motif-containing protein 1 Precursor (CAP10-like 46 kDa protein) [Source:UniProtKB/Swiss-Prot;Acc:Q5E9Q1]
A_73_108638	XM_869395	0.464661			PREDICTED: Bos taurus similar to NADH dehydrogenase (ubiquinone) 1, subcomplex unknown, 2, 14.5kDa (LOC617191)
A_73_101596	XM_612476	0.464757	ENSBTAT00000020322	KIF2C	kinesin family member 2C [Source:RefSeq peptide;Acc:NP_001094617]
A_73_118817	XM_588320	0.464869	ENSBTAT00000021009	CFP	complement factor properdin [Source:RefSeq peptide;Acc:NP_001069646]
A_73_113072	AW428578	0.46489			PREDICTED: Bos taurus UDP-glucose glycoprotein glucosyltransferase 1 (UGGT1), mRNA
A_73_111421	EE904832	0.464891			Unidentified transcripts on BTA22 position 44186027-44185477
A_73_104333	BM986196	0.465044			Bos taurus N(alpha)-acetyltransferase 50, NatE catalytic subunit (NAA50), mRNA
A_73_100099	XM_870080	0.465512			Bos taurus similar to Homo sapiens hypothetical protein ET (ET)
A_73_101720	XM_586206	0.465769	ENSBTAT00000046873	FAHD1	Fumarylacetoacetate hydrolase domain-containing protein 1 (EC 3.-.-.-) [Source:UniProtKB/Swiss-Prot;Acc:Q2HJ98]
A_73_120015	XM_591937	0.465884	ENSBTAT00000048395	BCO2	hypothetical protein LOC514135 [Source:RefSeq peptide;Acc:NP_001095457]
A_73_120513	XM_586471	0.465903			Bos taurus similar to Homo sapiens cofilin 2 (muscle) (CFL2), transcript variant 1
A_73_106686	NM_001024473	0.465952	ENSBTAT00000028623	GIN1	Gypsy retrotransposon integrase-like protein 1 (GIN-1) [Source:UniProtKB/Swiss-Prot;Acc:A4FUB7]
A_73_101865	XM_610278	0.466077			PREDICTED: Bos taurus functional Smad suppressor element on chromosome 18-like (LOC531776), mRNA
A_73_115635	NM_001038220	0.46624	ENSBTAT00000016014	CORO2A	Coronin-2A [Source:UniProtKB/Swiss-Prot;Acc:Q32LP9]
A_73_116803	BE750489	0.466333			Bos taurus similar to Homo sapiens hyaluronan synthase 3 (HAS3), transcript variant 1
A_73_116265	NM_001035085	0.466786	ENSBTAT00000013123	DARS	Aspartyl-tRNA synthetase, cytoplasmic (EC 6.1.1.12)(Aspartate--tRNA ligase)(AspRS) [Source:UniProtKB/Swiss-Prot;Acc:Q3SYZ4]
A_73_109611	XM_614905	0.466891	ENSBTAT00000001662	AGTPBP1	ATP/GTP binding protein 1 [Source:HGNC Symbol;Acc:17258]
A_73_107653	NM_001038028	0.467146	ENSBTAT00000044590	AURKA	Serine/threonine-protein kinase 6 (EC 2.7.11.1)(Aurora kinase A)(Serine/threonine-protein kinase aurora-A) [Source:UniProtKB/Swiss-Prot;Acc:Q2TA06]
A_73_116824	NM_001035495	0.467335	ENSBTAT00000027608	CXorf36	UPF0672 protein CXorf36 homolog Precursor [Source:UniProtKB/Swiss-Prot;Acc:Q58CX7]
A_73_118795	A_73_118795	0.467639			Putative orthologue of human miRNA hsa-miR-485-3p on chr 14, (+) strand. Mature length 22 nt, stem-loop length 73 nt. Source: NW_930042.1:567954-568026
A_73_120583	XM_580439	0.467903	ENSBTAT00000022386	TAPBP	tapasin [Source:RefSeq peptide;Acc:NP_001039350]
A_73_109638	XM_593171	0.468497	ENSBTAT00000026038	MRPL39	mitochondrial ribosomal protein L39 [Source:RefSeq peptide;Acc:NP_001074199]
A_73_103319	XM_584503	0.468578			Bos taurus similar to Homo sapiens eukaryotic translation initiation factor 3, subunit 1 alpha, 35kDa (EIF3S1)
A_73_109488	XM_869304	0.469032	ENSBTAT00000026562	SLC35D2	solute carrier family 35, member D2 [Source:HGNC Symbol;Acc:20799]
A_73_100527	XM_865625	0.469105	ENSBTAT00000055232		heat shock 70kD protein binding protein [Source:RefSeq peptide;Acc:NP_001095396]
A_73_100751	NM_174311	0.469241	ENSBTAT00000008760	EPB41	Protein 4.1 (P4.1)(Band 4.1)(4.1R) [Source:UniProtKB/Swiss-Prot;Acc:Q9N179]
A_73_109537	CB435776	0.46928			Unidentified transcripts on BTA10 position 38871559-38870735
A_73_114313	BF440169	0.469366			Unidentified transcripts on BTA4 position 28004537-28005251
A_73_102660	XM_588314	0.469477	ENSBTAT00000010568	PPP6C	Serine/threonine-protein phosphatase (EC 3.1.3.16) [Source:UniProtKB/TrEMBL;Acc:Q2KIC7]
A_73_107435	NM_174493	0.469493	ENSBTAT00000011308		Bos taurus zinc finger protein 36, C3H type, homolog (mouse) (ZFP36), mRNA. [Source:RefSeq DNA;Acc:NM_174493]
A_73_102499	XM_612160	0.469808	ENSBTAT00000000686	TOPBP1	topoisomerase (DNA) II binding protein 1 [Source:HGNC Symbol;Acc:17008]
A_73_113757	BI538410	0.470127	ENSBTAT00000027082	SNX11	Sorting nexin-11 [Source:UniProtKB/Swiss-Prot;Acc:Q08DD7]
A_73_121128	XM_864685	0.470206	ENSBTAT00000055060	TMEM167A	transmembrane protein 167A [Source:HGNC Symbol;Acc:28330]
A_73_113243	XM_592283	0.470541	ENSBTAT00000038458		Keratin, type II cuticular Hb1 (Type II hair keratin Hb1)(Keratin-81)(K81)(Type-II keratin Kb21) [Source:UniProtKB/Swiss-Prot;Acc:Q148H4]
A_73_105554	NM_001034321	0.471055	ENSBTAT00000017066	SDF2	Stromal cell-derived factor 2 Precursor (SDF-2) [Source:UniProtKB/Swiss-Prot;Acc:Q3SZ45]
A_73_104729	BF040463	0.471079	ENSBTAT00000020741	LNX2	ligand of numb-protein X 2 [Source:RefSeq peptide;Acc:NP_001069352]
A_73_111231	BE752006	0.471184			Unidentified transcripts
A_73_102240	XM_868253	0.471375	ENSBTAT00000056010		PREDICTED: Bos taurus olfactory receptor 711-like (LOC616273), mRNA
A_73_104826	XM_875122	0.471424	ENSBTAT00000029226	STRBP	Spermatid perinuclear RNA-binding protein [Source:UniProtKB/Swiss-Prot;Acc:Q08E27]
A_73_106058	NM_001037819	0.471436	ENSBTAT00000015401	KRR1	KRR1 small subunit processome component homolog [Source:UniProtKB/Swiss-Prot;Acc:Q3B7L9]
A_73_100474	XM_611754	0.471484			Bos taurus similar to Homo sapiens SET domain containing (lysine methyltransferase) 8 (SETD8)
A_73_104129	XM_611947	0.471532	ENSBTAT00000018099	TMEM38A	Trimeric intracellular cation channel type A (TRIC-A)(TRICA)(Transmembrane protein 38A) [Source:UniProtKB/Swiss-Prot;Acc:A4FV75]
A_73_113878	CB417709	0.471689			Bos taurus similar to Homo sapiens protein kinase D3 (PRKD3)
A_73_119064	NW_930316	0.471743			Putative orthologue of human miRNA hsa-mir-133a-1 on chr 18, (-) strand. Mature length 22 nt, stem-loop length 88 nt. Source: NW_930316.1:56079-56165
A_73_100936	XM_581695	0.471755	ENSBTAT00000055795	C7orf64	UPF0712 protein C7orf64 homolog [Source:UniProtKB/Swiss-Prot;Acc:A6QPE1]
A_73_108099	XM_881839	0.471856			Bos taurus similar to Homo sapiens ubiquitin-conjugating enzyme E2Q (putative) 1 (UBE2Q1)
A_73_107072	NM_182988	0.472085	ENSBTAT00000049944	BANF1	Barrier-to-autointegration factor [Source:UniProtKB/Swiss-Prot;Acc:P61283]
A_73_108186	XM_589815	0.472272			Bos taurus similar to Homo sapiens zinc finger protein 383 (ZNF383)
A_73_106660	NM_001015653	0.472345	ENSBTAT00000002024	MGAT1	mannosyl (alpha-1,3-)-glycoprotein beta-1,2-N-acetylglucosaminyltransferase [Source:RefSeq peptide;Acc:NP_001015653]
A_73_107637	XM_597224	0.472511	ENSBTAT00000000840	CDT1	DNA replication factor Fragment [Source:UniProtKB/TrEMBL;Acc:Q0V8P4]
A_73_119507	XM_584843	0.472829			PREDICTED: Bos taurus kelch repeat and BTB (POZ) domain containing 11-like (KLHDC7B), mRNA
A_73_116963	NM_174832	0.472909	ENSBTAT00000044788	CAMP	Bos taurus cathelicidin 6 (CATHL6), mRNA
A_73_120164	XM_599273	0.473071			PREDICTED: Bos taurus similar to Zinc finger protein 407 (LOC521016)
A_73_105645	XM_590481	0.473108	ENSBTAT00000043454	NFYB	Nuclear transcription factor Y subunit beta (Nuclear transcription factor Y subunit B)(NF-YB)(CAAT box DNA-binding protein subunit B) [Source:UniProtKB/Swiss-Prot;Acc:Q32KW0]
A_73_114510	XM_616173	0.473444	ENSBTAT00000001264	RBM41	RNA binding motif protein 41 [Source:HGNC Symbol;Acc:25617]
A_73_113478	NM_001015593	0.473579	ENSBTAT00000011424	EIF2B2	Translation initiation factor eIF-2B subunit beta (eIF-2B GDP-GTP exchange factor subunit beta) [Source:UniProtKB/Swiss-Prot;Acc:Q5E9B4]
A_73_110668	XM_580522	0.47407	ENSBTAT00000014487	RPS6KA5	ribosomal protein S6 kinase, 90kDa, polypeptide 5 [Source:HGNC Symbol;Acc:10434]
A_73_120280	XM_617059	0.474159			Bos taurus similar to Homo sapiens SNF related kinase (SNRK)
A_73_116197	XM_592105	0.474242	ENSBTAT00000028789	TMEM138	transmembrane protein 138 [Source:RefSeq peptide;Acc:NP_001092437]
A_73_117906	XM_605550	0.474316	ENSBTAT00000023226	KBTBD13	kelch repeat and BTB (POZ) domain containing 13 [Source:HGNC Symbol;Acc:37227]
A_73_118175	NM_001014960	0.474429	ENSBTAT00000000186	ANAPC16	Anaphase-promoting complex subunit 16 (APC16)(Cyclosome subunit 16) [Source:UniProtKB/Swiss-Prot;Acc:Q58DR0]
A_73_120872	XM_867579	0.474619	ENSBTAT00000007126	PPIL3	PREDICTED: Bos taurus misc_RNA (LOC782401), miscRNA. [Source:RefSeq DNA;Acc:XR_027519]
A_73_108219	NM_174598	0.474652	ENSBTAT00000055144	SCNN1A	Amiloride-sensitive sodium channel subunit alpha (Epithelial Na(+) channel subunit alpha)(Alpha-ENaC)(SCNEA)(Alpha-NaCH)(Nonvoltage-gated sodium channel 1 subunit alpha) [Source:UniProtKB/Swiss-Prot;Acc:P55270]
A_73_119532	EE906162	0.474737			Unidentified transcripts on BTA14 position 49242905-49242057
A_73_101167	XM_580860	0.474751	ENSBTAT00000046421	TFRC	transferrin receptor (p90, CD71) [Source:HGNC Symbol;Acc:11763]
A_73_117006	XM_870545	0.475123	ENSBTAT00000005167		PREDICTED: Bos taurus Zinc finger protein 316-like (LOC618217), mRNA
A_73_100983	AW315177	0.475148			PREDICTED: Bos taurus WD repeat domain 5 (WDR5B), mRNA
A_73_101851	NM_174153	0.475192	ENSBTAT00000022180	PPID	Peptidyl-prolyl cis-trans isomerase D (PPIase D)(EC 5.2.1.8)(Rotamase D)(40 kDa peptidyl-prolyl cis-trans isomerase)(Cyclophilin-40)(CYP-40)(Cyclophilin-related protein)(Estrogen receptor-binding cyclophilin) [Source:UniProtKB/Swiss-Prot;Acc:P26882]
A_73_109382	BM089844	0.475358	ENSBTAT00000028636	TSPAN18	Tetraspanin-18 (Tspan-18) [Source:UniProtKB/Swiss-Prot;Acc:Q58CY8]
A_73_106858	CB448097	0.475389			Bos taurus similar to Homo sapiens ring finger protein 141 (RNF141)
A_73_117178	XM_592429	0.475989			PREDICTED: Bos taurus similar to tubulin tyrosine ligase (LOC514559)
A_73_113909	NM_001034636	0.476315	ENSBTAT00000010815	PAIP2	Polyadenylate-binding protein-interacting protein 2 (Poly(A)-binding protein-interacting protein 2)(PABP-interacting protein 2)(PAIP-2) [Source:UniProtKB/Swiss-Prot;Acc:Q3ZC67]
A_73_119150	BI538891	0.476442			PREDICTED: Bos taurus radial spoke head protein 3 homolog (LOC782426), partial mRNA
A_73_104378	XM_880567	0.476659	ENSBTAT00000024486	ARHGAP9	Rho GTPase activating protein 9 [Source:HGNC Symbol;Acc:14130]
A_73_108442	XM_588926	0.476681			Bos taurus similar to Homo sapiens family with sequence similarity 122A (FAM122A)
A_73_106558	XM_581782	0.476718	ENSBTAT00000036498	TMEM40	transmembrane protein 40 [Source:HGNC Symbol;Acc:25620]
A_73_102025	AW463640	0.476793			Bos taurus synovial sarcoma translocation gene on chromosome 18-like 1 (SS18L1), mRNA
A_73_113688	XM_585705	0.476837	ENSBTAT00000011562	SMC2	structural maintenance of chromosomes 2 [Source:HGNC Symbol;Acc:14011]
A_73_120196	XM_614685	0.477009	ENSBTAT00000015084	FAM58A	Bos taurus similar to PREDICTED: Homo sapiens family with sequence similarity 58, member B (FAM58B)
A_73_103674	XM_613747	0.477216	ENSBTAT00000010153	DPM1	Dolichol-phosphate mannosyltransferase (EC 2.4.1.83)(Dolichol-phosphate mannose synthase)(DPM synthase)(Dolichyl-phosphate beta-D-mannosyltransferase)(Mannose-P-dolichol synthase)(MPD synthase) [Source:UniProtKB/Swiss-Prot;Acc:Q1JQ93]
A_73_102455	XM_585310	0.477237	ENSBTAT00000005098	GPN1	GPN-loop GTPase 1 (XPA-binding protein 1) [Source:UniProtKB/Swiss-Prot;Acc:A4FUD1]
A_73_117456	XM_609021	0.477408	ENSBTAT00000056789	UFM1	Ubiquitin-fold modifier 1 Precursor [Source:UniProtKB/Swiss-Prot;Acc:Q2KJG2]
A_73_103346	XM_867881	0.477591	ENSBTAT00000010797	ATMIN	ATM interactor [Source:HGNC Symbol;Acc:29034]
A_73_111586	XM_594088	0.477616	ENSBTAT00000024105	TBL1Y	Transducin beta-like 1 [Source:UniProtKB/TrEMBL;Acc:B7TCI5]
A_73_119384	NM_001034643	0.477842	ENSBTAT00000026845	DEDD	death effector domain-containing protein [Source:RefSeq peptide;Acc:NP_001029815]
A_73_117509	XM_864019	0.47809			Bos taurus similar to Homo sapiens WD repeat and HMG-box DNA binding protein 1 (WDHD1), transcript variant 1
A_73_118975	NM_174055	0.478493	ENSBTAT00000038531	HIST1H2BO	histone H2B [Source:RefSeq peptide;Acc:NP_001099113]
A_73_114809	NM_001034449	0.478494	ENSBTAT00000016216	AC132812.1	karyopherin alpha 2 (RAG cohort 1, importin alpha 1) [Source:RefSeq peptide;Acc:NP_001029621]
A_73_105897	XM_615467	0.478526	ENSBTAT00000021933	OPN5	opsin 5 [Source:HGNC Symbol;Acc:19992]
A_73_109277	NM_001034730	0.478584	ENSBTAT00000004623		Bos taurus mediator complex subunit 17 (MED17), mRNA
A_73_100654	XM_592255	0.478585	ENSBTAT00000025668	KCNH3	potassium voltage-gated channel, subfamily H (eag-related), member 3 [Source:HGNC Symbol;Acc:6252]
A_73_107187	XM_585938	0.478665	ENSBTAT00000050603	C11orf24	hypothetical protein LOC509055 [Source:RefSeq peptide;Acc:NP_001068856]
A_73_102884	AU233909	0.478692			Bos taurus similar to Homo sapiens zinc finger protein 91 homolog (mouse) (ZFP91), transcript variant 1
A_73_110158	XM_614649	0.478928	ENSBTAT00000026142	GRID1	glutamate receptor, ionotropic, delta 1 [Source:HGNC Symbol;Acc:4575]
A_73_102308	NM_001012666	0.479034	ENSBTAT00000034881	DCT	L-dopachrome tautomerase Precursor (DCT)(DT)(EC 5.3.3.12)(L-dopachrome Delta-isomerase)(Tyrosinase-related protein 2)(TRP-2)(TRP2) [Source:UniProtKB/Swiss-Prot;Acc:Q95119]
A_73_104832	EE948658	0.479319			Unidentified transcripts
A_73_108024	XM_592740	0.48014	ENSBTAT00000000034	TRPV4	transient receptor potential cation channel, subfamily V, member 4 [Source:HGNC Symbol;Acc:18083]
A_73_111049	AV597713	0.480272			Bos taurus similar to Homo sapiens chloride intracellular channel 6 (CLIC6)
A_73_111397	NM_174152	0.480566	ENSBTAT00000022378	PPIB	Peptidyl-prolyl cis-trans isomerase B Precursor (PPIase B)(EC 5.2.1.8)(Rotamase B)(Cyclophilin B)(S-cyclophilin)(SCYLP) [Source:UniProtKB/Swiss-Prot;Acc:P80311]
A_73_100256	XM_585968	0.480681	ENSBTAT00000008917	NAPSB	napsin A aspartic peptidase [Source:HGNC Symbol;Acc:13395]
A_73_101122	XM_590778	0.480682			Bos taurus similar to Homo sapiens TTMB protein (TTMB)
A_73_120360	XM_608786	0.480722	ENSBTAT00000027633	SOX8	SRY (sex determining region Y)-box 8 [Source:HGNC Symbol;Acc:11203]
A_73_102526	CB445860	0.480794			Bos taurus Sec23 homolog A (S. cerevisiae) (SEC23A), mRNA
A_73_110033	XM_613540	0.480882			Bos taurus similar to Homo sapiens dystrobrevin, alpha (DTNA), transcript variant 2
A_73_119395	XM_612590	0.481066			PREDICTED: Bos taurus similar to Hook-related protein 1, transcript variant 1 (LOC533248)
A_73_105191	XM_606820	0.481302			Bos taurus similar to Homo sapiens Abelson helper integration site 1 (AHI1)
A_73_117938	BI541870	0.481355			Bos taurus chromodomain helicase DNA binding protein 2 (CHD2), mRNA
A_73_117485	BE723626	0.481566			Bos taurus microRNA mir-2382 (MIR2382), microRNA
A_73_120931	NM_001014856	0.481593	ENSBTAT00000014212	NOP16	Nucleolar protein 16 [Source:UniProtKB/Swiss-Prot;Acc:Q5E996]
A_73_117785	XM_612990	0.481962	ENSBTAT00000008839	FGF16	Bos taurus similar to Homo sapiens fibroblast growth factor 16 (FGF16)
A_73_104230	XM_606076	0.482596			Bos taurus similar to Homo sapiens muscleblind-like 2 (Drosophila) (MBNL2), transcript variant 1
A_73_116219	XM_589556	0.482767	ENSBTAT00000009496	KIAA0195	Bos taurus similar to Homo sapiens KIAA0195 (KIAA0195)
A_73_117397	XM_611329	0.482861	ENSBTAT00000009179	TM7SF3	transmembrane 7 superfamily member 3 [Source:RefSeq peptide;Acc:NP_001070295]
A_73_111262	XM_598075	0.483262	ENSBTAT00000022257	C20orf100	TOX high mobility group box family member 2 [Source:HGNC Symbol;Acc:16095]
A_73_108802	XM_867853	0.48327	ENSBTAT00000018681	LSM6	LSM6 homolog, U6 small nuclear RNA associated (S. cerevisiae) [Source:UniProtKB/TrEMBL;Acc:Q148G9]
A_73_103962	XM_865941	0.483374			Bos taurus similar to Homo sapiens Der1-like domain family, member 3 (DERL3), transcript variant 2
A_73_114132	XM_863881	0.483383	ENSBTAT00000026857	BAZ1A	bromodomain adjacent to zinc finger domain, 1A [Source:HGNC Symbol;Acc:960]
A_73_103827	XM_611388	0.483391			Bos taurus similar to Homo sapiens small nuclear RNA activating complex, polypeptide 3, 50kDa (SNAPC3)
A_73_116249	NM_001038156	0.483445	ENSBTAT00000000700	LRRC28	Leucine-rich repeat-containing protein 28 [Source:UniProtKB/Swiss-Prot;Acc:Q32KX5]
A_73_111185	XM_590763	0.483594	ENSBTAT00000025063	ATN1	ATN1 protein Fragment [Source:UniProtKB/TrEMBL;Acc:A6QP47]
A_73_113640	XM_871713	0.483605	ENSBTAT00000021310	KLHL7	SBBI26 protein [Source:RefSeq peptide;Acc:NP_001069505]
A_73_111320	XM_601425	0.483775	ENSBTAT00000013705	C1GALT1C1	PREDICTED: Bos taurus C1GALT1-specific chaperone 1-like (LOC523130), mRNA
A_73_105170	XM_589337	0.484033	ENSBTAT00000022755	FAM8A1	family with sequence similarity 8, member A1 [Source:RefSeq peptide;Acc:NP_001075187]
A_73_103135	XM_866349	0.484049			Bos taurus similar to Homo sapiens lipoma HMGIC fusion partner (LHFP)
A_73_109387	XM_864317	0.484122	ENSBTAT00000021734	MGEA5	PREDICTED: Bos taurus misc_RNA (LOC538561), miscRNA. [Source:RefSeq DNA;Acc:XR_027849]
A_73_100547	BM446241	0.48426	ENSBTAT00000035892	DMXL2	Dmx-like 2 [Source:HGNC Symbol;Acc:2938]
A_73_110812	XM_872305	0.484313			Bos taurus similar to Homo sapiens chromosome 10 open reading frame 137 (C10orf137)
A_73_115531	XM_581468	0.484357	ENSBTAT00000024993	HSDL1	Inactive hydroxysteroid dehydrogenase-like protein 1 [Source:UniProtKB/Swiss-Prot;Acc:A5PJF6]
A_73_105805	XM_867085	0.484506	ENSBTAT00000001076	HOMER3	PREDICTED: Bos taurus misc_RNA (LOC508124), miscRNA. [Source:RefSeq DNA;Acc:XR_027891]
A_73_108463	CB530706	0.484539			Bos taurus similar to Homo sapiens solute carrier family 7 (cationic amino acid transporter, y+ system), member 2 (SLC7A2), transcript variant 2
A_73_121242	NM_001024930	0.484627	ENSBTAT00000020133	CCR7	C-C chemokine receptor type 7 Precursor (C-C CKR-7)(CC-CKR-7)(CCR-7)(CD197 antigen) [Source:UniProtKB/Swiss-Prot;Acc:Q5MD62]
A_73_102237	CB437497	0.484677			Unidentified transcripts on BTA20 position 25338283-25338788
A_73_115355	BE668370	0.484877			PREDICTED: Bos taurus cancer susceptibility candidate 5 (CASC5), mRNA
A_73_111599	NM_001038093	0.484877	ENSBTAT00000027684	POLR2E	DNA-directed RNA polymerases I, II, and III subunit RPABC1 (RNA polymerases I, II, and III subunit ABC1)(DNA-directed RNA polymerase II subunit E)(RPB5 homolog) [Source:UniProtKB/Swiss-Prot;Acc:Q2T9T3]
A_73_112529	NM_174164	0.485149	ENSBTAT00000015043	SLTM	SAFB-like, transcription modulator [Source:HGNC Symbol;Acc:20709]
A_73_115279	XM_616794	0.485176	ENSBTAT00000012911	GNAQ	guanine nucleotide binding protein (G protein), q polypeptide [Source:RefSeq peptide;Acc:NP_001103472]
A_73_116641	XM_593209	0.485244	ENSBTAT00000053328	NSUN5	NOL1/NOP2/Sun domain family, member 5 [Source:RefSeq peptide;Acc:NP_001095773]
A_73_114929	CB444897	0.486046			Unidentified transcripts on BTA27 position 23297986-23297291
A_73_115375	XM_881599	0.486184	ENSBTAT00000002491	RBM39	RBM39 protein Fragment [Source:UniProtKB/TrEMBL;Acc:Q2HJD8]
A_73_103553	XM_596632	0.486258	ENSBTAT00000017713	C3orf43	hypothetical protein LOC788754 [Source:RefSeq peptide;Acc:NP_001092679]
A_73_100260	XM_583206	0.486294	ENSBTAT00000011939	PITX2	paired-like homeodomain 2 [Source:RefSeq peptide;Acc:NP_001091460]
A_73_102256	XM_588479	0.486547	ENSBTAT00000022493	FAM119B	Protein FAM119B [Source:UniProtKB/Swiss-Prot;Acc:A4FV98]
A_73_119511	NM_174648	0.486552	ENSBTAT00000007280	MEA1	Male-enhanced antigen 1 (MEA-1) [Source:UniProtKB/Swiss-Prot;Acc:Q29407]
A_73_115298	XM_872837	0.486722			Bos taurus similar to Homo sapiens transducin-like enhancer of split 4 (E(sp1) homolog, Drosophila) (TLE4)
A_73_109145	XM_614289	0.486805	ENSBTAT00000040129	GLCCI1	glucocorticoid induced transcript 1 [Source:HGNC Symbol;Acc:18713]
A_73_119769	XM_588755	0.486848	ENSBTAT00000015668	COL6A1	collagen, type VI, alpha 1 [Source:HGNC Symbol;Acc:2211]
A_73_113791	XM_605195	0.486868			Bos taurus similar to Homo sapiens prefoldin 2 (PFDN2)
A_73_111870	AW357409	0.4869			Bos taurus similar to Homo sapiens golgi transport 1 homolog B (S. cerevisiae) (GOLT1B)
A_73_111410	EE894452	0.486932			Bos taurus similar to Homo sapiens zinc finger and BTB domain containing 41 (ZBTB41)
A_73_112008	XM_592424	0.486932	ENSBTAT00000045869	RND3	ras homolog gene family, member E [Source:RefSeq peptide;Acc:NP_001092574]
A_73_111032	XM_613126	0.487184	ENSBTAT00000016206	CSPG4	chondroitin sulfate proteoglycan 4 [Source:HGNC Symbol;Acc:2466]
A_73_117806	XM_880953	0.487516			Bos taurus similar to Homo sapiens ribosomal protein S27 (metallopanstimulin 1) (RPS27)
A_73_102174	XM_610544	0.487522	ENSBTAT00000052986	ZSCAN5B	PREDICTED: Bos taurus similar to zinc finger and SCAN domain containing 5 (LOC532036)
A_73_111378	XM_592552	0.487619	ENSBTAT00000020561	SYPL2	mitsugumin 29 [Source:RefSeq peptide;Acc:NP_001069144]
A_73_110018	XM_583399	0.487842			PREDICTED: Bos taurus zinc finger and BTB domain containing 45-like (ZBTB45), mRNA
A_73_105408	NM_174260	0.487916	ENSBTAT00000011680	CAPN3	Calpain-3 (EC 3.4.22.54)(Calpain L3)(Calpain p94)(Calcium-activated neutral proteinase 3)(CANP 3)(Muscle-specific calcium-activated neutral protease 3)(New calpain 1)(nCL-1) [Source:UniProtKB/Swiss-Prot;Acc:P51186]
A_73_111795	XM_614849	0.488134	ENSBTAT00000031428	SETMAR	SET domain and mariner transposase fusion [Source:RefSeq peptide;Acc:NP_001077195]
A_73_115372	XM_593210	0.488137			Bos taurus similar to Homo sapiens mitochondrial ribosomal protein S23 (MRPS23), nuclear gene encoding mitochondrial protein
A_73_112525	XM_616966	0.488383	ENSBTAT00000045778	TMEM64	transmembrane protein 64 [Source:HGNC Symbol;Acc:25441]
A_73_118575	BE685468	0.488499			Unidentified transcripts on BTA1 position 85310113-85309208
A_73_117293	XM_871105	0.488588			PREDICTED: Bos taurus KIAA1388 protein-like (ZNF319), mRNA
A_73_109038	XM_593747	0.488677	ENSBTAT00000001526	HIVEP2	human immunodeficiency virus type I enhancer binding protein 2 [Source:HGNC Symbol;Acc:4921]
A_73_110145	XM_602452	0.488814	ENSBTAT00000061134	LPP	LIM domain containing preferred translocation partner in lipoma [Source:HGNC Symbol;Acc:6679]
A_73_116660	XM_599357	0.489028	ENSBTAT00000035885	DPP9	PREDICTED: Bos taurus misc_RNA (LOC521100), miscRNA. [Source:RefSeq DNA;Acc:XR_028625]
A_73_111040	XM_597553	0.489317			Bos taurus similar to Homo sapiens limb region 1 homolog (mouse) (LMBR1)
A_73_111726	NM_001035479	0.489357	ENSBTAT00000024392	RAD9B	Cell cycle checkpoint control protein RAD9B (DNA repair exonuclease rad9 homolog B) [Source:UniProtKB/Swiss-Prot;Acc:Q5E9X8]
A_73_107064	NM_001034258	0.489471	ENSBTAT00000027443	OCIAD2	OCIA domain-containing protein 2 [Source:UniProtKB/Swiss-Prot;Acc:Q3SYY7]
A_73_119639	XM_613972	0.489601	ENSBTAT00000056997	FBXL19	F-box and leucine-rich repeat protein 19 [Source:HGNC Symbol;Acc:25300]
A_73_114213	EE913379	0.489664			PREDICTED: Bos taurus hCG96018-like (LOC618534), mRNA
A_73_111343	XM_883172	0.489839	ENSBTAT00000015259	PITPNA	Phosphatidylinositol transfer protein alpha isoform (PtdIns transfer protein alpha)(PtdInsTP alpha)(PI-TP-alpha)(Phosphatidylinositol-transfer protein 35 kDa isoform)(PI-TP 35 kda isoform) [Source:UniProtKB/Swiss-Prot;Acc:Q2HJ54]
A_73_112093	XM_608528	0.489903	ENSBTAT00000007808	GPR50	G protein-coupled receptor 50 [Source:HGNC Symbol;Acc:4506]
A_73_110215	XM_593444	0.489938	ENSBTAT00000010206	SLC1A4	Neutral amino acid transporter A (SATT)(Solute carrier family 1 member 4) [Source:UniProtKB/Swiss-Prot;Acc:A2VDL4]
A_73_115059	XM_876016	0.490443			PREDICTED: Bos taurus similar to CCR4-NOT transcription complex, subunit 6-like isoform 1, transcript variant 3 (LOC518225)
A_73_102070	XM_589776	0.490493			Bos taurus similar to Homo sapiens coiled-coil domain containing 55 (CCDC55), transcript variant 1
A_73_115312	NM_176637	0.490627	ENSBTAT00000009563	ATP6V0A2	V-type proton ATPase 116 kDa subunit a isoform 2 (V-ATPase 116 kDa isoform a2)(Vacuolar proton translocating ATPase 116 kDa subunit a isoform 2) [Source:UniProtKB/Swiss-Prot;Acc:O97681]
A_73_105250	CB456664	0.490635			PREDICTED: Bos taurus CG11638-like (LOC617365), mRNA
A_73_107728	XM_588162	0.490648	ENSBTAT00000011273	TUSC1	tumor suppressor candidate 1 [Source:HGNC Symbol;Acc:31010]
A_73_110527	XM_597059	0.490723	ENSBTAT00000028792	ERCC8	DNA excision repair protein ERCC-8 [Source:UniProtKB/Swiss-Prot;Acc:Q5BIM8]
A_73_115155	XM_864634	0.490791	ENSBTAT00000005283	ANKRD10	ankyrin repeat domain 10 [Source:RefSeq peptide;Acc:NP_001095391]
A_73_100471	NM_174274	0.491004	ENSBTAT00000027541	DNAJC14	DnaJ homolog subfamily C member 14 (J domain protein interacting with viral protein)(Jiv) [Source:UniProtKB/Swiss-Prot;Acc:Q95J56]
A_73_117958	XM_586006	0.491091	ENSBTAT00000020019	C8orf30A	PREDICTED: Bos taurus brain protein 16-like (LOC509113), mRNA
A_73_108029	XM_593390	0.491235	ENSBTAT00000032582	MAMDC4	MAM domain containing 4 [Source:HGNC Symbol;Acc:24083]
A_73_120690	XM_587352	0.491663			Bos taurus similar to Homo sapiens KIAA1370 (KIAA1370)
A_73_106745	NM_001034506	0.491883	ENSBTAT00000022024	SPSB3	SPRY domain-containing SOCS box protein 3 (SSB-3) [Source:UniProtKB/Swiss-Prot;Acc:Q3MHZ2]
A_73_102720	XM_591602	0.491972	ENSBTAT00000014525	APOO	Apolipoprotein O Precursor (Protein FAM121B) [Source:UniProtKB/Swiss-Prot;Acc:Q148H0]
A_73_110795	BM480643	0.492005	ENSBTAT00000044890	AC104771.2	ubiquitin family domain containing 1 [Source:RefSeq peptide;Acc:NP_001098971]
A_73_121303	XM_614980	0.492198	ENSBTAT00000025254	GARS	glycyl-tRNA synthetase [Source:RefSeq peptide;Acc:NP_001091035]
A_73_106373	XM_587798	0.492214	ENSBTAT00000004062	HIATL1	hippocampus abundant transcript-like 1 [Source:RefSeq peptide;Acc:NP_001077131]
A_73_119479	XM_864235	0.492377			PREDICTED: Bos taurus similar to Glutamate receptor, ionotropic kainate 2 precursor (Glutamate receptor 6) (GluR-6) (GluR6) (LOC613447)
A_73_115378	XM_864783	0.492466	ENSBTAT00000004031	MTDH	metadherin [Source:RefSeq peptide;Acc:NP_001039503]
A_73_116448	NM_001034276	0.492647	ENSBTAT00000022463	TAF11	TAF11 RNA polymerase II, TATA box binding protein (TBP)-associated factor, 28kDa [Source:RefSeq peptide;Acc:NP_001029448]
A_73_115007	XM_869309	0.49271			PREDICTED: Bos taurus similar to Williams Beuren syndrome chromosome region 18 (LOC617118)
A_73_120678	XM_617852	0.492897	ENSBTAT00000002976	UTP11L	UTP11-like, U3 small nucleolar ribonucleoprotein [Source:RefSeq peptide;Acc:NP_001091561]
A_73_102528	XM_878699	0.493195			PREDICTED: Bos taurus similar to AT hook, DNA binding motif, containing 1, transcript variant 2 (LOC522105)
A_73_104031	BI849470	0.493393			Unidentified transcripts on BTA25 position 578769-578023
A_73_121061	XM_865215	0.493415	ENSBTAT00000005927	MKRN2	makorin, ring finger protein, 2 [Source:RefSeq peptide;Acc:NP_001039454]
A_73_111147	XM_863982	0.493497			PREDICTED: Bos taurus similar to H22K11.2 (LOC613331)
A_73_112916	CB440904	0.493534			Bos taurus similar to Homo sapiens runt-related transcription factor 1 (acute myeloid leukemia 1; aml1 oncogene) (RUNX1), transcript variant 1
A_73_102772	XM_605443	0.493614	ENSBTAT00000006995	RNF6	ring finger protein 6 [Source:RefSeq peptide;Acc:NP_001091531]
A_73_106899	XM_865138	0.493703	ENSBTAT00000045942	FAM155B	family with sequence similarity 155, member B [Source:HGNC Symbol;Acc:30701]
A_73_114354	XM_602192	0.493813	ENSBTAT00000052220	ANO5	anoctamin 5 [Source:HGNC Symbol;Acc:27337]
A_73_102560	NM_001040497	0.49392	ENSBTAT00000033161	EGR4	Early growth response protein 4 (EGR-4) [Source:UniProtKB/Swiss-Prot;Acc:Q9GL32]
A_73_112065	XM_882800	0.494222	ENSBTAT00000024181	C17orf101	Bos taurus similar to Homo sapiens hypothetical protein FLJ22222 (FLJ22222), transcript variant 2
A_73_110794	AW289281	0.494497			Bos taurus similar to Homo sapiens zinc finger protein, subfamily 1A, 4 (Eos) (ZNFN1A4)
A_73_108734	BI776076	0.494785			Unidentified transcripts
A_73_109749	XM_876298	0.494919			Bos taurus similar to Homo sapiens zeta-chain (TCR) associated protein kinase 70kDa (ZAP70), transcript variant 1
A_73_115845	XM_880207	0.494991	ENSBTAT00000006186	AKIRIN1	akirin 1 [Source:RefSeq peptide;Acc:NP_001094706]
A_73_115930	XM_581379	0.495013	ENSBTAT00000015037	CASP8AP2	caspase 8 associated protein 2 [Source:HGNC Symbol;Acc:1510]
A_73_108764	NM_001031771	0.495283	ENSBTAT00000009399	CPPED1	Calcineurin-like phosphoesterase domain-containing protein 1 (EC 3.1.-.-) [Source:UniProtKB/Swiss-Prot;Acc:Q58DC0]
A_73_100736	XM_603718	0.495535	ENSBTAT00000014398	ANKRD23	ankyrin repeat domain 23 [Source:HGNC Symbol;Acc:24470]
A_73_106326	XM_603611	0.495566	ENSBTAT00000011940	FAR1	fatty acyl CoA reductase 1 [Source:RefSeq peptide;Acc:NP_001092502]
A_73_108782	XM_864371	0.49573	ENSBTAT00000008473	DLST	Dihydrolipoyllysine-residue succinyltransferase component of 2-oxoglutarate dehydrogenase complex, mitochondrial Precursor (EC 2.3.1.61)(Dihydrolipoamide succinyltransferase component of 2-oxoglutarate dehydrogenase complex)(2-oxoglutarate dehydrogenase complex component E2)(OGDC-E2)(E2K) [Source:UniProtKB/Swiss-Prot;Acc:P11179]
A_73_109115	NM_001017947	0.495898	ENSBTAT00000009662	PDLIM7	PDZ and LIM domain protein 7 [Source:UniProtKB/Swiss-Prot;Acc:Q3SX40]
A_73_119886	XM_868440	0.495924			Bos taurus similar to PREDICTED: Homo sapiens leucine rich repeat and fibronectin type III domain containing 1 (LRFN1)
A_73_106147	BM253720	0.495934	ENSBTAT00000047891	FRMD6	FERM domain containing 6 [Source:RefSeq peptide;Acc:NP_001095603]
A_73_119583	CB462603	0.496079			Unidentified transcripts on BTA29 position 4038414-4039010
A_73_111877	BI535411	0.496081	ENSBTAT00000023179		BTB/POZ domain-containing protein KCTD7 [Source:UniProtKB/Swiss-Prot;Acc:A4IFB4]
A_73_120192	AW479398	0.496218			PREDICTED: Bos taurus ring finger protein 139 (RNF139), mRNA
A_73_111591	hmm31499	0.496489	ENSBTAT00000047673		Beta-defensin 11 Precursor (BNDB-11)(BNBD-11)(Neutrophil beta-defensin 11) [Source:UniProtKB/Swiss-Prot;Acc:P46169]
A_73_105174	XM_865111	0.496501	ENSBTAT00000019039	HNRNPH3	heterogeneous nuclear ribonucleoprotein H3 (2H9) [Source:HGNC Symbol;Acc:5043]
A_73_101152	CB446820	0.496615			Bos taurus similar to Homo sapiens FLJ43339 protein (FLJ43339)
A_73_100293	XM_594456	0.496661	ENSBTAT00000008675	ERRFI1	mitogen-inducible gene 6 protein [Source:RefSeq peptide;Acc:NP_001071398]
A_73_107725	AW418173	0.496669	ENSBTAT00000012727	CD99L2	CD99 antigen-like protein 2 Precursor (CD99 antigen) [Source:UniProtKB/Swiss-Prot;Acc:A1A4K1]
A_73_117593	XM_582222	0.496856	ENSBTAT00000017163	WNT8B	wingless-type MMTV integration site family, member 8B [Source:HGNC Symbol;Acc:12789]
A_73_116731	XM_597066	0.49708	ENSBTAT00000051898	AFMID	arylformamidase [Source:HGNC Symbol;Acc:20910]
A_73_108644	XM_584418	0.497191	ENSBTAT00000022092	TLX2	T-cell leukemia homeobox 2 [Source:HGNC Symbol;Acc:5057]
A_73_112582	BM088421	0.497217			Unidentified transcripts
A_73_114832	XM_590977	0.497349	ENSBTAT00000006527	BCORL1	BCL6 co-repressor-like 1 Fragment [Source:UniProtKB/TrEMBL;Acc:Q0V8P7]
A_73_103770	XM_865405	0.497458	ENSBTAT00000009405	CUEDC1	CUE domain containing 1 [Source:RefSeq peptide;Acc:NP_001092534]
A_73_112519	XM_868697	0.497472	ENSBTAT00000009709	C15orf24	UPF0480 protein C15orf24 homolog Precursor [Source:UniProtKB/Swiss-Prot;Acc:A5PJA8]
A_73_108414	CB444812	0.49748			PREDICTED: Bos taurus envelope glycoprotein-like (LOC100138700), mRNA
A_73_100087	XM_875663	0.497503	ENSBTAT00000038149	ZNF131	zinc finger protein 131 [Source:RefSeq peptide;Acc:NP_001094688]
A_73_101526	XM_613935	0.497552	ENSBTAT00000019278	PLEKHC1	FERMT2 protein [Source:UniProtKB/TrEMBL;Acc:A7MB21]
A_73_106379	XM_865083	0.497577	ENSBTAT00000021815	IRX6	iroquois homeobox 6 [Source:HGNC Symbol;Acc:14675]
A_73_116089	BF706323	0.497714	ENSBTAT00000018609	TOR3A	torsin family 3, member A [Source:RefSeq peptide;Acc:NP_001073845]
A_73_108803	XM_592838	0.498023	ENSBTAT00000004051	KBTBD2	kelch repeat and BTB (POZ) domain containing 2 [Source:RefSeq peptide;Acc:NP_001095483]
A_73_119082	XM_863861	0.49814	ENSBTAT00000000639	KLHL13	Kelch-like protein 13 [Source:UniProtKB/Swiss-Prot;Acc:A6QQY2]
A_73_104067	XM_867847	0.498382			Bos taurus similar to Homo sapiens G protein-coupled receptor 109A (GPR109A)
A_73_107289	XM_589095	0.498479	ENSBTAT00000010480	C3orf38	Uncharacterized protein C3orf38 homolog [Source:UniProtKB/Swiss-Prot;Acc:Q0VCL9]
A_73_107302	XM_589142	0.499131	ENSBTAT00000012908	GTF2IRD2	General transcription factor II-I repeat domain-containing protein 2 (GTF2I repeat domain-containing protein 2)(Transcription factor GTF2IRD2) [Source:UniProtKB/Swiss-Prot;Acc:A4IFA3]
A_73_109954	AW417180	0.499181			Bos taurus similar to Homo sapiens SEC22 vesicle trafficking protein homolog C (S. cerevisiae) (SEC22C), transcript variant 2
A_73_120110	XM_614808	0.499289	ENSBTAT00000012547		Trophoblast Kunitz domain protein 5 Fragment [Source:UniProtKB/TrEMBL;Acc:Q9N0X4]
A_73_107247	XM_868324	0.499291	ENSBTAT00000053096	EFNA2	ephrin-A2 [Source:RefSeq peptide;Acc:NP_001098470]
A_73_100066	CB172059	0.499323			PREDICTED: Bos taurus chloride channel 3, transcript variant 2 (CLCN3), mRNA
A_73_101215	NM_001015674	0.499788	ENSBTAT00000016385	LAX1	Lymphocyte transmembrane adapter 1 (Membrane-associated adapter protein LAX) [Source:UniProtKB/Swiss-Prot;Acc:Q58CT8]
A_73_111941	XM_881021	0.499861			Bos taurus similar to Homo sapiens F-box and leucine-rich repeat protein 6 (FBXL6), transcript variant 1
A_73_111018	XM_867241	0.499887			PREDICTED: Bos taurus similar to thyroid hormone receptor, beta (LOC615437)
